# Supplementary material for: Phages against Noncapsulated Klebsiella pneumoniae: Broader Host range, Slower Resistance
Source: Microbiol Spectr. 2023 Jun 20;11(4):e04812-22. doi: 10.1128/spectrum.04812-22 (PMC10433977; doi:10.1128/spectrum.04812-22)
Supplement: Supplemental file 2 — Tables S1 to S11. Download spectrum.04812-22-s0002.xlsx, XLSX file, 3.2 MB [file spectrum.04812-22-s0002.xlsx]

## Sheet: TableS1.Kleborate-7388genomes
Table S1. Dataset of 7,388 K. pneumoniae species complex public genomes
Strain	species	species_match	contig_count	N50	largest_contig	ambiguous_bases	ST	virulence_score	resistance_score	num_resistance_classes	num_resistance_genes	Yersiniabactin	YbST	Colibactin	CbST	Aerobactin	AbST	Salmochelin	SmST	rmpA	rmpA2	wzi	K_locus	K_locus_problems	K_locus_confidence	K_locus_identity	K_locus_missing_genes	O_locus	O_locus_problems	O_locus_confidence	O_locus_identity	O_locus_missing_genes	Chr_ST	gapA	infB	mdh	pgi	phoE	rpoB	tonB	ybtS	ybtX	ybtQ	ybtP	ybtA	irp2	irp1	ybtU	ybtT
human.gut.metagenome--CWGQ01--GCA_900005395.1	Klebsiella pneumoniae	strong	87	120014	346819	yes	ST107	0	0	1	0	-	0	-	0	-	0	-	0	-	-	wzi173	KL102	-	High	99.14%	KL102_09	O1v1	none	Very high	98.76%		ST107	2	1	2	17	27	1	39	-	-	-	-	-	-	-	-	-
human.gut.metagenome--CWHA01--GCA_900004985.1	Klebsiella variicola subsp. variicola	strong	75	154183	518614	yes	ST3570	0	0	0	0	-	0	-	0	-	0	-	0	-	-	-	KL81	?-*	Good	92.00%	KL81_17_rmlB,KL81_18_rmlA,KL81_20_rmlC	OL101	?-	None	91.28%	OL101_01_rfbB,OL101_02_rfbA,OL101_04_rfbC,OL101_09_glycosylhydrolase	ST3570	16	18	21	27	47	22	200	-	-	-	-	-	-	-	-	-
Klebsiella.aerogenes.NCTC10004--UGJM01--GCA_900461405.1	Klebsiella pneumoniae	strong	4	5272089	5272089	no	ST116	0	0	0	0	-	0	-	0	-	0	-	0	-	-	wzi11	KL11	*	High	92.41%		O3/O3a	-*	High	95.54%	O3/O3a_04_wzt	ST116	15	1	1	18	1	1	4	-	-	-	-	-	-	-	-	-
Klebsiella.aerogenes.NCTC10317--GCA_900636025.1	Klebsiella pneumoniae	strong	3	5189413	5189413	no	ST71	0	0	1	0	-	0	-	0	-	0	-	0	-	-	wzi40	KL3	-	High	99.97%	KL3_06_wzc,KL3_14	O2v2	none	Very high	98.74%		ST71	2	3	10	1	10	10	25	-	-	-	-	-	-	-	-	-
Klebsiella.aerogenes.NCTC243--UGJN01--GCA_900451285.1	Klebsiella pneumoniae	strong	2	5302770	5302770	no	ST375	3	0	0	0	-	0	-	0	iuc 1	20	iro 1	14-1LV	rmpA_2(KpVP-1)	rmpA2_3-47%	wzi72	KL2	none	Very high	98.39%		O1v2	none	Very high	98.97%		ST375	43	1	2	1	10	4	13	-	-	-	-	-	-	-	-	-
Klebsiella.aerogenes.NCTC418--GCA_900635995.1	Klebsiella pneumoniae	strong	4	5306679	5306679	no	ST375	3	0	0	0	-	0	-	0	iuc 1	20	iro 1	14	rmpA_2(KpVP-1)	rmpA2_5-54%	wzi72	KL2	-	High	98.39%	KL2_11_wzx	O1v2	-	High	98.97%	O1/O2v2_05_wbbN	ST375	43	1	2	1	10	4	13	-	-	-	-	-	-	-	-	-
Klebsiella.aerogenes.NCTC9499--UGJK01--GCA_900451245.1	Klebsiella quasipneumoniae subsp. similipneumoniae	strong	3	5381801	5381801	no	ST367	0	0	1	0	-	0	-	0	-	0	-	0	-	-	wzi233	KL1	?-*	None	93.92%	KL1_09_wzy,KL1_10_wcsS,KL1_11_wcsT,KL1_12_gmd,KL1_14_wcaH	O3/O3a	none	Very high	95.93%		ST367	18	15	26	16	11	13	106	-	-	-	-	-	-	-	-	-
Klebsiella.aerogenes.NCTC9644--GCA_900636315.1	Klebsiella pneumoniae	strong	5	5457304	5457304	no	ST23	3	0	2	1	-	0	-	0	iuc 1	1	iro 1	2	rmpA_2(KpVP-1)	rmpA2_6*-55%	wzi1	KL1	-	High	99.98%	KL1_07_wzx	O1v2	-	High	99.09%	O1/O2v2_02_wzt	ST23	2	1	1	1	9	4	12	-	-	-	-	-	-	-	-	-
Klebsiella.aerogenes.NCTC9652--GCA_900636095.1	Klebsiella pneumoniae	strong	2	5172599	5172599	no	ST3571	0	0	1	0	-	0	-	0	-	0	-	0	-	-	wzi16	KL143	-	High	99.69%	KL143_04_wza,KL143_07_wbaP	O2v2	-	High	98.38%	O1/O2v2_04_glf,O1/O2v2_05_wbbN	ST3571	3	1	2	2	12	4	481	-	-	-	-	-	-	-	-	-
Klebsiella.aerogenes.NCTC9667--GCA_900635975.1	Klebsiella pneumoniae	strong	2	5284076	5284076	no	ST3572	0	1	1	0	-	0	-	0	-	0	-	0	-	-	wzi26	KL46	-*	None	98.67%	KL46_12_wcuF,KL46_14_wclT,KL46_15_wzx,KL46_16_wckQ	O3b	-	High	99.02%	O3b_05_wbdD,O3b_08_wbdC	ST3572	189	6	17	146	20	10	25	-	-	-	-	-	-	-	-	-
Klebsiella.aerogenes.NCTC9668--GCA_900636185.1	Klebsiella variicola subsp. variicola	strong	1	5768342	5768342	no	ST3573	1	0	0	0	ybt 2; ICEKp1	324-1LV	-	0	-	0	iro 3	7-1LV	rmpA_11*-48%(ICEKp1)	-	wzi359	KL121	-	None	99.32%	KL121_09_wzy,KL121_16_wcaH,KL121_19,KL121_20_wcsO	O3/O3a	none	Very high	99.29%		ST3573	16	18	21	27	68	17	103	8	7	9	6	5	13	36	6	7
Klebsiella.aerogenes.NCTC9793--GCA_900636455.1	Klebsiella pneumoniae	strong	6	5299019	5299019	no	ST252	0	0	1	0	-	0	-	0	-	0	-	0	-	-	wzi104	KL51	none	Very high	99.41%		O1v2	none	Very high	98.45%		ST252	2	5	1	1	9	1	6	-	-	-	-	-	-	-	-	-
Klebsiella.michiganensis.NBRC.3318--BEWR01--GCA_002724035.1	Klebsiella variicola subsp. variicola	strong	87	135286	272653	no	ST767	0	0	0	0	-	0	-	0	-	0	-	0	-	-	wzi469	KL35	?*	Good	95.86%		O3/O3a	?	Good	99.34%		ST767	60	24	21	53	54	22	172	-	-	-	-	-	-	-	-	-
Klebsiella.oxytoca.2880STDY5682468--FKYN01--GCA_900083665.1	Klebsiella pneumoniae	strong	32	389755	1508148	yes	ST1536	0	0	0	0	-	0	-	0	-	0	-	0	-	-	wzi46	KL61	none	Very high	96.53%		O1v1	none	Very high	98.31%		ST1536	2	1	2	37	45	4	9	-	-	-	-	-	-	-	-	-
Klebsiella.oxytoca.2880STDY5682602--FLAG01--GCA_900084005.1	Klebsiella pneumoniae	strong	35	353993	1053131	yes	ST3574	1	0	0	0	ybt 4; plasmid	329	-	0	-	0	-	0	-	-	wzi151	KL48	*	High	94.78%		O2v1	none	Very high	98.39%		ST3574	2	1	2	35	10	24	4	18	41	27	46	13	41	71	9	8
Klebsiella.oxytoca.k142b--FLCV01--GCA_900084675.1	Klebsiella pneumoniae	strong	44	334713	737568	yes	ST37	0	1	6	6	-	0	-	0	-	0	-	0	-	-	wzi96	KL38	none	Very high	99.69%		O3b	none	Very high	99.30%		ST37	2	9	2	1	13	1	16	-	-	-	-	-	-	-	-	-
Klebsiella.oxytoca.k223--FLCU01--GCA_900084685.1	Klebsiella pneumoniae	strong	66	244781	529304	yes	ST42	0	1	8	10	-	0	-	0	-	0	-	0	-	-	wzi29	KL106	none	Good	99.95%		O1v2	none	Very high	98.53%		ST42	2	6	1	3	8	1	15	-	-	-	-	-	-	-	-	-
Klebsiella.oxytoca.k547--FLEF01--GCA_900085055.1	Klebsiella pneumoniae	strong	63	257597	525073	yes	ST42	0	0	8	8	-	0	-	0	-	0	-	0	-	-	wzi29	KL106	none	Very high	99.95%		O1v2	none	Very high	98.53%		ST42	2	6	1	3	8	1	15	-	-	-	-	-	-	-	-	-
Klebsiella.oxytoca.k684--FLDT01--GCA_900084925.1	Klebsiella pneumoniae	strong	64	272750	520645	yes	ST231	0	0	6	9	-	0	-	0	-	0	-	0	-	-	wzi104	KL51	-	High	99.41%	KL51_14_wcoZ	O1v2	none	Very high	98.45%		ST231	2	6	1	3	26	1	77	-	-	-	-	-	-	-	-	-
Klebsiella.oxytoca.NCTC11686--UGJU01--GCA_900451275.1	Klebsiella pneumoniae	strong	4	4597219	4597219	no	ST1026	0	0	3	4	-	0	-	0	-	0	-	0	-	-	-	KL13	-*	None	98.52%	KL13_03_wzi,KL13_04_wza,KL13_06_wzc,KL13_08_wclX,KL13_11_wzx,KL13_12_wcuL,KL13_13_wcoW,KL13_14,KL13_15_wcaJ,KL13_17_manC	O3b	-*	High	99.06%	O3b_01_manC,O3b_03_wzm,O3b_06_wbdA	ST1026	2	1	2	35	10	24	19	-	-	-	-	-	-	-	-	-
Klebsiella.pneumoniae.002SK2--GCA_002848605.1	Klebsiella pneumoniae	strong	3	5393461	5393461	no	ST147	0	2	9	14	-	0	-	0	-	0	-	0	-	-	wzi420	KL10	-*	High	96.74%	KL10_06_wzc	O3/O3a	none	Very high	97.98%		ST147	3	4	6	1	7	4	38	-	-	-	-	-	-	-	-	-
Klebsiella.pneumoniae.0125A_56_47--MKXY01--GCA_001914065.1	Klebsiella pneumoniae	strong	123	83531	281890	no	ST220-1LV	0	0	0	0	-	0	-	0	-	0	-	0	-	-	wzi177	KL114	-	High	99.98%	KL114_15	O1v2	none	Very high	98.54%		ST220-1LV	2	1	2	1	45	2*	9	-	-	-	-	-	-	-	-	-
Klebsiella.pneumoniae.064B6--RZVW01--GCA_004004775.1	Klebsiella pneumoniae	strong	318	105875	263070	yes	ST580	0	2	4	2	-	0	-	0	-	0	-	0	-	-	wzi64	KL64	?-	None	99.97%	KL64_06_wzc,KL64_07_wzx,KL64_08_wcoV,KL64_09,KL64_10_wzy,KL64_11_wcoU,KL64_12_wcoT,KL64_13_wcsF,KL64_14_wcuK,KL64_15_wbaZ,KL64_16_wcaJ	O2v1	?-	Good	98.64%	O1/O2v1_06_wbbO	ST580	3	4	6	1	9	4	38	-	-	-	-	-	-	-	-	-
Klebsiella.pneumoniae.064C6--RZWG01--GCA_004005105.1	Klebsiella pneumoniae	strong	166	152313	376325	yes	ST76	1	2	1	1	ybt 4; plasmid	31-1LV	-	0	-	0	-	0	-	-	wzi23	KL35	?-+	None	99.15%	KL35_06_wzc,KL35_07_wzy,KL35_08_wcuC,KL35_09_wckM,KL35_10_wckL,KL35_11_wcuQ,KL35_12_wzx,KL35_14_wbaZ,KL35_15_wcaJ,KL35_16_wclK,KL35_19_manB	O5	?-*	Good	94.22%	O5_02_manB	ST76	4	1	1	1	21	1	35	18	20	27	18	13	81	38	9	8
Klebsiella.pneumoniae.071G9--SELL01--GCA_004179405.1	Klebsiella pneumoniae	strong	313	41992	147689	yes	ST307	1	2	7	11	ybt 9; ICEKp3	157-1LV	-	0	-	0	-	0	-	-	wzi173	KL107	?-+	None	87.85%	KL107_05_wzb,KL107_06_wzc,KL107_07_wbaP,KL107_08,KL107_09,KL107_10,KL107_12,KL107_13,KL107_14,KL107_15	O2v1	?-	None	96.25%	O1/O2v1_01_wzm,O1/O2v1_03_wbbM,O1/O2v1_04_glf,O1/O2v1_05_wbbN,O1/O2v1_06_wbbO,O1/O2v1_07_kfoC	ST307	4	1	2	52	1	1	7	41	11	6	25	38	139*	37	39	5
Klebsiella.pneumoniae.08EU827--GCA_004010995.1	Klebsiella pneumoniae	strong	5	5277535	5277535	no	ST101	1	1	5	8	ybt 6; ICEKp5	63	-	0	-	0	-	0	-	-	wzi29	KL106	none	Good	99.95%		O1v2	none	Very high	98.53%		ST101	2	6	1	5	4	1	6	22	22	6	24	16	53	51	9	17
Klebsiella.pneumoniae.1002865--RDWW01--GCA_003687895.1	Klebsiella pneumoniae	strong	600	20284	74582	no	ST392	0	2	9	11	-	0	-	0	-	0	-	0	-	-	wzi187	KL27	?-	None	99.16%	KL27_07_wcaJ,KL27_08_wckI,KL27_09_wckS,KL27_10_wckR,KL27_11_wzy,KL27_12_wzx,KL27_13_wckQ,KL27_14_wcuJ,KL27_15_wctE,KL27_16_wctF	O4	?-	Low	99.74%	O4_03_hypothetical,O4_05_wzm,O4_06_glycosyltransferase	ST392	3	4	6	1	7	4	40	-	-	-	-	-	-	-	-	-
Klebsiella.pneumoniae.1003784--RDWU01--GCA_003688005.1	Klebsiella pneumoniae	strong	191	63370	195447	no	ST3575	0	0	1	0	-	0	-	0	-	0	-	0	-	-	wzi554	KL30	?-+*	None	96.90%	KL30_04_wza,KL30_06_wzc,KL30_07_wcuL,KL30_08_wzx,KL30_09_wcuD,KL30_10_wzy,KL30_12_wckO,KL30_14,KL30_15_wcuG,KL30_16_wcaJ	O1v2	?-	Good	99.46%	O1/O2v2_06_wbbO,O1/O2v2_08_gmlC	ST3575	190	5	1	4	6	4	4	-	-	-	-	-	-	-	-	-
Klebsiella.pneumoniae.1009100--RDWR01--GCA_003687885.1	Klebsiella pneumoniae	strong	233	113693	401390	no	ST3576	0	1	8	10	-	0	-	0	-	0	-	0	-	-	wzi354	KL114	?-+	None	99.06%	KL114_06_wzc,KL114_09_wciP,KL114_10_wzx,KL114_11_wcqZ,KL114_12_wcuQ,KL114_13,KL114_18_manB	OL104	?-*	Good	85.18%	OL104_02_manB	ST3576	2	60	11	1	4	8	482	-	-	-	-	-	-	-	-	-
Klebsiella.pneumoniae.1009748--RDWQ01--GCA_003688045.1	Klebsiella pneumoniae	strong	276	81724	262841	no	ST340	0	2	9	13	-	0	-	0	-	0	-	0	-	-	wzi50	KL15	?-	None	99.98%	KL15_08_wceN,KL15_09_wceM,KL15_10_wcsR,KL15_11_wcaN,KL15_12_wzy,KL15_13_wckI,KL15_14_wzx	O4	?-	Good	99.66%	O4_01_hydrolase,O4_03_hypothetical	ST340	3	3	1	1	1	1	18	-	-	-	-	-	-	-	-	-
Klebsiella.pneumoniae.1010363--RDWP01--GCA_003687815.1	Klebsiella pneumoniae	strong	265	68542	222845	no	ST512	0	2	5	4	-	0	-	0	-	0	-	0	-	-	wzi154	KL107	?-	Good	100.00%	KL107_06_wzc,KL107_07_wbaP,KL107_09	O2v2	?-	Good	98.39%	O1/O2v2_01_wzm,O1/O2v2_08_gmlC,O1/O2v2_10_gmlA	ST512	54	3	1	1	1	1	79	-	-	-	-	-	-	-	-	-
Klebsiella.pneumoniae.1010_KPNE--JWGK01--GCA_001061725.1	Klebsiella pneumoniae	strong	171	87800	221476	yes	ST846	0	0	1	0	-	0	-	0	-	0	-	0	-	-	wzi227	KL60	?-	Good	99.67%	KL60_14_wcuH	O3b	?	Good	99.29%		ST846	2	1	97	1	9	4	13	-	-	-	-	-	-	-	-	-
Klebsiella.pneumoniae.1012_KPNE--JWGI01--GCA_001060105.1	Klebsiella pneumoniae	strong	253	53641	153412	yes	ST846	0	0	1	0	-	0	-	0	-	0	-	0	-	-	wzi227	KL60	?	Good	99.66%		O3b	?	Good	99.29%		ST846	2	1	97	1	9	4	13	-	-	-	-	-	-	-	-	-
Klebsiella.pneumoniae.1013--QUWP01--GCA_003403275.1	Klebsiella pneumoniae	strong	33	295245	1419284	no	ST17	0	0	1	0	-	0	-	0	-	0	-	0	-	-	wzi82	KL23	-+	Good	99.94%	KL23_02_cpsACP	O1v2	none	Very high	98.43%		ST17	2	1	1	1	4	4	4	-	-	-	-	-	-	-	-	-
Klebsiella.pneumoniae.101436--LQQF01--GCA_001647455.1	Klebsiella pneumoniae	strong	117	366120	698669	yes	ST48	0	1	9	16	-	0	-	0	-	0	-	0	-	-	wzi62	KL62	?-	Good	99.72%	KL62_12	O1v1	none	Very high	97.87%		ST48	2	5	2	2	7	1	10	-	-	-	-	-	-	-	-	-
Klebsiella.pneumoniae.1014809--RDWN01--GCA_003687795.1	Klebsiella pneumoniae	strong	237	86766	295769	no	ST147	1	2	8	13	ybt unknown	0	-	0	-	0	-	0	-	-	wzi420	KL10	?-	None	96.59%	KL10_07_wbaP,KL10_09_wclP,KL10_12_wcaN,KL10_15_wcsO,KL10_16_wbaZ,KL10_18_manC,KL10_19_manB	O3/O3a	?-	Good	98.02%	O3/O3a_01_manC,O3/O3a_02_manB	ST147	3	4	6	1	7	4	38	6	4*	21	4	1	131*	147*	2	12*
Klebsiella.pneumoniae.101488--JSZK01--GCA_000787995.1	Klebsiella pneumoniae	strong	42	326240	864479	yes	ST395	0	1	7	9	-	0	-	0	-	0	-	0	-	-	wzi105	KL108	none	Very high	99.99%		O1v2	none	Very high	98.97%		ST395	3	1	2	4	1	1	4	-	-	-	-	-	-	-	-	-
Klebsiella.pneumoniae.1016874--RDWM01--GCA_003688145.1	Klebsiella pneumoniae	strong	645	22401	83376	no	ST711	1	1	7	10	ybt 14; ICEKp5?	131-5LV	-	0	-	0	-	0	-	-	wzi303	KL54	?-	None	99.94%	KL54_06_wzc,KL54_07_wclU,KL54_08_wzx,KL54_09_wzy,KL54_10_wckB,KL54_11_wcoS,KL54_14_wcaH,KL54_16_wcaJ	O2v2	?-	None	99.25%	O1/O2v2_01_wzm,O1/O2v2_06_wbbO,O1/O2v2_07_kfoC,O1/O2v2_08_gmlC,O1/O2v2_09_gmlB	ST711	2	61	2	2	6	4	4	4	4	5	4	1	27	184*	2*	4
Klebsiella.pneumoniae.101712--JSZJ01--GCA_000788005.1	Klebsiella pneumoniae	strong	56	334906	705950	yes	ST3577	1	1	6	9	ybt 10; ICEKp4	17	-	0	-	0	-	0	-	-	wzi93	KL112	none	Very high	98.65%		O1v1	none	Very high	98.52%		ST3577	1	1	1	225	1	1	1	15	3	4	3	3	7	28	3	3
Klebsiella.pneumoniae.101731--LQQD01--GCA_001647475.1	Klebsiella pneumoniae	strong	85	261913	465229	yes	ST11	0	1	10	16	-	0	-	0	-	0	-	0	-	-	wzi84	KL28	?	Good	99.45%		O2v1	none	Very high	98.85%		ST11	3	3	1	1	1	1	4	-	-	-	-	-	-	-	-	-
Klebsiella.pneumoniae.1018775--RDWK01--GCA_003687955.1	Klebsiella pneumoniae	strong	195	65780	199837	no	ST16	1	2	8	11	ybt 9; ICEKp3	174	-	0	-	0	-	0	-	-	wzi50	KL51	?-	None	99.93%	KL51_07_wcaJ,KL51_08_wcpB,KL51_09_wzy,KL51_10_wcuF,KL51_11_wcpA,KL51_12_wzx,KL51_13,KL51_14_wcoZ	O3b	none	Very high	99.08%		ST16	2	1	2	1	4	4	4	5	11	6	5	1	34	15	9	5
Klebsiella.pneumoniae.1023162--RDWI01--GCA_003687925.1	Klebsiella pneumoniae	strong	392	29298	104782	no	ST101	1	2	3	4	ybt 9; ICEKp3	183	-	0	-	0	-	0	-	-	wzi137	KL17	?-	None	99.96%	KL17_06_wzc,KL17_07_wzy,KL17_08_wctR,KL17_09_wctS,KL17_10_wctT,KL17_11_wctU,KL17_12_wcaJ,KL17_13_wcmZ,KL17_14_wzx	O1/O2v1	?-	Good	98.01%	O1/O2v1_06_wbbO	ST101	2	6	1	5	4	1	6	5	11	6	5	1	25	37	9	5
Klebsiella.pneumoniae.10271--FKKF01--GCA_900079675.1	Klebsiella pneumoniae	strong	74	224408	497333	no	ST86	3	0	0	0	-	0	-	0	iuc 1	1	iro 1	1	rmpA_2(KpVP-1)	rmpA2_9*-54%	wzi2	KL2	none	Very high	99.94%		O1v1	none	Very high	98.46%		ST86	9	4	2	1	1	1	27	-	-	-	-	-	-	-	-	-
Klebsiella.pneumoniae.102B8--RZUV01--GCA_004005745.1	Klebsiella pneumoniae	strong	260	80670	468552	no	ST11	0	2	6	9	-	0	-	0	-	0	-	0	-	-	wzi75	KL105	?-	None	99.97%	KL105_08,KL105_10_wcaN,KL105_11,KL105_12,KL105_13,KL105_15,KL105_16	O2v2	?-	Good	98.44%	O1/O2v2_08_gmlC	ST11	3	3	1	1	1	1	4	-	-	-	-	-	-	-	-	-
Klebsiella.pneumoniae.1035290--RDWC01--GCA_003687865.1	Klebsiella pneumoniae	strong	289	42920	197322	no	ST15	1	2	5	6	ybt 16; ICEKp12	277	-	0	-	0	-	0	-	-	wzi93	KL112	?-	None	98.57%	KL112_08,KL112_09_wzy,KL112_10_wcaO,KL112_11_wcaN,KL112_13_wcuV	O1v1	?-	Good	98.52%	O1/O2v1_01_wzm	ST15	1	1	1	1	1	1	1	6	15	5	4	11	33	23	2	11
Klebsiella.pneumoniae.1035_KPNE--JWFI01--GCA_001061755.1	Klebsiella pneumoniae	strong	827	13762	64754	no	ST36	0	0	1	0	-	0	-	0	-	0	-	0	-	-	wzi27	KL27	?-	Good	99.99%	KL27_16_wctF	O2v2	?-	Good	98.43%	O1/O2v2_06_wbbO	ST36	2	1	2	1	7	1	7	-	-	-	-	-	-	-	-	-
Klebsiella.pneumoniae.1041_KPNE--JWFB01--GCA_001060895.1	Klebsiella pneumoniae	strong	294	51880	164668	yes	ST253	0	0	0	0	-	0	-	0	-	0	-	0	-	-	wzi201	KL60	?-	Good	99.02%	KL60_11_wcaJ	O1v1	none	Very high	98.62%		ST253	2	1	1	1	9	1	13	-	-	-	-	-	-	-	-	-
Klebsiella.pneumoniae.1050--GCA_003443755.1	Klebsiella pneumoniae	strong	6	5338202	5338202	no	ST54	0	2	7	11	-	0	-	0	-	0	-	0	-	-	wzi14	KL14	none	Very high	99.91%		O3b	none	Very high	99.18%		ST54	2	1	1	13	16	15	4	-	-	-	-	-	-	-	-	-
Klebsiella.pneumoniae.105371--LQQE01--GCA_001647465.1	Klebsiella pneumoniae	strong	56	284366	735781	yes	ST44	0	1	6	10	-	0	-	0	-	0	-	0	-	-	wzi34	KL57	none	Very high	98.81%		O1v2	none	Very high	98.49%		ST44	2	1	4	3	8	1	9	-	-	-	-	-	-	-	-	-
Klebsiella.pneumoniae.106E10--RZUX01--GCA_004005735.1	Klebsiella pneumoniae	strong	279	73449	214090	no	ST147	1	2	10	11	ybt 10; ICEKp4	20-2LV	-	0	-	0	-	0	-	-	wzi64	KL64	?-	None	99.97%	KL64_06_wzc,KL64_07_wzx,KL64_08_wcoV,KL64_09,KL64_10_wzy,KL64_11_wcoU,KL64_12_wcoT,KL64_13_wcsF,KL64_14_wcuK	O2v1	none	Very high	98.64%		ST147	3	4	6	1	7	4	38	16	12	4	3	3	61	54	3	10
Klebsiella.pneumoniae.107A5--RZVB01--GCA_004005355.1	Klebsiella pneumoniae	strong	244	75480	241329	no	ST11	0	2	6	6	-	0	-	0	-	0	-	0	-	-	wzi75	KL107	?-+	None	85.51%	KL107_05_wzb,KL107_06_wzc,KL107_07_wbaP,KL107_08,KL107_09,KL107_10,KL107_13,KL107_14	O2v2	?-	Good	98.40%	O1/O2v2_02_wzt,O1/O2v2_06_wbbO	ST11	3	3	1	1	1	1	4	-	-	-	-	-	-	-	-	-
Klebsiella.pneumoniae.1088--NJPF01--GCA_002369925.1	Klebsiella pneumoniae	strong	4	5426969	5426969	no	ST23	5	2	5	6	ybt 1; ICEKp10	46-1LV	clb 2	29-1LV	iuc 1	1-1LV	iro 1	2-1LV	rmpA_2(KpVP-1)	rmpA2_5-54%	-	KL1	*	Very high	99.96%		O1v2	none	Very high	99.11%		ST23	2	1	1	1	9	4	12	2	2	2	2	2	36	6	2	2
Klebsiella.pneumoniae.1098_KPNE--JWDA01--GCA_001060275.1	Klebsiella pneumoniae	strong	242	56349	159643	yes	ST3578	1	0	1	0	ybt 4; plasmid	221	-	0	-	0	-	0	-	-	wzi202	KL127	?-	Good	97.92%	KL127_15_rmlB,KL127_16_rmlA	OL101	?-*	Good	91.79%	OL101_01_rfbB,OL101_02_rfbA	ST3578	4	1	65	1	9	4	43	53	34	37	44	47	104	102	25	23
Klebsiella.pneumoniae.109A4--SETL01--GCA_004153275.1	Klebsiella pneumoniae	strong	304	46659	198607	yes	ST11	0	2	6	6	-	0	-	0	-	0	-	0	-	-	wzi75	KL107	?-+	None	88.12%	KL107_05_wzb,KL107_06_wzc,KL107_07_wbaP,KL107_08,KL107_09,KL107_10	O2v1	?-	None	96.35%	O1/O2v1_01_wzm,O1/O2v1_04_glf,O1/O2v1_06_wbbO,O1/O2v1_07_kfoC	ST11	3	3	1	1	1	1	4	-	-	-	-	-	-	-	-	-
Klebsiella.pneumoniae.109A6--RZVS01--GCA_004004815.1	Klebsiella pneumoniae	strong	148	203607	372371	no	ST307	1	2	6	8	ybt 9; ICEKp3	157-1LV	-	0	-	0	-	0	-	-	wzi173	KL102	?-	None	99.17%	KL102_06_wzc,KL102_07_wbaP,KL102_09,KL102_10,KL102_11,KL102_12,KL102_13,KL102_14,KL102_15_wzx,KL102_16_gnd	O2v2	?-	Good	98.44%	O1/O2v2_01_wzm,O1/O2v2_06_wbbO,O1/O2v2_08_gmlC	ST307	4	1	2	52	1	1	7	41	11	6	25	38	139*	37	39	5
Klebsiella.pneumoniae.109A7--RZVT01--GCA_004005185.1	Klebsiella pneumoniae	strong	118	273198	838983	no	ST147	1	2	10	11	ybt 10; ICEKp4	20-2LV	-	0	-	0	-	0	-	-	wzi64	KL64	?-	None	98.00%	KL64_06_wzc,KL64_07_wzx,KL64_08_wcoV,KL64_09,KL64_10_wzy,KL64_11_wcoU,KL64_12_wcoT,KL64_15_wbaZ,KL64_20_rmlB	O2v1	none	Very high	98.64%		ST147	3	4	6	1	7	4	38	16	12	4	3	3	61	54	3	10
Klebsiella.pneumoniae.10_GR_13--LXMT01--GCA_001701975.1	Klebsiella pneumoniae	strong	108	211345	541118	no	ST258	1	3	8	10	ybt 13; ICEKp2	299	-	0	-	0	-	0	-	-	wzi29	KL106	?	Good	99.98%		O2v2	none	Very high	98.48%		ST258	3	3	1	1	1	1	79	6	4	20	14	1	126	131	2	4
Klebsiella.pneumoniae.10--NGYP01--GCA_002235705.1	Klebsiella pneumoniae	strong	177	101730	263958	yes	ST512	0	2	8	12	-	0	-	0	-	0	-	0	-	-	wzi154	KL107	none	Very high	99.99%		O2v2	none	Very high	98.37%		ST512	54	3	1	1	1	1	79	-	-	-	-	-	-	-	-	-
Klebsiella.pneumoniae.11227-1--JDWN01--GCA_000699345.1	Klebsiella pneumoniae	strong	90	176051	399438	no	ST228	0	2	7	14	-	0	-	0	-	0	-	0	-	-	wzi308	KL57	?-*	Good	97.36%	KL57_13_vanT	O1v2	none	Very high	98.40%		ST228	2	3	6	1	27	5	4	-	-	-	-	-	-	-	-	-
Klebsiella.pneumoniae.11492--GCA_003953905.1	Klebsiella pneumoniae	strong	2	5252687	5252687	no	ST23	4	1	2	1	ybt 1; ICEKp10	46-1LV	-	0	iuc 1	1	iro 1	2-1LV	rmpA_2(KpVP-1)	rmpA2_6-60%	wzi1	KL1	none	Very high	99.99%		O1v2	none	Very high	99.13%		ST23	2	1	1	1	9	4	12	2	2	2	2	2	36	6	2	2
Klebsiella.pneumoniae.1162281--AFQL01--GCA_000219965.2	Klebsiella pneumoniae	strong	116	161835	414017	yes	ST133	0	1	7	9	-	0	-	0	-	0	-	0	-	-	wzi160	KL39	none	Very high	99.14%		O1v1	none	Very high	98.05%		ST133	12	1	1	2	5	1	36	-	-	-	-	-	-	-	-	-
Klebsiella.pneumoniae.116E3--RZVE01--GCA_004004995.1	Klebsiella pneumoniae	strong	201	104315	240881	no	ST11	0	2	8	11	-	0	-	0	-	0	-	0	-	-	wzi75	KL107	?-+	None	86.56%	KL107_05_wzb,KL107_06_wzc,KL107_07_wbaP,KL107_08,KL107_09,KL107_10	O2v2	?-	Low	98.47%	O1/O2v2_06_wbbO,O1/O2v2_08_gmlC	ST11	3	3	1	1	1	1	4	-	-	-	-	-	-	-	-	-
Klebsiella.pneumoniae.116E4--RZVF01--GCA_004005335.1	Klebsiella pneumoniae	strong	157	212440	373622	no	ST36	1	2	2	1	ybt 10; ICEKp4	71	-	0	-	0	-	0	-	-	wzi27	KL27	?-+	None	99.98%	KL27_03_wzi,KL27_06_wzc,KL27_07_wcaJ,KL27_08_wckI,KL27_09_wckS,KL27_10_wckR,KL27_11_wzy,KL27_12_wzx,KL27_13_wckQ,KL27_14_wcuJ,KL27_15_wctE,KL27_16_wctF	O2v2	?-	None	98.32%	O1/O2v2_01_wzm,O1/O2v2_06_wbbO,O1/O2v2_07_kfoC,O1/O2v2_08_gmlC,O1/O2v2_10_gmlA	ST36	2	1	2	1	7	1	7	3	10	4	3	29	111	94	29	10
Klebsiella.pneumoniae.116E6--RZVH01--GCA_004005285.1	Klebsiella pneumoniae	strong	154	138624	481829	no	ST11	0	2	6	6	-	0	-	0	-	0	-	0	-	-	wzi75	KL107	?-+	None	87.24%	KL107_05_wzb,KL107_06_wzc,KL107_07_wbaP,KL107_08,KL107_09,KL107_10	O2v2	?-	Good	98.41%	O1/O2v2_06_wbbO	ST11	3	3	1	1	1	1	4	-	-	-	-	-	-	-	-	-
Klebsiella.pneumoniae.117--NXHQ01--GCA_002411905.1	Klebsiella pneumoniae	strong	93	233744	435530	no	ST152	0	1	7	8	-	0	-	0	-	0	-	0	-	-	wzi110	KL149	none	Very high	99.98%		O4	?	Good	99.69%		ST152	2	3	2	1	1	4	56	-	-	-	-	-	-	-	-	-
Klebsiella.pneumoniae.1183_KPNE--JVZX01--GCA_001060495.1	Klebsiella pneumoniae	strong	148	79649	203727	yes	ST327	0	1	1	0	-	0	-	0	-	0	-	0	-	-	wzi39	KL39	*	Very high	99.27%		O1v1	none	Very high	98.35%		ST327	2	1	1	1	10	1	19	-	-	-	-	-	-	-	-	-
Klebsiella.pneumoniae.1191100241--AFXH01--GCA_000223435.2	Klebsiella pneumoniae	strong	394	34170	151374	yes	ST395	0	2	10	14	-	0	-	0	-	0	-	0	-	-	wzi105	KL108	-	High	99.95%	KL108_17_wcaI	O1v2	-	High	98.95%	O1/O2v2_07_kfoC	ST395	3	1	2	4	1	1	4	-	-	-	-	-	-	-	-	-
Klebsiella.pneumoniae.1194--LYZC01--GCA_001718115.1	Klebsiella pneumoniae	strong	69	264555	490832	no	ST340	1	2	10	18	ybt 9; ICEKp3	183	-	0	-	0	-	0	-	-	wzi50	KL15	?	Good	99.90%		O4	none	Very high	99.66%		ST340	3	3	1	1	1	1	18	5	11	6	5	1	25	37	9	5
Klebsiella.pneumoniae.11_BR_13--LXMS01--GCA_001701915.1	Klebsiella pneumoniae	strong	96	189593	712021	no	ST437	0	2	8	7	-	0	-	0	-	0	-	0	-	-	wzi109	KL36	none	Very high	99.89%		O4	none	Very high	99.72%		ST437	3	3	1	1	1	1	31	-	-	-	-	-	-	-	-	-
Klebsiella.pneumoniae.11--GCA_001709275.1	Klebsiella pneumoniae	strong	5	5341571	5341571	no	ST14	1	2	10	31	ybt 14; ICEKp5	140	-	0	-	0	-	0	-	-	wzi2	KL2	none	Very high	99.74%		O1v1	-	High	99.98%	O1/O2v1_06_wbbO	ST14	1	6	1	1	1	1	1	4	4	31	4	1	67	171	2	4
Klebsiella.pneumoniae.11--NGYO01--GCA_002235915.1	Klebsiella pneumoniae	strong	125	109866	362438	no	ST258	1	2	4	2	ybt 13; ICEKp2	299	-	0	-	0	-	0	-	-	wzi29	KL106	?-	Good	99.98%	KL106_06_wzc	O2v2	none	Very high	98.48%		ST258	3	3	1	1	1	1	79	6	4	20	14	1	126	131	2	4
Klebsiella.pneumoniae.120_1020--ARSO01--GCA_000417385.1	Klebsiella pneumoniae	strong	232	89329	270157	no	ST258	0	2	7	7	-	0	-	0	-	0	-	0	-	-	wzi29	KL106	?	Good	99.91%		O2v2	none	Very high	98.48%		ST258	3	3	1	1	1	1	79	-	-	-	-	-	-	-	-	-
Klebsiella.pneumoniae.120I5--RZVJ01--GCA_004004905.1	Klebsiella pneumoniae	strong	99	177909	371886	no	ST307	1	2	7	11	ybt 9; ICEKp3	157-1LV	-	0	-	0	-	0	-	-	wzi173	KL102	?-	Good	99.26%	KL102_10,KL102_13,KL102_15_wzx	O2v2	none	Very high	98.45%		ST307	4	1	2	52	1	1	7	41	11	6	25	38	139*	37	39	5
Klebsiella.pneumoniae.1219--NXNM01--GCA_003598825.1	Klebsiella pneumoniae	strong	82	171356	470615	no	ST188	0	3	6	8	-	0	-	0	-	0	-	0	-	-	wzi180	KL116	?-	Good	99.66%	KL116_14_wzy,KL116_17_wcpG	O1v1	none	Very high	98.13%		ST188	3	1	1	3	4	28	39	-	-	-	-	-	-	-	-	-
Klebsiella.pneumoniae.122E3--RZVM01--GCA_004005265.1	Klebsiella pneumoniae	strong	450	100265	335490	no	ST307	0	2	3	3	-	0	-	0	-	0	-	0	-	-	wzi173	KL102	?-	None	99.17%	KL102_07_wbaP,KL102_08_wzy,KL102_09,KL102_10,KL102_11,KL102_12,KL102_13,KL102_14,KL102_15_wzx	O2v2	?-+	Good	98.48%	O1/O2v2_01_wzm,O1/O2v2_06_wbbO,O1/O2v2_08_gmlC	ST307	4	1	2	52	1	1	7	-	-	-	-	-	-	-	-	-
Klebsiella.pneumoniae.1236_KOXY--JVXP01--GCA_001052475.1	Klebsiella pneumoniae	strong	254	61971	214427	yes	ST3191	0	0	1	0	-	0	-	0	-	0	-	0	-	-	wzi24	KL24	?-	Good	99.97%	KL24_13_wcuG	O1v1	none	Very high	98.41%		ST3191	10	1	1	1	9	1	13	-	-	-	-	-	-	-	-	-
Klebsiella.pneumoniae.1239_KPNE--JVXM01--GCA_001061315.1	Klebsiella pneumoniae	strong	515	25106	106394	yes	ST3191	0	0	1	0	-	0	-	0	-	0	-	0	-	-	wzi24	KL24	?-	Good	99.97%	KL24_13_wcuG	O1v1	none	Very high	98.41%		ST3191	10	1	1	1	9	1	13	-	-	-	-	-	-	-	-	-
Klebsiella.pneumoniae.1263_KPNE--JVWL01--GCA_001062535.1	Klebsiella pneumoniae	strong	409	27223	118370	yes	ST184	0	1	1	0	-	0	-	0	-	0	-	0	-	-	wzi212	KL113	none	Very high	99.98%		O1v2	none	Very high	98.78%		ST184	3	1	1	4	7	4	66	-	-	-	-	-	-	-	-	-
Klebsiella.pneumoniae.12_BR_13--LXMR01--GCA_001701895.1	Klebsiella pneumoniae	strong	98	270649	558556	no	ST11	2	3	10	11	ybt 0; ICEKp10	346	clb 3	17	-	0	-	0	-	-	wzi64	KL64	?-	Good	99.99%	KL64_12_wcoT	O2v1	?-	Good	98.64%	O1/O2v1_06_wbbO	ST11	3	3	1	1	1	1	4	48	15	5	94	60	181	200	50	11
Klebsiella.pneumoniae.12--NGYN01--GCA_002235695.1	Klebsiella pneumoniae	strong	226	88780	236902	yes	ST512	0	2	8	12	-	0	-	0	-	0	-	0	-	-	wzi154	KL107	?-	Low	99.99%	KL107_09,KL107_10	O2v2	?-	Low	98.36%	O1/O2v2_01_wzm,O1/O2v2_07_kfoC,O1/O2v2_08_gmlC	ST512	54	3	1	1	1	1	79	-	-	-	-	-	-	-	-	-
Klebsiella.pneumoniae.1331_KPNE--JVTI01--GCA_001061605.1	Klebsiella pneumoniae	strong	271	45900	129936	yes	ST278	0	1	4	3	-	0	-	0	-	0	-	0	-	-	wzi123	KL136	?-	Good	99.64%	KL136_07_wzy,KL136_16_wcuI	O2v2	none	Very high	98.30%		ST278	4	1	1	1	12	1	4	-	-	-	-	-	-	-	-	-
Klebsiella.pneumoniae.1337LF--NIZL01--GCA_002205045.1	Klebsiella pneumoniae	strong	500	36322	187661	no	ST11	0	2	10	16	-	0	-	0	-	0	-	0	-	-	-	KL107	?-+*	None	82.17%	KL107_02_cpsACP,KL107_05_wzb,KL107_06_wzc,KL107_07_wbaP,KL107_08,KL107_09,KL107_10	O3b	?-*	Good	96.72%	O3b_02_manB	ST11	3	3	1	1	1	1	4	-	-	-	-	-	-	-	-	-
Klebsiella.pneumoniae.13_GR_14--LXMQ01--GCA_001701365.1	Klebsiella pneumoniae	strong	142	182093	798725	no	ST258	1	3	8	9	ybt 13; ICEKp2	299	-	0	-	0	-	0	-	-	wzi29	KL106	?-	Good	99.98%	KL106_09,KL106_10_wecB	O2v2	none	Very high	98.48%		ST258	3	3	1	1	1	1	79	6	4	20	14	1	126	131	2	4
Klebsiella.pneumoniae.13--NGYM01--GCA_002235975.1	Klebsiella pneumoniae	strong	148	99894	341859	yes	ST258	1	2	4	2	ybt 13; ICEKp2	299	-	0	-	0	-	0	-	-	wzi29	KL106	?-+	None	99.84%	KL106_06_wzc,KL106_07_wzy,KL106_08,KL106_09,KL106_10_wecB,KL106_15_rfbp,KL106_17	O2v2	?-	Good	98.44%	O1/O2v2_01_wzm,O1/O2v2_07_kfoC	ST258	3	3	1	1	1	1	79	6	4	20	14	1	126	131	2	4
Klebsiella.pneumoniae.140_1040--ARSP01--GCA_000417405.1	Klebsiella pneumoniae	strong	206	96146	264419	no	ST258	0	2	6	7	-	0	-	0	-	0	-	0	-	-	wzi29	KL106	?	Good	99.91%		O2v2	none	Very high	98.48%		ST258	3	3	1	1	1	1	79	-	-	-	-	-	-	-	-	-
Klebsiella.pneumoniae.1421_1-A_--MAOR01--GCA_001906725.1	Klebsiella pneumoniae	strong	114	135639	335256	no	ST258	2	2	6	8	ybt 17; ICEKp10	289	clb 3	17-2LV	-	0	-	0	-	-	wzi154	KL107	none	Very high	99.99%		O2v2	none	Very high	98.38%		ST258	3	3	1	1	1	1	79	6	15	5	4	11	28	26	2	11
Klebsiella.pneumoniae.1431_1-C_--MAPO01--GCA_001906715.1	Klebsiella pneumoniae	strong	117	134034	331464	no	ST258	2	2	6	8	ybt 17; ICEKp10	289	clb 3	17-1LV	-	0	-	0	-	-	wzi154	KL107	none	Very high	99.99%		O2v2	none	Very high	98.38%		ST258	3	3	1	1	1	1	79	6	15	5	4	11	28	26	2	11
Klebsiella.pneumoniae.143500500--FBRB01--GCA_001511055.1	Klebsiella pneumoniae	strong	96	203726	449515	yes	ST258	0	2	9	10	-	0	-	0	-	0	-	0	-	-	wzi29	KL106	?-	Good	100.00%	KL106_15_rfbp	O2v2	none	Very high	98.48%		ST258	3	3	1	1	1	1	79	-	-	-	-	-	-	-	-	-
Klebsiella.pneumoniae.143500505--FBRI01--GCA_001511035.1	Klebsiella pneumoniae	strong	112	220693	450628	yes	ST258	0	2	9	10	-	0	-	0	-	0	-	0	-	-	wzi29	KL106	?	Good	99.99%		O2v2	none	Very high	98.48%		ST258	3	3	1	1	1	1	79	-	-	-	-	-	-	-	-	-
Klebsiella.pneumoniae.143500506--FBRD01--GCA_001511355.1	Klebsiella pneumoniae	strong	118	154994	340656	yes	ST258	0	3	6	6	-	0	-	0	-	0	-	0	-	-	wzi29	KL106	none	Very high	100.00%		O2v2	none	Very high	98.48%		ST258	3	3	1	1	1	1	79	-	-	-	-	-	-	-	-	-
Klebsiella.pneumoniae.143500509--FBSA01--GCA_001511415.1	Klebsiella pneumoniae	strong	107	170606	449499	yes	ST258	0	2	9	10	-	0	-	0	-	0	-	0	-	-	wzi29	KL106	?-	Good	100.00%	KL106_15_rfbp	O2v2	none	Very high	98.48%		ST258	3	3	1	1	1	1	79	-	-	-	-	-	-	-	-	-
Klebsiella.pneumoniae.143500510--FBRL01--GCA_001511715.1	Klebsiella pneumoniae	strong	126	141547	354352	yes	ST258	0	3	8	8	-	0	-	0	-	0	-	0	-	-	wzi29	KL106	none	Very high	99.99%		O2v2	none	Very high	98.48%		ST258	3	3	1	1	1	1	79	-	-	-	-	-	-	-	-	-
Klebsiella.pneumoniae.143500512--FBRQ01--GCA_001511095.1	Klebsiella pneumoniae	strong	83	270453	450629	yes	ST258	0	2	5	5	-	0	-	0	-	0	-	0	-	-	wzi29	KL106	none	Very high	100.00%		O2v2	none	Very high	98.48%		ST258	3	3	1	1	1	1	79	-	-	-	-	-	-	-	-	-
Klebsiella.pneumoniae.143500513--FBRA01--GCA_001511015.1	Klebsiella pneumoniae	strong	92	203596	699495	yes	ST147	0	2	3	1	-	0	-	0	-	0	-	0	-	-	wzi64	KL64	none	Very high	100.00%		O2v1	none	Very high	98.62%		ST147	3	4	6	1	7	4	38	-	-	-	-	-	-	-	-	-
Klebsiella.pneumoniae.143500514--FBRV01--GCA_001510995.1	Klebsiella pneumoniae	strong	111	203726	487395	yes	ST258	0	2	9	10	-	0	-	0	-	0	-	0	-	-	wzi29	KL106	?	Good	99.92%		O2v2	none	Very high	98.48%		ST258	3	3	1	1	1	1	79	-	-	-	-	-	-	-	-	-
Klebsiella.pneumoniae.143500517--FBRX01--GCA_001511575.1	Klebsiella pneumoniae	strong	128	150044	340656	yes	ST258	0	2	8	10	-	0	-	0	-	0	-	0	-	-	wzi29	KL106	none	Very high	100.00%		O2v2	none	Very high	98.48%		ST258	3	3	1	1	1	1	79	-	-	-	-	-	-	-	-	-
Klebsiella.pneumoniae.143500519--FBRR01--GCA_001511495.1	Klebsiella pneumoniae	strong	109	246770	492157	yes	ST258	0	2	8	10	-	0	-	0	-	0	-	0	-	-	wzi29	KL106	none	Very high	100.00%		O2v2	?	Good	98.48%		ST258	3	3	1	1	1	1	79	-	-	-	-	-	-	-	-	-
Klebsiella.pneumoniae.143500525--FBRU01--GCA_001511635.1	Klebsiella pneumoniae	strong	110	227266	382993	yes	ST258	0	2	9	10	-	0	-	0	-	0	-	0	-	-	wzi29	KL106	?-+	Good	100.00%	KL106_17	O2v2	?-	Good	98.46%	O1/O2v2_09_gmlB	ST258	3	3	1	1	1	1	79	-	-	-	-	-	-	-	-	-
Klebsiella.pneumoniae.143500528--FBRS01--GCA_001511275.1	Klebsiella pneumoniae	strong	114	217117	408553	yes	ST258	0	2	9	10	-	0	-	0	-	0	-	0	-	-	wzi29	KL106	none	Very high	99.99%		O2v2	none	Very high	98.48%		ST258	3	3	1	1	1	1	79	-	-	-	-	-	-	-	-	-
Klebsiella.pneumoniae.143500529--FBRK01--GCA_001511255.1	Klebsiella pneumoniae	strong	114	213732	367487	yes	ST258	0	2	9	10	-	0	-	0	-	0	-	0	-	-	wzi29	KL106	?	Good	100.00%		O2v1	-	Good	98.03%	O1/O2v1_06_wbbO,O1/O2v1_07_kfoC	ST258	3	3	1	1	1	1	79	-	-	-	-	-	-	-	-	-
Klebsiella.pneumoniae.143500531--FBRH01--GCA_001511335.1	Klebsiella pneumoniae	strong	122	217732	474830	yes	ST258	0	2	9	10	-	0	-	0	-	0	-	0	-	-	wzi29	KL106	?	Good	100.00%		O2v2	none	Very high	98.48%		ST258	3	3	1	1	1	1	79	-	-	-	-	-	-	-	-	-
Klebsiella.pneumoniae.143500532--FBRC01--GCA_001511675.1	Klebsiella pneumoniae	strong	95	203726	804055	yes	ST258	0	2	9	10	-	0	-	0	-	0	-	0	-	-	wzi29	KL106	?-	Good	100.00%	KL106_10_wecB	O2v2	none	Very high	98.48%		ST258	3	3	1	1	1	1	79	-	-	-	-	-	-	-	-	-
Klebsiella.pneumoniae.143500534--FBRG01--GCA_001511435.1	Klebsiella pneumoniae	strong	95	203726	450760	yes	ST258	0	2	9	10	-	0	-	0	-	0	-	0	-	-	wzi29	KL106	none	Very high	100.00%		O2v2	none	Very high	98.48%		ST258	3	3	1	1	1	1	79	-	-	-	-	-	-	-	-	-
Klebsiella.pneumoniae.143500535--FBSG01--GCA_001511175.1	Klebsiella pneumoniae	strong	106	203708	474814	yes	ST258	0	2	9	10	-	0	-	0	-	0	-	0	-	-	wzi29	KL106	none	Very high	100.00%		O2v2	none	Very high	98.48%		ST258	3	3	1	1	1	1	79	-	-	-	-	-	-	-	-	-
Klebsiella.pneumoniae.143500536--FBSH01--GCA_001511595.1	Klebsiella pneumoniae	strong	99	196097	803311	yes	ST258	1	2	9	10	ybt 13; ICEKp2	299	-	0	-	0	-	0	-	-	wzi29	KL106	none	Very high	100.00%		O2v2	none	Very high	98.48%		ST258	3	3	1	1	1	1	79	6	4	20	14	1	126	131	2	4
Klebsiella.pneumoniae.143500537--FBSF01--GCA_001511295.1	Klebsiella pneumoniae	strong	150	220558	368228	yes	ST258	0	2	6	6	-	0	-	0	-	0	-	0	-	-	wzi29	KL106	none	Very high	100.00%		O2v1	-	Good	98.03%	O1/O2v1_06_wbbO,O1/O2v1_07_kfoC	ST258	3	3	1	1	1	1	79	-	-	-	-	-	-	-	-	-
Klebsiella.pneumoniae.143500538--FBSK01--GCA_001511135.1	Klebsiella pneumoniae	strong	143	105141	450078	yes	ST258	1	3	10	10	ybt 13; ICEKp2	299	-	0	-	0	-	0	-	-	wzi29	KL106	?-	None	99.89%	KL106_13_wzx,KL106_14,KL106_15_rfbp,KL106_16_gnd,KL106_17	O2v2	none	Very high	98.48%		ST258	3	3	1	1	1	1	79	6	4	20	14	1	126	131	2	4
Klebsiella.pneumoniae.143500540--FBSI01--GCA_001511375.1	Klebsiella pneumoniae	strong	99	217870	491507	yes	ST258	1	3	10	10	ybt 13; ICEKp2	299	-	0	-	0	-	0	-	-	wzi29	KL106	none	Very high	100.00%		O2v2	none	Very high	98.48%		ST258	3	3	1	1	1	1	79	6	4	20	14	1	126	131	2	4
Klebsiella.pneumoniae.143500541--FBSJ01--GCA_001511115.1	Klebsiella pneumoniae	strong	120	212783	474818	yes	ST258	0	2	9	10	-	0	-	0	-	0	-	0	-	-	wzi29	KL106	none	Very high	100.00%		O2v2	none	Very high	98.48%		ST258	3	3	1	1	1	1	79	-	-	-	-	-	-	-	-	-
Klebsiella.pneumoniae.143500542--FBSN01--GCA_001511695.1	Klebsiella pneumoniae	strong	89	188472	474829	yes	ST258	0	2	5	4	-	0	-	0	-	0	-	0	-	-	wzi29	KL106	none	Very high	99.99%		O2v2	none	Very high	98.48%		ST258	3	3	1	1	1	1	79	-	-	-	-	-	-	-	-	-
Klebsiella.pneumoniae.143500543--FBSM01--GCA_001511735.1	Klebsiella pneumoniae	strong	122	217739	474815	yes	ST258	0	2	9	10	-	0	-	0	-	0	-	0	-	-	wzi29	KL106	none	Very high	100.00%		O2v2	none	Very high	98.48%		ST258	3	3	1	1	1	1	79	-	-	-	-	-	-	-	-	-
Klebsiella.pneumoniae.143500545--FBSL01--GCA_001511455.1	Klebsiella pneumoniae	strong	116	165623	492077	yes	ST258	1	3	10	10	ybt 13; ICEKp2	299	-	0	-	0	-	0	-	-	wzi29	KL106	none	Very high	99.99%		O2v2	none	Very high	98.48%		ST258	3	3	1	1	1	1	79	6	4	20	14	1	126	131	2	4
Klebsiella.pneumoniae.143500546--FBSO01--GCA_001511535.1	Klebsiella pneumoniae	strong	78	214524	492103	yes	ST258	1	2	5	4	ybt 13; ICEKp2	299	-	0	-	0	-	0	-	-	wzi29	KL106	?	Good	99.99%		O2v2	none	Very high	98.48%		ST258	3	3	1	1	1	1	79	6	4	20	14	1	126	131	2	4
Klebsiella.pneumoniae.143500548--FBSS01--GCA_001511315.1	Klebsiella pneumoniae	strong	100	203726	491947	yes	ST258	1	2	8	10	ybt 13; ICEKp2	299	-	0	-	0	-	0	-	-	wzi29	KL106	?-	Good	99.99%	KL106_06_wzc	O2v2	none	Very high	98.48%		ST258	3	3	1	1	1	1	79	6	4	20	14	1	126	131	2	4
Klebsiella.pneumoniae.143500549--FBSP01--GCA_001511155.1	Klebsiella pneumoniae	strong	111	209445	367472	yes	ST258	0	3	10	10	-	0	-	0	-	0	-	0	-	-	wzi29	KL106	none	Very high	100.00%		O2v2	none	Very high	98.48%		ST258	3	3	1	1	1	1	79	-	-	-	-	-	-	-	-	-
Klebsiella.pneumoniae.143500550--FBSR01--GCA_001511555.1	Klebsiella pneumoniae	strong	94	203726	803418	yes	ST258	1	3	10	10	ybt 13; ICEKp2	299	-	0	-	0	-	0	-	-	wzi29	KL106	none	Very high	100.00%		O2v2	none	Very high	98.48%		ST258	3	3	1	1	1	1	79	6	4	20	14	1	126	131	2	4
Klebsiella.pneumoniae.143500551--FBSQ01--GCA_001511395.1	Klebsiella pneumoniae	strong	106	217870	491342	yes	ST258	1	2	9	10	ybt 13; ICEKp2	299	-	0	-	0	-	0	-	-	wzi29	KL106	none	Very high	100.00%		O2v2	none	Very high	98.48%		ST258	3	3	1	1	1	1	79	6	4	20	14	1	126	131	2	4
Klebsiella.pneumoniae.143500552--FBSW01--GCA_001511195.1	Klebsiella pneumoniae	strong	296	36788	128736	yes	ST258	0	2	5	4	-	0	-	0	-	0	-	0	-	-	wzi29	KL106	?-	Good	100.00%	KL106_06_wzc	O2v2	none	Very high	98.48%		ST258	3	3	1	1	1	1	79	-	-	-	-	-	-	-	-	-
Klebsiella.pneumoniae.143500554--FBSU01--GCA_001511215.1	Klebsiella pneumoniae	strong	102	172201	432901	yes	ST258	1	3	9	8	ybt 13; ICEKp2	299	-	0	-	0	-	0	-	-	wzi29	KL106	none	Very high	100.00%		O2v2	none	Very high	98.47%		ST258	3	3	1	1	1	1	79	6	4	20	14	1	126	131	2	4
Klebsiella.pneumoniae.143500555--FBSV01--GCA_001511475.1	Klebsiella pneumoniae	strong	123	217732	421594	yes	ST258	0	2	9	10	-	0	-	0	-	0	-	0	-	-	wzi29	KL106	none	Very high	99.99%		O2v2	none	Very high	98.48%		ST258	3	3	1	1	1	1	79	-	-	-	-	-	-	-	-	-
Klebsiella.pneumoniae.1438_2-A_--MAPN01--GCA_001905185.1	Klebsiella pneumoniae	strong	94	152207	331220	no	ST258	2	2	6	8	ybt 17; ICEKp10	289	clb 3	17-1LV	-	0	-	0	-	-	wzi154	KL107	none	Very high	99.99%		O2v2	none	Very high	98.38%		ST258	3	3	1	1	1	1	79	6	15	5	4	11	28	26	2	11
Klebsiella.pneumoniae.1439_3-A_--MAPJ01--GCA_001905315.1	Klebsiella pneumoniae	strong	199	95842	203835	no	ST258	2	2	6	9	ybt 17; ICEKp10	289	clb 3	17-2LV	-	0	-	0	-	-	wzi154	KL107	?-	None	99.98%	KL107_08,KL107_09,KL107_10	O2v2	?-	Good	98.35%	O1/O2v2_07_kfoC,O1/O2v2_08_gmlC,O1/O2v2_10_gmlA	ST258	3	3	1	1	1	1	79	6	15	5	4	11	28	26	2	11
Klebsiella.pneumoniae.1446_1-B_--MAOQ01--GCA_001906705.1	Klebsiella pneumoniae	strong	116	137326	331337	no	ST258	2	2	6	8	ybt 17; ICEKp10	289	clb 3	17-1LV	-	0	-	0	-	-	wzi154	KL107	none	Very high	99.99%		O2v2	none	Very high	98.38%		ST258	3	3	1	1	1	1	79	6	15	5	4	11	28	26	2	11
Klebsiella.pneumoniae.1456--MOSN01--GCA_002173955.1	Klebsiella pneumoniae	strong	478	24913	100183	no	ST1117	1	0	2	0	ybt 9; ICEKp3	183	-	0	-	0	-	0	-	-	wzi356	KL117	none	Very high	99.73%		O1v1	none	Very high	98.08%		ST1117	2	1	2	2	10	4	19	5	11	6	5	1	25	37	9	5
Klebsiella.pneumoniae.1479--MOSO01--GCA_002173885.1	Klebsiella pneumoniae	strong	746	15690	81321	no	ST23-1LV	5	0	1	0	ybt 1; ICEKp10	46-1LV	clb 2	32-3LV	iuc 1	1	iro 1	2	rmpA_2(KpVP-1)	rmpA2_5-54%	-	KL1	-	Good	99.98%	KL1_03_wzi	O1v2	none	Very high	99.13%		ST23-1LV	2	1	1	1	9	2*	12	2	2	2	2	2	36*	6	2	2
Klebsiella.pneumoniae.148--LZCY01--GCA_001968755.2	Klebsiella pneumoniae	strong	54	291758	688752	yes	ST437	0	3	11	10	-	0	-	0	-	0	-	0	-	-	wzi109	KL36	?-	Good	99.88%	KL36_12_wzy,KL36_14_wcuM,KL36_16_wckT	O4	?-	Good	99.69%	O4_01_hydrolase	ST437	3	3	1	1	1	1	31	-	-	-	-	-	-	-	-	-
Klebsiella.pneumoniae.1491_2-B_--MAPM01--GCA_001906685.1	Klebsiella pneumoniae	strong	99	137721	331337	no	ST258	2	2	6	8	ybt 17; ICEKp10	289	clb 3	17-1LV	-	0	-	0	-	-	wzi154	KL107	none	Very high	99.99%		O2v2	none	Very high	98.38%		ST258	3	3	1	1	1	1	79	6	15	5	4	11	28	26	2	11
Klebsiella.pneumoniae.1492_2-C_--MAPL01--GCA_001906645.1	Klebsiella pneumoniae	strong	98	134034	249215	no	ST258	2	2	6	8	ybt 17; ICEKp10	289	clb 3	17-1LV	-	0	-	0	-	-	wzi154	KL107	none	Very high	99.99%		O2v2	none	Very high	98.37%		ST258	3	3	1	1	1	1	79	6	15	5	4	11	28	26	2	11
Klebsiella.pneumoniae.14CSI--PIUN01--GCA_002929175.1	Klebsiella pneumoniae	strong	323	39413	118487	no	ST491	0	1	1	2	-	0	-	0	-	0	-	0	-	-	wzi108	KL118	?-	Good	98.07%	KL118_12_wcqP,KL118_13_wzx,KL118_17_rmlB	OL101	?-	Good	91.77%	OL101_01_rfbB,OL101_09_glycosylhydrolase	ST491	51	1	5	1	9	4	13	-	-	-	-	-	-	-	-	-
Klebsiella.pneumoniae.14_GR_14--LXMP01--GCA_001701815.1	Klebsiella pneumoniae	strong	134	191086	798725	no	ST258	1	3	8	9	ybt 13; ICEKp2	299	-	0	-	0	-	0	-	-	wzi29	KL106	?-	Good	99.97%	KL106_07_wzy	O2v2	none	Very high	98.48%		ST258	3	3	1	1	1	1	79	6	4	20	14	1	126	131	2	4
Klebsiella.pneumoniae.14--NGYL01--GCA_002235495.1	Klebsiella pneumoniae	strong	229	95116	257982	yes	ST512	0	2	8	12	-	0	-	0	-	0	-	0	-	-	wzi154	KL107	?-	None	99.99%	KL107_10	O2v2	?-	Good	98.36%	O1/O2v2_06_wbbO,O1/O2v2_08_gmlC	ST512	54	3	1	1	1	1	79	-	-	-	-	-	-	-	-	-
Klebsiella.pneumoniae.1506_2-D_--MAPK01--GCA_001905195.1	Klebsiella pneumoniae	strong	196	154758	328405	no	ST258	2	2	6	9	ybt 17; ICEKp10	289	clb 3	17-1LV	-	0	-	0	-	-	wzi154	KL107	?	Good	99.99%		O2v2	none	Very high	98.38%		ST258	3	3	1	1	1	1	79	6	15	5	4	11	28	26	2	11
Klebsiella.pneumoniae.1520_3-B_--MAPI01--GCA_001905225.1	Klebsiella pneumoniae	strong	222	75252	213329	no	ST258	2	2	6	8	ybt 17; ICEKp10	289	clb 3	17-1LV	-	0	-	0	-	-	wzi154	KL107	?-	None	99.97%	KL107_06_wzc,KL107_09,KL107_10	O2v2	?-	None	98.38%	O1/O2v2_01_wzm,O1/O2v2_06_wbbO,O1/O2v2_08_gmlC,O1/O2v2_10_gmlA	ST258	3	3	1	1	1	1	79	6	15	5	4	11	28	26	2	11
Klebsiella.pneumoniae.1526_3-C_--MAPH01--GCA_001905235.1	Klebsiella pneumoniae	strong	176	97237	274370	no	ST258	2	2	6	9	ybt 17; ICEKp10	289	clb 3	17-1LV	-	0	-	0	-	-	wzi154	KL107	?-	Good	99.95%	KL107_10	O2v2	?-	Good	98.32%	O1/O2v2_08_gmlC	ST258	3	3	1	1	1	1	79	6	15	5	4	11	28	26	2	11
Klebsiella.pneumoniae.155--NXHL01--GCA_002411735.1	Klebsiella pneumoniae	strong	154	181122	417118	no	ST397	1	1	5	9	ybt 14; ICEKp5	145-2LV	-	0	-	0	-	0	-	-	wzi475	KL158	none	Very high	99.71%		O1v1	none	Very high	98.51%		ST397	2	1	1	1	21	44	9	4	4	5	4	1	8*	8*	2	4
Klebsiella.pneumoniae.15_GR_13--LXMO01--GCA_001701475.1	Klebsiella pneumoniae	strong	160	198932	475060	no	ST258	0	2	8	10	-	0	-	0	-	0	-	0	-	-	wzi29	KL106	?	Good	99.96%		O2v2	none	Very high	98.48%		ST258	3	3	1	1	1	1	79	-	-	-	-	-	-	-	-	-
Klebsiella.pneumoniae.15--NGYK01--GCA_002236365.1	Klebsiella pneumoniae	strong	226	87350	210856	yes	ST512	0	2	8	12	-	0	-	0	-	0	-	0	-	-	wzi154	KL107	?-	Good	99.99%	KL107_09,KL107_10	O2v2	?-	Good	98.41%	O1/O2v2_08_gmlC	ST512	54	3	1	1	1	1	79	-	-	-	-	-	-	-	-	-
Klebsiella.pneumoniae.160_1080--ARSN01--GCA_000417365.1	Klebsiella pneumoniae	strong	144	98001	264411	no	ST258	0	2	4	2	-	0	-	0	-	0	-	0	-	-	wzi29	KL106	?-	Low	99.01%	KL106_01_galF,KL106_02_cpsACP	O2v2	none	Very high	98.48%		ST258	3	3	1	1	1	1	79	-	-	-	-	-	-	-	-	-
Klebsiella.pneumoniae.160_1080--JMMY01--GCA_000709165.1	Klebsiella pneumoniae	strong	4	5308043	5308043	no	ST258	0	2	4	1	-	0	-	0	-	0	-	0	-	-	wzi29	KL106	?-*	None	98.96%	KL106_01_galF,KL106_02_cpsACP,KL106_07_wzy,KL106_12,KL106_13_wzx	O2v2	-	High	98.47%	O1/O2v2_07_kfoC	ST258	3	3	1	1	1	1	79	-	-	-	-	-	-	-	-	-
Klebsiella.pneumoniae.160111--GCA_003429545.1	Klebsiella pneumoniae	strong	7	5430212	5430212	no	ST11	1	2	11	27	ybt 9; ICEKp3	192-3LV	-	0	-	0	-	0	-	-	wzi209	KL47	none	Very high	99.40%		OL101	-	High	94.99%	OL101_09_glycosylhydrolase	ST11	3	3	1	1	1	1	4	5*	11	6	5	1	60	65*	55*	5
Klebsiella.pneumoniae.16_GR_13--GCA_001701835.2	Klebsiella pneumoniae	strong	6	5426917	5426917	no	ST11	1	2	11	23	ybt 9; ICEKp3	183	-	0	-	0	-	0	-	-	wzi50	KL15	none	Very high	99.92%		O4	-	High	99.66%	O4_06_glycosyltransferase	ST11	3	3	1	1	1	1	4	5	11	6	5	1	25	37	9	5
Klebsiella.pneumoniae.16--NGYJ01--GCA_002235945.1	Klebsiella pneumoniae	strong	207	69419	213934	yes	ST512	0	2	8	10	-	0	-	0	-	0	-	0	-	-	wzi154	KL107	?-	Low	99.99%	KL107_09,KL107_10	O2v2	none	Very high	98.37%		ST512	54	3	1	1	1	1	79	-	-	-	-	-	-	-	-	-
Klebsiella.pneumoniae.1714--MZZQ01--GCA_002104175.1	Klebsiella pneumoniae	strong	232	67130	220715	no	ST340	0	2	8	14	-	0	-	0	-	0	-	0	-	-	wzi50	KL15	?-	None	99.83%	KL15_08_wceN,KL15_10_wcsR,KL15_11_wcaN,KL15_13_wckI,KL15_14_wzx	O4	none	Very high	99.66%		ST340	3	3	1	1	1	1	18	-	-	-	-	-	-	-	-	-
Klebsiella.pneumoniae.1721--NBSC01--GCA_002192975.1	Klebsiella pneumoniae	strong	779	11804	64153	no	ST340	0	1	8	12	-	0	-	0	-	0	-	0	-	-	-	KL107	?-	None	86.69%	KL107_03_wzi,KL107_04_wza,KL107_05_wzb,KL107_06_wzc,KL107_07_wbaP,KL107_08,KL107_09,KL107_10,KL107_12,KL107_13,KL107_14,KL107_15	OL102	-	None	73.84%	OL102_01_rfbB,OL102_02_rfbA,OL102_03_rfbD,OL102_04_rfbC,OL102_05_wbbL,OL102_06_rhamnan,OL102_07_wzm,OL102_08_wzt	ST340	3	3	1	1	1	1	18	-	-	-	-	-	-	-	-	-
Klebsiella.pneumoniae.1756--GCA_001952835.1	Klebsiella pneumoniae	strong	2	5195816	5195816	no	ST2549	0	0	2	7	-	0	-	0	-	0	-	0	-	-	wzi8	KL8	none	Very high	99.85%		O1v1	none	Very high	98.03%		ST2549	2	1	37	1	3	1	56	-	-	-	-	-	-	-	-	-
Klebsiella.pneumoniae.1787--MZZV01--GCA_002104355.1	Klebsiella pneumoniae	strong	313	50837	205031	no	ST11	2	2	7	7	ybt 0; ICEKp10	346	clb 3	17-1LV	-	0	-	0	-	-	wzi64	KL64	?-	None	99.99%	KL64_06_wzc,KL64_11_wcoU,KL64_12_wcoT,KL64_13_wcsF	O2v1	none	Very high	98.64%		ST11	3	3	1	1	1	1	4	48	15	5	94	60	181	200	50	11
Klebsiella.pneumoniae.1799--MZZX01--GCA_002104315.1	Klebsiella pneumoniae	strong	331	46172	233610	no	ST11	2	2	9	11	ybt 0; ICEKp10	346	clb 3	17-1LV	-	0	-	0	-	-	wzi64	KL64	?-	None	100.00%	KL64_02_cpsACP,KL64_07_wzx,KL64_08_wcoV,KL64_10_wzy,KL64_12_wcoT,KL64_13_wcsF	O2v1	none	Very high	98.64%		ST11	3	3	1	1	1	1	4	48	15	5	94	60	181	200	50	11
Klebsiella.pneumoniae.17_GR_14--LXMM01--GCA_001701495.1	Klebsiella pneumoniae	strong	169	168010	382070	no	ST11	1	2	11	21	ybt 9; ICEKp3	183	-	0	-	0	-	0	-	-	wzi50	KL15	?-	Good	99.90%	KL15_10_wcsR,KL15_11_wcaN,KL15_14_wzx	O4	?-	Good	99.66%	O4_06_glycosyltransferase	ST11	3	3	1	1	1	1	4	5	11	6	5	1	25	37	9	5
Klebsiella.pneumoniae.17--NGYI01--GCA_002235935.1	Klebsiella pneumoniae	strong	146	99894	280079	yes	ST258	1	2	4	2	ybt 13; ICEKp2	299	-	0	-	0	-	0	-	-	wzi29	KL106	?-	None	99.83%	KL106_06_wzc,KL106_07_wzy,KL106_09,KL106_10_wecB,KL106_11_wzx,KL106_12,KL106_15_rfbp,KL106_17	O2v2	?-	Good	98.47%	O1/O2v2_07_kfoC,O1/O2v2_08_gmlC	ST258	3	3	1	1	1	1	79	6	4	20	14	1	126	131	2	4
Klebsiella.pneumoniae.182604R--JQGM01--GCA_002895645.1	Klebsiella pneumoniae	strong	92	292573	478614	yes	ST20	0	1	8	11	-	0	-	0	-	0	-	0	-	-	wzi113	KL111	none	Very high	100.00%		O3b	none	Very high	99.15%		ST20	2	3	1	1	4	4	4	-	-	-	-	-	-	-	-	-
Klebsiella.pneumoniae.183--NXHJ01--GCA_002411715.1	Klebsiella pneumoniae	strong	103	235504	645595	no	ST101	1	1	6	12	ybt 9; ICEKp3	172-1LV	-	0	-	0	-	0	-	-	wzi137	KL17	none	Very high	100.00%		O1v1	none	Very high	98.03%		ST101	2	6	1	5	4	1	6	5	11	6	35*	1	25	78	9	5
Klebsiella.pneumoniae.1849--MZZT01--GCA_002104265.1	Klebsiella pneumoniae	strong	360	37294	170470	no	ST258	0	3	11	15	-	0	-	0	-	0	-	0	-	-	wzi154	KL107	?-	Good	99.99%	KL107_10	O2v2	none	Very high	98.38%		ST258	3	3	1	1	1	1	79	-	-	-	-	-	-	-	-	-
Klebsiella.pneumoniae.187_KPNE--JVQU01--GCA_001063935.1	Klebsiella pneumoniae	strong	112	107762	293398	yes	ST2333	0	0	1	0	-	0	-	0	-	0	-	0	-	-	wzi84	KL28	?	Good	99.20%		O2v1	none	Very high	98.87%		ST2333	2	6	13	2	177	1	39	-	-	-	-	-	-	-	-	-
Klebsiella.pneumoniae.18CPO060--GCA_004332075.1	Klebsiella pneumoniae	strong	3	5288751	5288751	no	ST86	4	2	1	1	ybt 9; ICEKp3	202-1LV	-	0	iuc 1	1	iro 1	1	rmpA_2(KpVP-1)	rmpA2_2*-46%	wzi2	KL2	none	Very high	99.92%		O1v1	none	Very high	98.46%		ST86	9	4	2	1	1	1	27	5	19	26	5	1	79	58*	9	5
Klebsiella.pneumoniae.18ES--PEGY01--GCA_002738115.1	Klebsiella pneumoniae	strong	10	860705	1478046	no	ST3579	3	2	5	6	-	0	-	0	iuc 1	1-1LV	-	0	-	rmpA2_8*-41%	wzi173	KL102	none	Very high	99.27%		O2v2	none	Very high	98.45%		ST3579	4	1	2	52	1	1	483	-	-	-	-	-	-	-	-	-
Klebsiella.pneumoniae.18_GR_14--LXML01--GCA_001701525.1	Klebsiella pneumoniae	strong	91	270452	804620	no	ST258	1	3	8	7	ybt 13; ICEKp2	299	-	0	-	0	-	0	-	-	wzi29	KL106	?*	Good	99.95%		O2v2	none	Very high	98.47%		ST258	3	3	1	1	1	1	79	6	4	20	14	1	126	131	2	4
Klebsiella.pneumoniae.18--NGYH01--GCA_002235515.1	Klebsiella pneumoniae	strong	210	72768	212687	yes	ST512	0	2	8	10	-	0	-	0	-	0	-	0	-	-	wzi154	KL107	?-	None	99.99%	KL107_09,KL107_10	O2v2	?-	Good	98.33%	O1/O2v2_06_wbbO,O1/O2v2_07_kfoC	ST512	54	3	1	1	1	1	79	-	-	-	-	-	-	-	-	-
Klebsiella.pneumoniae.19051--GCA_002209405.1	Klebsiella pneumoniae	strong	1	5332976	5332976	no	ST15	0	0	4	3	-	0	-	0	-	0	-	0	-	-	wzi24	KL24	?-	Good	99.98%	KL24_09_wcuV	O1v1	none	Very high	98.52%		ST15	1	1	1	1	1	1	1	-	-	-	-	-	-	-	-	-
Klebsiella.pneumoniae.194_KPNE--JVQM01--GCA_001062915.1	Klebsiella pneumoniae	strong	98	106020	306325	yes	ST3580	0	0	1	0	-	0	-	0	-	0	-	0	-	-	-	KL117	none	Very high	99.79%		O1v1	none	Very high	98.13%		ST3580	4	1	1	3	10	1	12	-	-	-	-	-	-	-	-	-
Klebsiella.pneumoniae.194--SGSD01--GCA_004321435.1	Klebsiella pneumoniae	strong	84	407886	1292208	no	ST35	0	2	10	13	-	0	-	0	-	0	-	0	-	-	wzi37	KL22	none	Very high	99.49%		O1v1	none	Very high	98.11%		ST35	2	1	2	1	10	1	19	-	-	-	-	-	-	-	-	-
Klebsiella.pneumoniae.196--LZCZ01--GCA_001968745.2	Klebsiella pneumoniae	strong	41	324828	547840	yes	ST437	0	3	10	8	-	0	-	0	-	0	-	0	-	-	wzi109	KL36	?	Good	99.89%		O4	none	Very high	99.71%		ST437	3	3	1	1	1	1	31	-	-	-	-	-	-	-	-	-
Klebsiella.pneumoniae.19_GR_14--LXMK01--GCA_001701355.1	Klebsiella pneumoniae	strong	89	299505	805138	no	ST258	1	3	8	7	ybt 13; ICEKp2	299	-	0	-	0	-	0	-	-	wzi29	KL106	?-+	Good	99.96%	KL106_17	O2v2	none	Very high	98.48%		ST258	3	3	1	1	1	1	79	6	4	20	14	1	126	131	2	4
Klebsiella.pneumoniae.19--NGYG01--GCA_002235895.1	Klebsiella pneumoniae	strong	171	102464	264103	yes	ST512	0	3	9	11	-	0	-	0	-	0	-	0	-	-	wzi154	KL107	?	Good	99.99%		O2v2	-	High	98.36%	O1/O2v2_06_wbbO	ST512	54	3	1	1	1	1	79	-	-	-	-	-	-	-	-	-
Klebsiella.pneumoniae.1ECKPC--PISH01--GCA_002834285.1	Klebsiella pneumoniae	strong	498	26688	105826	no	ST340	0	2	9	10	-	0	-	0	-	0	-	0	-	-	wzi50	KL107	?-+*	None	83.21%	KL107_05_wzb,KL107_06_wzc,KL107_07_wbaP,KL107_08,KL107_09,KL107_10,KL107_12,KL107_13,KL107_14,KL107_15	O4	?-	Good	99.64%	O4_03_hypothetical,O4_06_glycosyltransferase	ST340	3	3	1	1	1	1	18	-	-	-	-	-	-	-	-	-
Klebsiella.pneumoniae.1_GR_13--GCA_001701425.2	Klebsiella pneumoniae	strong	6	5181675	5181675	no	ST147	0	3	12	29	-	0	-	0	-	0	-	0	-	-	wzi64	KL64	none	Very high	100.00%		O2v1	none	Very high	98.64%		ST147	3	4	6	1	7	4	38	-	-	-	-	-	-	-	-	-
Klebsiella.pneumoniae.1--NGYY01--GCA_002235815.1	Klebsiella pneumoniae	strong	169	101600	282651	no	ST512	0	2	8	12	-	0	-	0	-	0	-	0	-	-	wzi154	KL107	none	Very high	100.00%		O2v2	none	Very high	98.37%		ST512	54	3	1	1	1	1	79	-	-	-	-	-	-	-	-	-
Klebsiella.pneumoniae.1--NJPM01--GCA_002370065.1	Klebsiella pneumoniae	strong	150	151791	354760	yes	ST11	4	3	8	7	ybt 9; ICEKp3	192-3LV	-	0	iuc 1	1	-	0	-	rmpA2_2*-54%	wzi209	KL47	?-	Good	99.38%	KL47_15_rmlB,KL47_18_rmlC	OL101	?-+	Good	92.06%	OL101_01_rfbB,OL101_04_rfbC,OL101_09_glycosylhydrolase	ST11	3	3	1	1	1	1	4	5*	11	6	5	1	60	65*	9	5
Klebsiella.pneumoniae.1-RC-16-27663--SDHT01--GCA_004118245.1	Klebsiella pneumoniae	strong	305	95997	233041	no	ST258	0	2	9	16	-	0	-	0	-	0	-	0	-	-	wzi29	KL106	?-	Good	99.81%	KL106_15_rfbp	O2v2	?-	Good	98.47%	O1/O2v2_06_wbbO	ST258	3	3	1	1	1	1	79	-	-	-	-	-	-	-	-	-
Klebsiella.pneumoniae.1-RC-16-28226--SDHS01--GCA_004118575.1	Klebsiella pneumoniae	strong	278	100381	293732	no	ST1084	0	2	9	16	-	0	-	0	-	0	-	0	-	-	wzi29	KL106	?-	Good	98.93%	KL106_01_galF	O2v2	?-	Good	98.47%	O1/O2v2_06_wbbO	ST1084	3	3	1	1	1	9	79	-	-	-	-	-	-	-	-	-
Klebsiella.pneumoniae.1-RC-17-01140-2--QRBQ01--GCA_003362895.1	Klebsiella pneumoniae	strong	349	107733	172410	no	ST258	0	2	9	15	-	0	-	0	-	0	-	0	-	-	wzi29	KL106	?-	Good	99.88%	KL106_15_rfbp	O2v2	?-	Good	98.47%	O1/O2v2_06_wbbO	ST258	3	3	1	1	1	1	79	-	-	-	-	-	-	-	-	-
Klebsiella.pneumoniae.1-RC-17-01153--SDHU01--GCA_004118655.1	Klebsiella pneumoniae	strong	560	35224	115513	no	ST258	0	2	9	15	-	0	-	0	-	0	-	0	-	-	wzi29	KL106	?	Good	99.87%		O2v2	?-	Good	98.47%	O1/O2v2_06_wbbO	ST258	3	3	1	1	1	1	79	-	-	-	-	-	-	-	-	-
Klebsiella.pneumoniae.1-RC-17-04134-3--QRBP01--GCA_003362865.1	Klebsiella pneumoniae	strong	401	123020	284038	yes	ST258	0	2	9	16	-	0	-	0	-	0	-	0	-	-	wzi29	KL106	?	Good	99.86%		O2v2	?-	Good	98.47%	O1/O2v2_06_wbbO	ST258	3	3	1	1	1	1	79	-	-	-	-	-	-	-	-	-
Klebsiella.pneumoniae.201--QTKB01--GCA_003382225.1	Klebsiella pneumoniae	strong	81	223010	647062	no	ST1788	1	1	4	6	ybt 16; ICEKp12	277	-	0	-	0	-	0	-	-	wzi2	KL2	none	Very high	99.71%		O1v2	none	Very high	99.39%		ST1788	2	6	160	1	226	111	299	6	15	5	4	11	33	23	2	11
Klebsiella.pneumoniae.202--QTKA01--GCA_003382195.1	Klebsiella pneumoniae	strong	91	270112	1139635	no	ST789	1	1	8	12	ybt 16; ICEKp12	277	-	0	-	0	-	0	-	-	-	KL18	-	High	99.54%	KL18_06_wzc	O1v1	none	Very high	97.68%		ST789	25	10	1	1	20	1	22	6	15	5	4	11	33	23	2	11
Klebsiella.pneumoniae.203--GCA_003186535.1	Klebsiella pneumoniae	strong	2	5203126	5203126	no	ST983	0	1	6	19	-	0	-	0	-	0	-	0	-	-	wzi202	KL127	-	Good	99.89%	KL127_02_cpsACP	OL101	-*	High	94.92%	OL101_05_wbbL	ST983	4	1	2	1	1	4	4	-	-	-	-	-	-	-	-	-
Klebsiella.pneumoniae.2045--MOSR01--GCA_002174015.1	Klebsiella pneumoniae	strong	304	39780	105804	no	ST29	4	0	0	0	ybt 9; ICEKp3	15-3LV	-	0	iuc 1	1	iro 1	1	rmpA_2(KpVP-1)	rmpA2_8-60%	wzi115	KL54	?-	Good	99.94%	KL54_15_wcaI	O1v2	none	Very high	99.14%		ST29	2	3	2	2	6	4	4	14	11	14*	5	9	22	19*	9	5
Klebsiella.pneumoniae.206--QTJZ01--GCA_003382185.1	Klebsiella pneumoniae	strong	81	263248	628146	no	ST101	1	1	6	12	ybt 9; ICEKp3	172-1LV	-	0	-	0	-	0	-	-	wzi137	KL17	?	Good	100.00%		O1v1	none	Very high	98.02%		ST101	2	6	1	5	4	1	6	5	11	6	35*	1	25	78	9	5
Klebsiella.pneumoniae.207M1D0-sc-2013-04-03T11_21_06Z-1606409--GCA_900069965.1	Klebsiella pneumoniae	strong	5	5476690	5476690	yes	ST258	1	3	10	10	ybt 13; ICEKp2	299	-	0	-	0	-	0	-	-	wzi29	KL106	?	Good	99.98%		O2v2	none	Very high	98.48%		ST258	3	3	1	1	1	1	79	6	4	20	14	1	126	131	2	4
Klebsiella.pneumoniae.20_GR_12_1--PQAD01--GCA_002910715.1	Klebsiella pneumoniae	strong	137	203897	541461	no	ST258	1	2	6	9	ybt 13; ICEKp2	299	-	0	-	0	-	0	-	-	wzi29	KL106	?	Good	99.98%		O2v2	none	Very high	98.47%		ST258	3	3	1	1	1	1	79	6	4	20	14	1	126	131	2	4
Klebsiella.pneumoniae.20_GR_12_2--PQAC01--GCA_002925675.1	Klebsiella pneumoniae	strong	143	203814	541344	no	ST258	1	2	7	9	ybt 13; ICEKp2	299	-	0	-	0	-	0	-	-	wzi29	KL106	?	Good	99.96%		O2v2	none	Very high	98.48%		ST258	3	3	1	1	1	1	79	6	4	20	14	1	126	131	2	4
Klebsiella.pneumoniae.20_GR_12--GCA_001701845.2	Klebsiella pneumoniae	strong	5	5395894	5395894	no	ST258	1	2	8	10	ybt 13; ICEKp2	299	-	0	-	0	-	0	-	-	wzi29	KL106	?	Good	99.99%		O2v2	none	Very high	98.48%		ST258	3	3	1	1	1	1	79	6	4	20	14	1	126	131	2	4
Klebsiella.pneumoniae.20--NGYF01--GCA_002236445.1	Klebsiella pneumoniae	strong	194	99894	281714	yes	ST512	0	2	8	12	-	0	-	0	-	0	-	0	-	-	wzi154	KL107	?-	Low	99.99%	KL107_09,KL107_10	O2v2	?-	Good	98.33%	O1/O2v2_06_wbbO,O1/O2v2_07_kfoC	ST512	54	3	1	1	1	1	79	-	-	-	-	-	-	-	-	-
Klebsiella.pneumoniae.20--NXHH01--GCA_002411675.1	Klebsiella pneumoniae	strong	86	240329	541523	no	ST2171	0	1	7	9	-	0	-	0	-	0	-	0	-	-	wzi50	KL15	none	Very high	99.69%		O4	none	Very high	99.63%		ST2171	2	6	1	1	4	4	4	-	-	-	-	-	-	-	-	-
Klebsiella.pneumoniae.2-1--GCA_004138665.1	Klebsiella pneumoniae	strong	3	5230042	5230042	no	ST726	0	0	9	21	-	0	-	0	-	0	-	0	-	-	wzi14	KL14	none	Very high	99.97%		O3b	none	Very high	99.16%		ST726	2	9	2	1	13	1	4	-	-	-	-	-	-	-	-	-
Klebsiella.pneumoniae.21--NGYE01--GCA_002236345.1	Klebsiella pneumoniae	strong	165	99136	282690	yes	ST512	0	2	8	10	-	0	-	0	-	0	-	0	-	-	wzi154	KL107	?-	Good	100.00%	KL107_09	O2v2	?	Good	98.37%		ST512	54	3	1	1	1	1	79	-	-	-	-	-	-	-	-	-
Klebsiella.pneumoniae.221_KPNE--JVPK01--GCA_001064035.1	Klebsiella pneumoniae	strong	133	107246	285802	yes	ST3581	0	0	0	0	-	0	-	0	-	0	-	0	-	-	wzi27	KL10	?-+*	Low	96.49%	KL10_13_wcuK,KL10_14_wzy	O3b	?+	Low	98.78%		ST3581	10	7	2	2	3	194	4	-	-	-	-	-	-	-	-	-
Klebsiella.pneumoniae.22_GR_12--LXMH01--GCA_001701395.1	Klebsiella pneumoniae	strong	105	203922	803246	no	ST258	1	2	6	8	ybt 13; ICEKp2	299-1LV	-	0	-	0	-	0	-	-	wzi29	KL106	?	Good	99.98%		O2v2	none	Very high	98.48%		ST258	3	3	1	1	1	1	79	6	4	20	14	1	126*	131	2	4
Klebsiella.pneumoniae.22--NGYD01--GCA_002235875.1	Klebsiella pneumoniae	strong	115	106881	376255	no	ST258	1	2	4	2	ybt 13; ICEKp2	299	-	0	-	0	-	0	-	-	wzi29	KL106	?-	Good	99.86%	KL106_07_wzy,KL106_09,KL106_17	O2v2	none	Very high	98.48%		ST258	3	3	1	1	1	1	79	6	4	20	14	1	126	131	2	4
Klebsiella.pneumoniae.230-3--SGSA01--GCA_004321445.1	Klebsiella pneumoniae	strong	98	350501	672879	no	ST35	0	2	10	13	-	0	-	0	-	0	-	0	-	-	wzi37	KL22	none	Very high	99.49%		O1v1	none	Very high	98.11%		ST35	2	1	2	1	10	1	19	-	-	-	-	-	-	-	-	-
Klebsiella.pneumoniae.231CHI--SEHR01--GCA_004145645.1	Klebsiella pneumoniae	strong	196	112369	292267	no	ST231	4	2	9	11	ybt 14; ICEKp5	145-2LV	-	0	iuc 5	62-3LV	-	0	-	-	wzi104	KL51	-	High	99.38%	KL51_14_wcoZ	O1v2	none	Very high	98.43%		ST231	2	6	1	3	26	1	77	4	4	5	88*	1	8	8*	2	4
Klebsiella.pneumoniae.23--GCA_001709295.1	Klebsiella pneumoniae	strong	4	5236925	5236925	no	ST14	0	2	7	14	-	0	-	0	-	0	-	0	-	-	wzi2	KL2	none	Very high	99.75%		O1v1	none	Very high	99.97%		ST14	1	6	1	1	1	1	1	-	-	-	-	-	-	-	-	-
Klebsiella.pneumoniae.23_GR_12--LXMG01--GCA_001701555.1	Klebsiella pneumoniae	strong	202	203922	804613	no	ST258	1	2	11	22	ybt 13; ICEKp2	299	-	0	-	0	-	0	-	-	wzi29	KL106	?	Good	99.97%		O2v2	none	Very high	98.48%		ST258	3	3	1	1	1	1	79	6	4	20	14	1	126	131	2	4
Klebsiella.pneumoniae.23--NGYC01--GCA_002235675.1	Klebsiella pneumoniae	strong	226	99262	273839	yes	ST512	1	2	8	12	ybt 13; ICEKp2	299	-	0	-	0	-	0	-	-	wzi29	KL107	?-+	None	97.09%	KL107_11_gnd	O2v2	?-	Good	98.38%	O1/O2v2_06_wbbO	ST512	54	3	1	1	1	1	79	6	4	20	14	1	126	131	2	4
Klebsiella.pneumoniae.242CHI--SGIZ01--GCA_004291295.1	Klebsiella pneumoniae	strong	132	182225	496607	no	ST231	0	2	7	7	-	0	-	0	-	0	-	0	-	-	wzi104	KL51	-	High	99.39%	KL51_14_wcoZ	O1v2	none	Very high	98.44%		ST231	2	6	1	3	26	1	77	-	-	-	-	-	-	-	-	-
Klebsiella.pneumoniae.24_GR_13--LXMF01--GCA_001701415.1	Klebsiella pneumoniae	strong	281	213391	804618	no	ST258	1	2	8	12	ybt unknown	0	-	0	-	0	-	0	-	-	wzi29	KL106	?-+	Good	99.97%	KL106_17	O2v2	none	Very high	98.48%		ST258	3	3	1	1	1	1	79	-	16*	20*	14*	25*	126*	3*	2*	4*
Klebsiella.pneumoniae.24--NGYB01--GCA_002236425.1	Klebsiella pneumoniae	strong	182	92765	263958	yes	ST512	0	2	8	12	-	0	-	0	-	0	-	0	-	-	wzi154	KL107	?	Good	99.99%		O2v2	none	Very high	98.37%		ST512	54	3	1	1	1	1	79	-	-	-	-	-	-	-	-	-
Klebsiella.pneumoniae.25--NGYA01--GCA_002235655.1	Klebsiella pneumoniae	strong	136	130454	714337	yes	ST258	1	2	8	10	ybt 13; ICEKp2	299	-	0	-	0	-	0	-	-	wzi29	KL106	?	Good	99.86%		O2v2	none	Very high	98.47%		ST258	3	3	1	1	1	1	79	6	4	20	14	1	126	131	2	4
Klebsiella.pneumoniae.26--NGXZ01--GCA_002235635.1	Klebsiella pneumoniae	strong	146	109451	278808	yes	ST258	1	2	8	10	ybt 13; ICEKp2	299	-	0	-	0	-	0	-	-	wzi29	KL106	?	Good	99.86%		O2v2	none	Very high	98.47%		ST258	3	3	1	1	1	1	79	6	4	20	14	1	126	131	2	4
Klebsiella.pneumoniae.27CAM--SEHN01--GCA_004145595.1	Klebsiella pneumoniae	strong	262	78025	177662	no	ST231	1	2	10	11	ybt 14; ICEKp5	145-1LV	-	0	-	0	-	0	-	-	wzi104	KL51	-	High	99.38%	KL51_10_wcuF,KL51_13,KL51_14_wcoZ	O1v2	none	Very high	98.44%		ST231	2	6	1	3	26	1	77	4	4	5	4	1	8	8*	2	4
Klebsiella.pneumoniae.27--NGXY01--GCA_002235835.1	Klebsiella pneumoniae	strong	96	150951	423223	yes	ST101	1	0	3	3	ybt 9; ICEKp3	183-1LV	-	0	-	0	-	0	-	-	wzi137	KL17	?-	Good	99.98%	KL17_12_wcaJ,KL17_13_wcmZ	O1v1	none	Very high	98.02%		ST101	2	6	1	5	4	1	6	5	11	6	5	1	25	37	9	5
Klebsiella.pneumoniae.280_1220--ARSQ01--GCA_000417425.1	Klebsiella pneumoniae	strong	153	90406	211727	no	ST258	0	3	5	3	-	0	-	0	-	0	-	0	-	-	wzi29	KL106	?	Good	99.89%		O2v2	?-	Good	98.47%	O1/O2v2_09_gmlB	ST258	3	3	1	1	1	1	79	-	-	-	-	-	-	-	-	-
Klebsiella.pneumoniae.286-2--SGRS01--GCA_004321365.1	Klebsiella pneumoniae	strong	88	285689	532885	no	ST35	0	2	10	14	-	0	-	0	-	0	-	0	-	-	wzi37	KL22	none	Very high	99.49%		O1v1	none	Very high	98.11%		ST35	2	1	2	1	10	1	19	-	-	-	-	-	-	-	-	-
Klebsiella.pneumoniae.28--NGXX01--GCA_002235615.1	Klebsiella pneumoniae	strong	174	101927	526075	yes	ST512	0	2	8	12	-	0	-	0	-	0	-	0	-	-	wzi154	KL107	?	Good	99.99%		O2v2	none	Very high	98.37%		ST512	54	3	1	1	1	1	79	-	-	-	-	-	-	-	-	-
Klebsiella.pneumoniae.29--NGXW01--GCA_002235595.1	Klebsiella pneumoniae	strong	167	121888	545056	yes	ST512	0	2	8	12	-	0	-	0	-	0	-	0	-	-	wzi154	KL107	none	Very high	100.00%		O2v2	none	Very high	98.37%		ST512	54	3	1	1	1	1	79	-	-	-	-	-	-	-	-	-
Klebsiella.pneumoniae.2D7_Kp--QQQG01--GCA_003346685.1	Klebsiella pneumoniae	strong	60	224914	541091	no	ST219	0	1	9	12	-	0	-	0	-	0	-	0	-	-	wzi177	KL114	-	High	99.77%	KL114_08_wzy	O1v1	none	Very high	98.55%		ST219	2	1	2	3	27	1	39	-	-	-	-	-	-	-	-	-
Klebsiella.pneumoniae.2DZ2F15B--QFMP01--GCA_004127595.1	Klebsiella pneumoniae	strong	142	64375	272692	yes	ST13	0	2	5	7	-	0	-	0	-	0	-	0	-	-	wzi24	KL24	none	Very high	100.00%		O1v1	none	Very high	98.52%		ST13	2	3	1	1	10	1	19	-	-	-	-	-	-	-	-	-
Klebsiella.pneumoniae.2e--GCA_003692695.1	Klebsiella pneumoniae	strong	3	5231806	5231806	no	ST3582	0	0	2	3	-	0	-	0	-	0	-	0	-	-	wzi1	KL1	none	Very high	99.72%		O2v2	none	Very high	98.96%		ST3582	10	3	1	1	375	4	4	-	-	-	-	-	-	-	-	-
Klebsiella.pneumoniae.2_GR_12--GCA_001702045.2	Klebsiella pneumoniae	strong	6	5466424	5466424	no	ST258	1	3	12	25	ybt 13; ICEKp2	299	-	0	-	0	-	0	-	-	wzi29	KL106	?	Good	99.99%		O2v2	none	Very high	98.48%		ST258	3	3	1	1	1	1	79	6	4	20	14	1	126	131	2	4
Klebsiella.pneumoniae.2H7--BDQR01--GCA_002260905.1	Klebsiella pneumoniae	strong	3	5272966	5272966	yes	ST323	0	0	2	2	-	0	-	0	-	0	-	0	-	-	wzi262	KL21	-*	None	99.34%	KL21_08_wzy,KL21_09_wcuE,KL21_10_wcuC,KL21_12_wbaP	O3b	none	Very high	99.19%		ST323	2	1	1	1	9	1	93	-	-	-	-	-	-	-	-	-
Klebsiella.pneumoniae.2K7_Kp--QQQI01--GCA_003346645.1	Klebsiella pneumoniae	strong	45	319310	441661	no	ST219	0	1	8	10	-	0	-	0	-	0	-	0	-	-	wzi177	KL114	none	Very high	99.78%		O1v1	none	Very high	98.55%		ST219	2	1	2	3	27	1	39	-	-	-	-	-	-	-	-	-
Klebsiella.pneumoniae.2L7_Kp--QQQK01--GCA_003346605.1	Klebsiella pneumoniae	strong	56	303349	657434	yes	ST45	1	1	7	10	ybt 10; ICEKp4	80	-	0	-	0	-	0	-	-	wzi50	KL52	?-	Good	99.90%	KL52_19_rmlA,KL52_21_rmlC	OL101	?-+*	Good	91.99%	OL101_02_rfbA,OL101_04_rfbC	ST45	2	1	1	6	7	1	12	3	12	4	11	3	83	18	3	10
Klebsiella.pneumoniae.2N3--GCA_002850275.1	Klebsiella pneumoniae	strong	1	5333433	5333433	no	ST111	0	0	1	0	-	0	-	0	-	0	-	0	-	-	wzi63	KL63	none	Very high	99.34%		O1v2	none	Very high	99.29%		ST111	2	1	5	1	17	4	42	-	-	-	-	-	-	-	-	-
Klebsiella.pneumoniae.2--NGYX01--GCA_002235985.1	Klebsiella pneumoniae	strong	144	117479	402009	yes	ST258	1	2	8	9	ybt 13; ICEKp2	299	-	0	-	0	-	0	-	-	wzi29	KL106	?-	Good	99.86%	KL106_10_wecB	O2v2	none	Very high	98.48%		ST258	3	3	1	1	1	1	79	6	4	20	14	1	126	131	2	4
Klebsiella.pneumoniae.2--NJPL01--GCA_002370055.1	Klebsiella pneumoniae	strong	145	176066	367544	yes	ST11	4	2	7	7	ybt 9; ICEKp3	192-3LV	-	0	iuc 1	1	-	0	-	rmpA2_9	wzi209	KL47	?-	Good	99.38%	KL47_15_rmlB,KL47_18_rmlC	OL101	?-+	Good	92.05%	OL101_01_rfbB,OL101_04_rfbC,OL101_09_glycosylhydrolase	ST11	3	3	1	1	1	1	4	5*	11	6	5	1	60	65*	9	5
Klebsiella.pneumoniae.301--MRWC01--GCA_001907955.1	Klebsiella pneumoniae	strong	20	3031323	3031323	no	ST198	1	0	5	6	ybt 16; ICEKp12	277-3LV	-	0	-	0	-	0	-	-	wzi85	KL30	-+*	Good	96.45%	KL30_15_wcuG	O1v1	none	Very high	98.16%		ST198	25	33	1	26	7	1	56	6	15	5	4	11	245	23*	2	11
Klebsiella.pneumoniae.302--MOMG01--GCA_002205985.1	Klebsiella pneumoniae	strong	813	18026	66998	no	ST29	1	0	0	0	ybt 4; plasmid	64-3LV	-	0	-	0	iro 1	1	-	-	-	KL54	?-	None	99.94%	KL54_06_wzc,KL54_07_wclU,KL54_08_wzx,KL54_09_wzy,KL54_10_wckB,KL54_11_wcoS,KL54_14_wcaH,KL54_16_wcaJ	O2v1	?-	None	95.05%	O1/O2v1_01_wzm,O1/O2v1_03_wbbM,O1/O2v1_06_wbbO,O1/O2v1_07_kfoC	ST29	2	3	2	2	6	4	4	23	27	30	18*	13	110*	61*	9	18
Klebsiella.pneumoniae.303K--AVAN01--GCA_000474635.1	Klebsiella pneumoniae	strong	52	314609	1071424	yes	ST15	0	2	8	19	-	0	-	0	-	0	-	0	-	-	wzi19	KL19	*	High	94.91%		O1v2	none	Perfect	100.00%		ST15	1	1	1	1	1	1	1	-	-	-	-	-	-	-	-	-
Klebsiella.pneumoniae.30660_NJST258_1--GCA_000598005.1	Klebsiella pneumoniae	strong	6	5263229	5263229	yes	ST258	0	2	5	13	-	0	-	0	-	0	-	0	-	-	wzi154	KL107	none	Very high	99.98%		O2v2	none	Very high	98.38%		ST258	3	3	1	1	1	1	79	-	-	-	-	-	-	-	-	-
Klebsiella.pneumoniae.30684_NJST258_2--GCA_000597905.1	Klebsiella pneumoniae	strong	4	5293301	5293301	yes	ST258	0	2	4	2	-	0	-	0	-	0	-	0	-	-	wzi154	KL107	none	Very high	99.99%		O2v2	none	Very high	98.38%		ST258	3	3	1	1	1	1	79	-	-	-	-	-	-	-	-	-
Klebsiella.pneumoniae.30--NGXV01--GCA_002235825.1	Klebsiella pneumoniae	strong	165	99894	271525	yes	ST512	0	2	8	12	-	0	-	0	-	0	-	0	-	-	wzi154	KL107	?-	Low	99.99%	KL107_09,KL107_10	O2v2	none	Very high	98.37%		ST512	54	3	1	1	1	1	79	-	-	-	-	-	-	-	-	-
Klebsiella.pneumoniae.3111F--NHOE01--GCA_002251715.1	Klebsiella pneumoniae	strong	122	205410	470002	no	ST437	0	3	11	12	-	0	-	0	-	0	-	0	-	-	wzi109	KL36	?-	None	99.88%	KL36_05_wzb,KL36_06_wzc	O4	?-	None	99.76%	O4_02_hypothetical	ST437	3	3	1	1	1	1	31	-	-	-	-	-	-	-	-	-
Klebsiella.pneumoniae.314--MAOP01--GCA_002105205.2	Klebsiella pneumoniae	strong	374	28990	105707	yes	ST437	0	2	8	8	-	0	-	0	-	0	-	0	-	-	wzi109	KL36	?-	Good	99.89%	KL36_16_wckT	O4	?-	Good	99.72%	O4_06_glycosyltransferase	ST437	3	3	1	1	1	1	31	-	-	-	-	-	-	-	-	-
Klebsiella.pneumoniae.31--NGXU01--GCA_002236315.1	Klebsiella pneumoniae	strong	172	105568	271292	yes	ST512	0	2	8	12	-	0	-	0	-	0	-	0	-	-	wzi154	KL107	?-	Good	99.99%	KL107_10	O2v2	none	Very high	98.37%		ST512	54	3	1	1	1	1	79	-	-	-	-	-	-	-	-	-
Klebsiella.pneumoniae.32192--GCA_000807395.3	Klebsiella pneumoniae	strong	4	5344430	5344430	no	ST258	0	2	8	17	-	0	-	0	-	0	-	0	-	-	wzi29	KL106	?	Good	99.98%		O2v2	none	Very high	98.48%		ST258	3	3	1	1	1	1	79	-	-	-	-	-	-	-	-	-
Klebsiella.pneumoniae.325--JQGN01--GCA_000747055.1	Klebsiella pneumoniae	strong	210	88203	209488	no	ST3583	5	0	1	0	ybt 12; ICEKp10	40	clb 1	2-1LV	iuc 2	3	iro 2	20	rmpA_3*(KpVP-2)	-	wzi257	KL2	?-+	Good	98.56%	KL2_18_ugd	O1v1	none	Very high	98.65%		ST3583	2	3	2	4	376	4	13	19	1	1	20	1	46	42	1	1
Klebsiella.pneumoniae.327--MOMH01--GCA_002205995.1	Klebsiella pneumoniae	strong	152	85588	266465	no	ST660	4	0	0	0	ybt 5; ICEKp6	9-1LV	-	0	iuc 1	1-1LV	iro 1	10	-	-	wzi16	KL16	?-	None	99.38%	KL16_07_wzx,KL16_08_wzy,KL16_09_gtf1,KL16_11_lacA,KL16_16,KL16_19	O1v1	none	Very high	98.52%		ST660	2	1	2	1	4	1	25	10	8	10	7	18	98	115	15	8
Klebsiella.pneumoniae.329--MOMI01--GCA_002206015.1	Klebsiella pneumoniae	strong	256	56563	249711	no	ST23	5	0	1	0	ybt 1; ICEKp10	46-1LV	clb 2	29-1LV	iuc 1	1	iro 1	2	rmpA_2(KpVP-1)	rmpA2_3-47%	wzi1	KL1	none	Very high	99.98%		O1v2	none	Very high	99.12%		ST23	2	1	1	1	9	4	12	2	2	2*	2	2	36	6	2	2
Klebsiella.pneumoniae.32--NGXT01--GCA_002236265.1	Klebsiella pneumoniae	strong	194	95608	232853	yes	ST512	0	2	8	10	-	0	-	0	-	0	-	0	-	-	wzi154	KL107	none	Very high	99.99%		O2v2	none	Very high	98.37%		ST512	54	3	1	1	1	1	79	-	-	-	-	-	-	-	-	-
Klebsiella.pneumoniae.33--NGXS01--GCA_002235765.1	Klebsiella pneumoniae	strong	164	109991	263958	yes	ST1519	0	2	8	12	-	0	-	0	-	0	-	0	-	-	wzi154	KL107	?	Good	99.99%		O2v2	none	Very high	98.37%		ST1519	54	3	1	1	1	9	79	-	-	-	-	-	-	-	-	-
Klebsiella.pneumoniae.34618--GCA_000814305.1	Klebsiella pneumoniae	strong	5	5313576	5313576	no	ST258	0	2	9	18	-	0	-	0	-	0	-	0	-	-	wzi150	KL63	none	Very high	98.81%		O2v2	none	Very high	99.20%		ST258	3	3	1	1	1	1	79	-	-	-	-	-	-	-	-	-
Klebsiella.pneumoniae.349--JQSE01--GCA_000766125.1	Klebsiella pneumoniae	strong	159	79370	353721	no	ST268	1	0	1	0	ybt 9; ICEKp3	208	-	0	-	0	-	0	-	-	wzi95	KL20	none	Very high	99.95%		O2v1	none	Very high	98.97%		ST268	2	1	2	1	7	1	81	5	19	51	55	1	16	126	9	5
Klebsiella.pneumoniae.34E1--BDQS01--GCA_002260885.1	Klebsiella pneumoniae	strong	4	5234391	5234391	yes	ST628	0	0	1	0	-	0	-	0	-	0	-	0	-	-	wzi426	KL123	*	Very high	95.31%		O3b	-+	Good	99.38%	O3b_01_manC	ST628	2	60	11	1	4	8	24	-	-	-	-	-	-	-	-	-
Klebsiella.pneumoniae.34--NGXR01--GCA_002235475.1	Klebsiella pneumoniae	strong	154	126764	282651	yes	ST512	0	3	9	12	-	0	-	0	-	0	-	0	-	-	wzi154	KL107	none	Very high	100.00%		O2v2	none	Very high	98.37%		ST512	54	3	1	1	1	1	79	-	-	-	-	-	-	-	-	-
Klebsiella.pneumoniae.35DN--SGIY01--GCA_004291275.1	Klebsiella pneumoniae	strong	134	147463	315984	no	ST231	4	3	10	12	ybt 14; ICEKp5	145-3LV	-	0	iuc 5	62-3LV	-	0	-	-	wzi104	KL51	?-	Good	99.39%	KL51_08_wcpB,KL51_14_wcoZ	O1v2	none	Very high	98.44%		ST231	2	6	1	3	26	1	77	4	4	5	4	1	8	8	52*	4
Klebsiella.pneumoniae.35--NGXQ01--GCA_002235575.1	Klebsiella pneumoniae	strong	159	126890	319115	yes	ST512	0	2	8	12	-	0	-	0	-	0	-	0	-	-	wzi154	KL107	none	Very high	100.00%		O2v2	none	Very high	98.37%		ST512	54	3	1	1	1	1	79	-	-	-	-	-	-	-	-	-
Klebsiella.pneumoniae.361_1301--APWF01--GCA_000406485.1	Klebsiella pneumoniae	strong	148	85283	223671	no	ST258	0	2	4	3	-	0	-	0	-	0	-	0	-	-	wzi29	KL106	none	Very high	100.00%		O2v2	none	Very high	98.48%		ST258	3	3	1	1	1	1	79	-	-	-	-	-	-	-	-	-
Klebsiella.pneumoniae.36--NGXP01--GCA_002235535.1	Klebsiella pneumoniae	strong	108	129238	492459	yes	ST258	0	2	4	3	-	0	-	0	-	0	-	0	-	-	wzi29	KL106	?	Good	99.84%		O2v2	none	Very high	98.48%		ST258	3	3	1	1	1	1	79	-	-	-	-	-	-	-	-	-
Klebsiella.pneumoniae.37--NGXO01--GCA_002236275.1	Klebsiella pneumoniae	strong	168	101927	526074	yes	ST512	0	3	9	12	-	0	-	0	-	0	-	0	-	-	wzi154	KL107	none	Very high	99.99%		O2v2	none	Very high	98.37%		ST512	54	3	1	1	1	1	79	-	-	-	-	-	-	-	-	-
Klebsiella.pneumoniae.38544--JWRM01--GCA_000807475.2	Klebsiella pneumoniae	strong	16	3099419	3099419	no	ST258	0	2	9	22	-	0	-	0	-	0	-	0	-	-	wzi150	KL63	?-	None	97.78%	KL63_05_wzb,KL63_06_wzc,KL63_07_wbaP,KL63_08_wcsD,KL63_09_wzx,KL63_10_wzy,KL63_11_wcsE,KL63_12_gmd,KL63_13_wcaG,KL63_14,KL63_15_wcaI	O2v2	?-	None	99.22%	O1/O2v2_01_wzm,O1/O2v2_02_wzt,O1/O2v2_03_wbbM,O1/O2v2_04_glf,O1/O2v2_07_kfoC	ST258	3	3	1	1	1	1	79	-	-	-	-	-	-	-	-	-
Klebsiella.pneumoniae.38547--JWRL01--GCA_000807495.2	Klebsiella pneumoniae	strong	19	510586	1255699	no	ST258	1	2	6	12	ybt 10; ICEKp4	98	-	0	-	0	-	0	-	-	wzi83	KL23	none	Very high	99.88%		O2v2	-	High	98.47%	O1/O2v2_07_kfoC	ST258	3	3	1	1	1	1	79	3	12	55	3	29	123	128	3	10
Klebsiella.pneumoniae.38--NGXN01--GCA_002236305.1	Klebsiella pneumoniae	strong	160	122473	318621	yes	ST512	0	3	9	11	-	0	-	0	-	0	-	0	-	-	wzi154	KL107	none	Very high	99.99%		O2v2	none	Very high	98.37%		ST512	54	3	1	1	1	1	79	-	-	-	-	-	-	-	-	-
Klebsiella.pneumoniae.38_wz--MPSJ01--GCA_001931705.1	Klebsiella pneumoniae	strong	76	253402	372830	no	ST37	0	2	2	1	-	0	-	0	-	0	-	0	-	-	wzi99	KL128	none	Very high	99.91%		O3b	none	Very high	99.15%		ST37	2	9	2	1	13	1	16	-	-	-	-	-	-	-	-	-
Klebsiella.pneumoniae.39383--NDBK01--GCA_002180495.1	Klebsiella pneumoniae	strong	131	109741	628623	no	ST299	2	2	8	13	ybt 17; ICEKp10	289	clb 3	17-1LV	-	0	-	0	-	-	wzi7	KL7	none	Very high	98.53%		O1v1	none	Very high	98.61%		ST299	2	10	1	1	56	24	31	6	15	5	4	11	28	26	2	11
Klebsiella.pneumoniae.39384--NDIT01--GCA_002162395.1	Klebsiella pneumoniae	strong	175	123503	231809	no	ST258	2	3	9	11	ybt 17; ICEKp10	289	clb 3	17-1LV	-	0	-	0	-	-	wzi154	KL107	?	Good	99.99%		OL102	-*	None	88.02%	OL102_05_wbbL,OL102_06_rhamnan,OL102_07_wzm,OL102_08_wzt	ST258	3	3	1	1	1	1	79	6	15	5	4	11	28	26	2	11
Klebsiella.pneumoniae.39385--NDBL01--GCA_002180535.1	Klebsiella pneumoniae	strong	155	137517	360772	no	ST258	2	2	8	12	ybt 17; ICEKp10	240-1LV	clb 3	62	-	0	-	0	-	-	wzi50	KL51	none	Very high	99.78%		O3b	none	Very high	99.08%		ST258	3	3	1	1	1	1	79	6	15	44	13	11	151*	26	2	11
Klebsiella.pneumoniae.39387--NDEX01--GCA_002184115.1	Klebsiella pneumoniae	strong	131	129409	291428	no	ST258	2	3	7	8	ybt 17; ICEKp10	289	clb 3	17-1LV	-	0	-	0	-	-	wzi154	KL107	?	Good	99.99%		OL102	-*	None	88.02%	OL102_05_wbbL,OL102_06_rhamnan,OL102_07_wzm,OL102_08_wzt	ST258	3	3	1	1	1	1	79	6	15	5	4	11	28	26	2	11
Klebsiella.pneumoniae.39427--NDBM01--GCA_002180595.1	Klebsiella pneumoniae	strong	136	137513	654114	no	ST258	0	2	8	9	-	0	-	0	-	0	-	0	-	-	wzi154	KL107	none	Very high	100.00%		O2v2	none	Very high	98.38%		ST258	3	3	1	1	1	1	79	-	-	-	-	-	-	-	-	-
Klebsiella.pneumoniae.39428--NDBN01--GCA_002180565.1	Klebsiella pneumoniae	strong	119	151020	340708	no	ST258	0	2	8	9	-	0	-	0	-	0	-	0	-	-	wzi29	KL106	?-	Good	100.00%	KL106_15_rfbp	O2v2	none	Very high	98.48%		ST258	3	3	1	1	1	1	79	-	-	-	-	-	-	-	-	-
Klebsiella.pneumoniae.39865--NDBO01--GCA_002180605.1	Klebsiella pneumoniae	strong	148	129719	381370	no	ST258	0	2	9	10	-	0	-	0	-	0	-	0	-	-	wzi154	KL107	none	Very high	99.99%		O2v2	none	Very high	98.38%		ST258	3	3	1	1	1	1	79	-	-	-	-	-	-	-	-	-
Klebsiella.pneumoniae.39879--NDBQ01--GCA_002180645.1	Klebsiella pneumoniae	strong	80	232973	745035	no	ST17	1	2	6	5	ybt 10; ICEKp4	20-1LV	-	0	-	0	-	0	-	-	wzi141	KL25	?-	Good	99.15%	KL25_09_wfeD	O5	*	High	94.21%		ST17	2	1	1	1	4	4	4	16	12	4	3	3	208*	54	3	10
Klebsiella.pneumoniae.39883--NDBR01--GCA_002181585.1	Klebsiella pneumoniae	strong	188	132808	459248	no	ST258	2	3	9	10	ybt 17; ICEKp10	293	clb 3	17-1LV	-	0	-	0	-	-	wzi154	KL107	none	Very high	99.99%		O2v1	-	None	98.28%	O1/O2v1_04_glf,O1/O2v1_05_wbbN,O1/O2v1_06_wbbO,O1/O2v1_07_kfoC	ST258	3	3	1	1	1	1	79	6	15	5	4	11	285	26	2	11
Klebsiella.pneumoniae.39884--NDIU01--GCA_002162425.1	Klebsiella pneumoniae	strong	151	107165	268078	no	ST258	2	2	6	12	ybt 17; ICEKp10	251	clb 3	62-1LV	-	0	-	0	-	-	wzi154	KL107	?-	Good	99.99%	KL107_06_wzc	O2v2	none	Very high	98.38%		ST258	3	3	1	1	1	1	79	6	15	44	13	11	28	26	2	11
Klebsiella.pneumoniae.39885--NDBS01--GCA_002181595.1	Klebsiella pneumoniae	strong	159	130289	459256	no	ST258	2	3	8	9	ybt 17; ICEKp10	293	clb 3	17-1LV	-	0	-	0	-	-	wzi154	KL107	none	Very high	99.99%		O2v1	-	None	98.28%	O1/O2v1_04_glf,O1/O2v1_05_wbbN,O1/O2v1_06_wbbO,O1/O2v1_07_kfoC	ST258	3	3	1	1	1	1	79	6	15	5	4	11	285	26	2	11
Klebsiella.pneumoniae.39887--NDBT01--GCA_002180655.1	Klebsiella pneumoniae	strong	130	199834	515663	no	ST16	0	2	11	12	-	0	-	0	-	0	-	0	-	-	wzi50	KL51	none	Very high	99.88%		O3b	none	Very high	99.08%		ST16	2	1	2	1	4	4	4	-	-	-	-	-	-	-	-	-
Klebsiella.pneumoniae.39897--NDBV01--GCA_002180685.1	Klebsiella pneumoniae	strong	127	203351	561585	no	ST3584	0	2	2	2	-	0	-	0	-	0	-	0	-	-	wzi325	KL63	none	Very high	98.84%		O1v2	none	Very high	99.11%		ST3584	2	1	1	1	9	27	484	-	-	-	-	-	-	-	-	-
Klebsiella.pneumoniae.39901--NDBW01--GCA_002180695.1	Klebsiella pneumoniae	strong	87	203714	367327	no	ST258	0	2	6	11	-	0	-	0	-	0	-	0	-	-	wzi29	KL106	?	Good	100.00%		O2v2	none	Very high	98.47%		ST258	3	3	1	1	1	1	79	-	-	-	-	-	-	-	-	-
Klebsiella.pneumoniae.39902--NDBX01--GCA_002180725.1	Klebsiella pneumoniae	strong	123	216193	395688	no	ST392	0	2	7	12	-	0	-	0	-	0	-	0	-	-	wzi187	KL27	none	Very high	99.27%		O4	none	Very high	99.71%		ST392	3	4	6	1	7	4	40	-	-	-	-	-	-	-	-	-
Klebsiella.pneumoniae.39903--NDBY01--GCA_002180735.1	Klebsiella pneumoniae	strong	145	139053	298474	no	ST258	0	2	7	14	-	0	-	0	-	0	-	0	-	-	wzi154	KL107	none	Very high	99.99%		O2v2	none	Very high	98.38%		ST258	3	3	1	1	1	1	79	-	-	-	-	-	-	-	-	-
Klebsiella.pneumoniae.39904--NDBZ01--GCA_002181635.1	Klebsiella pneumoniae	strong	107	151385	330670	no	ST3585	0	2	1	3	-	0	-	0	-	0	-	0	-	-	-	KL111	none	Very high	99.52%		O3b	none	Very high	99.26%		ST3585	2	2	246	1	16	4	4	-	-	-	-	-	-	-	-	-
Klebsiella.pneumoniae.39908--NDCA01--GCA_002180775.1	Klebsiella pneumoniae	strong	120	150209	332193	no	ST258	0	2	9	15	-	0	-	0	-	0	-	0	-	-	wzi83	KL23	none	Very high	99.91%		O2v2	none	Very high	98.47%		ST258	3	3	1	1	1	1	79	-	-	-	-	-	-	-	-	-
Klebsiella.pneumoniae.39909--NDCB01--GCA_002181665.1	Klebsiella pneumoniae	strong	141	157591	395807	no	ST258	0	2	7	14	-	0	-	0	-	0	-	0	-	-	wzi154	KL107	none	Very high	99.99%		O2v2	none	Very high	98.38%		ST258	3	3	1	1	1	1	79	-	-	-	-	-	-	-	-	-
Klebsiella.pneumoniae.39910--NDCC01--GCA_002180765.1	Klebsiella pneumoniae	strong	97	138896	331225	no	ST258	2	2	6	8	ybt 17; ICEKp10	291-1LV	clb 3	17-2LV	-	0	-	0	-	-	wzi154	KL107	none	Very high	99.99%		O2v2	none	Very high	98.38%		ST258	3	3	1	1	1	1	79	6	15	5	4	11	28	301*	2	11
Klebsiella.pneumoniae.39911--NDCD01--GCA_002180805.1	Klebsiella pneumoniae	strong	175	137721	375261	no	ST258	2	2	8	13	ybt 17; ICEKp10	289	clb 3	17-1LV	-	0	-	0	-	-	wzi154	KL107	none	Very high	99.98%		O2v2	none	Very high	98.38%		ST258	3	3	1	1	1	1	79	6	15	5	4	11	28	26	2	11
Klebsiella.pneumoniae.39--NGXM01--GCA_002235795.1	Klebsiella pneumoniae	strong	157	118040	293312	yes	ST512	0	2	8	12	-	0	-	0	-	0	-	0	-	-	wzi154	KL107	none	Very high	99.99%		O2v2	none	Very high	98.37%		ST512	54	3	1	1	1	1	79	-	-	-	-	-	-	-	-	-
Klebsiella.pneumoniae.3DZ3F16B--QFLZ01--GCA_004127375.1	Klebsiella pneumoniae	strong	193	62845	192509	no	ST485	0	2	7	15	-	0	-	0	-	0	-	0	-	-	wzi555	KL34	*	Very high	99.17%		O2v2	none	Very high	98.41%		ST485	2	1	1	1	7	1	12	-	-	-	-	-	-	-	-	-
Klebsiella.pneumoniae.3_GR_13--LXNA01--GCA_001702005.1	Klebsiella pneumoniae	strong	134	222473	803246	no	ST258	1	2	10	17	ybt 13; ICEKp2	299-1LV	-	0	-	0	-	0	-	-	wzi29	KL106	?	Good	99.99%		O2v2	none	Very high	98.48%		ST258	3	3	1	1	1	1	79	6	4	20	14	1	126*	131	2	4
Klebsiella.pneumoniae.3--NGYW01--GCA_002235735.1	Klebsiella pneumoniae	strong	101	126694	360158	no	ST258	1	2	4	2	ybt 13; ICEKp2	299	-	0	-	0	-	0	-	-	wzi29	KL106	?	Good	99.86%		O2v2	none	Very high	98.48%		ST258	3	3	1	1	1	1	79	6	4	20	14	1	126	131	2	4
Klebsiella.pneumoniae.3--NJPK01--GCA_002369985.1	Klebsiella pneumoniae	strong	276	94161	246628	no	ST11	4	2	7	7	ybt 9; ICEKp3	192-3LV	-	0	iuc 1	1	-	0	-	rmpA2_9	wzi209	KL47	?-	Good	99.49%	KL47_02_cpsACP,KL47_15_rmlB	OL101	?-+	Good	92.09%	OL101_01_rfbB,OL101_09_glycosylhydrolase	ST11	3	3	1	1	1	1	4	5*	11	6	5	1	60	65*	9	5
Klebsiella.pneumoniae.4006--JDWP01--GCA_000699405.1	Klebsiella pneumoniae	strong	65	166765	455962	no	ST54	0	0	6	6	-	0	-	0	-	0	-	0	-	-	wzi14	KL14	?	Good	99.98%		O3b	?	Good	99.33%		ST54	2	1	1	13	16	15	4	-	-	-	-	-	-	-	-	-
Klebsiella.pneumoniae.402--MOSJ01--GCA_002173825.1	Klebsiella pneumoniae	strong	439	27550	99501	no	ST25	4	0	5	5	ybt 2; ICEKp1	324-1LV	-	0	iuc 3	25-1LV	iro 3	25	rmpA_11*-0%(ICEKp1)	-	wzi72	KL2	?-	None	98.37%	KL2_07,KL2_08,KL2_09,KL2_10,KL2_13	O1/O2v2	none	Very high	99.19%		ST25	2	1	1	1	10	4	13	8	7	9	6	5	13	36*	6	7
Klebsiella.pneumoniae.40862--NDCF01--GCA_002180855.1	Klebsiella pneumoniae	strong	139	129666	466857	no	ST258	0	3	9	10	-	0	-	0	-	0	-	0	-	-	wzi29	KL106	-	High	100.00%	KL106_17	O2v2	none	Very high	98.48%		ST258	3	3	1	1	1	1	79	-	-	-	-	-	-	-	-	-
Klebsiella.pneumoniae.40882--NDCG01--GCA_002181675.1	Klebsiella pneumoniae	strong	175	127061	331111	no	ST258	2	2	8	15	ybt 17; ICEKp10	251	clb 3	62-2LV	-	0	-	0	-	-	wzi154	KL107	none	Very high	99.99%		O2v2	none	Very high	98.38%		ST258	3	3	1	1	1	1	79	6	15	44	13	11	28	26	2	11
Klebsiella.pneumoniae.40886--NDCH01--GCA_002180845.1	Klebsiella pneumoniae	strong	135	130289	404372	no	ST258	0	2	8	10	-	0	-	0	-	0	-	0	-	-	wzi154	KL107	none	Very high	99.99%		O2v2	none	Very high	98.38%		ST258	3	3	1	1	1	1	79	-	-	-	-	-	-	-	-	-
Klebsiella.pneumoniae.40888--NDCI01--GCA_002180885.1	Klebsiella pneumoniae	strong	119	165629	326552	no	ST258	0	2	8	9	-	0	-	0	-	0	-	0	-	-	wzi29	KL106	?	Good	99.95%		O2v2	none	Very high	98.48%		ST258	3	3	1	1	1	1	79	-	-	-	-	-	-	-	-	-
Klebsiella.pneumoniae.40889--NDIS01--GCA_002162405.1	Klebsiella pneumoniae	strong	147	110061	287321	no	ST258	0	2	9	9	-	0	-	0	-	0	-	0	-	-	wzi29	KL106	?	Good	99.83%		O2v2	none	Very high	98.48%		ST258	3	3	1	1	1	1	79	-	-	-	-	-	-	-	-	-
Klebsiella.pneumoniae.40B3--BDQU01--GCA_002260725.1	Klebsiella pneumoniae	strong	2	5325729	5325729	yes	ST375	3	0	0	0	-	0	-	0	iuc 1	20	iro 1	14	rmpA_2(KpVP-1)	rmpA2_6*-47%	wzi72	KL2	none	Very high	98.39%		O1v2	none	Very high	98.99%		ST375	43	1	2	1	10	4	13	-	-	-	-	-	-	-	-	-
Klebsiella.pneumoniae.40--NGXL01--GCA_002235455.1	Klebsiella pneumoniae	strong	157	106881	544767	yes	ST512	0	2	8	12	-	0	-	0	-	0	-	0	-	-	wzi154	KL107	none	Very high	100.00%		O2v2	none	Very high	98.37%		ST512	54	3	1	1	1	1	79	-	-	-	-	-	-	-	-	-
Klebsiella.pneumoniae.4_1-2--GCA_003856595.1	Klebsiella pneumoniae	strong	5	5438016	5438016	no	ST147	1	1	8	12	ybt 16; ICEKp12	280	-	0	-	0	-	0	-	-	wzi64	KL64	none	Perfect	100.00%		O2v1	none	Very high	98.64%		ST147	3	4	6	1	7	4	38	6	15	5	4	11	125	129	2	11
Klebsiella.pneumoniae.4182--MZZR01--GCA_002104215.1	Klebsiella pneumoniae	strong	285	53092	233609	no	ST11	2	3	9	9	ybt 0; ICEKp10	346	clb 3	17	-	0	-	0	-	-	wzi64	KL64	?-	None	99.99%	KL64_06_wzc,KL64_08_wcoV,KL64_09,KL64_10_wzy,KL64_11_wcoU,KL64_12_wcoT,KL64_13_wcsF	O2v1	none	Very high	98.64%		ST11	3	3	1	1	1	1	4	48	15	5	94	60	181	200	50	11
Klebsiella.pneumoniae.41947--NDBF01--GCA_002180525.1	Klebsiella pneumoniae	strong	111	126900	332743	no	ST258	0	2	8	13	-	0	-	0	-	0	-	0	-	-	wzi83	KL23	none	Very high	99.88%		O2v2	none	Very high	98.47%		ST258	3	3	1	1	1	1	79	-	-	-	-	-	-	-	-	-
Klebsiella.pneumoniae.41949--NDBG01--GCA_002180485.1	Klebsiella pneumoniae	strong	86	142205	270339	no	ST258	0	2	3	1	-	0	-	0	-	0	-	0	-	-	wzi154	KL107	none	Very high	99.98%		O2v2	-	High	98.35%	O1/O2v2_01_wzm	ST258	3	3	1	1	1	1	79	-	-	-	-	-	-	-	-	-
Klebsiella.pneumoniae.41950--NDBH01--GCA_002181525.1	Klebsiella pneumoniae	strong	146	130289	654396	no	ST258	0	2	8	10	-	0	-	0	-	0	-	0	-	-	wzi154	KL107	none	Very high	100.00%		O2v2	?-	Good	98.38%	O1/O2v2_06_wbbO	ST258	3	3	1	1	1	1	79	-	-	-	-	-	-	-	-	-
Klebsiella.pneumoniae.41959--NDBI01--GCA_002181545.1	Klebsiella pneumoniae	strong	121	137353	370503	no	ST258	2	2	6	6	ybt 17; ICEKp10	289	clb 3	17-1LV	-	0	-	0	-	-	wzi154	KL107	?-	Good	99.98%	KL107_05_wzb	O2v2	none	Very high	98.38%		ST258	3	3	1	1	1	1	79	6	15	5	4	11	28	26	2	11
Klebsiella.pneumoniae.41963--NDBJ01--GCA_002181555.1	Klebsiella pneumoniae	strong	92	143353	438686	no	ST258	0	2	6	6	-	0	-	0	-	0	-	0	-	-	wzi83	KL23	none	Very high	99.88%		O2v2	none	Very high	98.47%		ST258	3	3	1	1	1	1	79	-	-	-	-	-	-	-	-	-
Klebsiella.pneumoniae.41964--NDEA01--GCA_002181455.1	Klebsiella pneumoniae	strong	104	146315	332545	no	ST258	0	2	8	11	-	0	-	0	-	0	-	0	-	-	wzi83	KL23	none	Very high	99.86%		O2v2	none	Very high	98.42%		ST258	3	3	1	1	1	1	79	-	-	-	-	-	-	-	-	-
Klebsiella.pneumoniae.41965--NDEB01--GCA_002181485.1	Klebsiella pneumoniae	strong	88	181679	442037	no	ST258	0	2	4	3	-	0	-	0	-	0	-	0	-	-	wzi29	KL106	?	Good	100.00%		O2v2	none	Very high	98.48%		ST258	3	3	1	1	1	1	79	-	-	-	-	-	-	-	-	-
Klebsiella.pneumoniae.41966--NDEC01--GCA_002181505.1	Klebsiella pneumoniae	strong	132	130720	712895	no	ST258	0	2	9	10	-	0	-	0	-	0	-	0	-	-	wzi154	KL107	none	Very high	100.00%		O2v2	?-	Good	98.38%	O1/O2v2_03_wbbM	ST258	3	3	1	1	1	1	79	-	-	-	-	-	-	-	-	-
Klebsiella.pneumoniae.41968--NDIR01--GCA_002162475.1	Klebsiella pneumoniae	strong	145	95841	332383	no	ST258	0	2	7	11	-	0	-	0	-	0	-	0	-	-	wzi83	KL23	none	Very high	99.88%		O2v2	none	Very high	98.47%		ST258	3	3	1	1	1	1	79	-	-	-	-	-	-	-	-	-
Klebsiella.pneumoniae.41--NGXK01--GCA_002236245.1	Klebsiella pneumoniae	strong	163	126890	332536	yes	ST512	0	2	8	12	-	0	-	0	-	0	-	0	-	-	wzi154	KL107	none	Very high	100.00%		O2v2	none	Very high	98.37%		ST512	54	3	1	1	1	1	79	-	-	-	-	-	-	-	-	-
Klebsiella.pneumoniae.4207699--OOBH01--GCA_900322695.1	Klebsiella pneumoniae	strong	115	175557	475124	yes	ST11	1	2	6	7	ybt 9; ICEKp3	192-1LV	-	0	-	0	-	0	-	-	wzi209	KL47	?-	Good	97.39%	KL47_16_rmlA,KL47_18_rmlC	OL101	?-+	Good	92.16%	OL101_02_rfbA,OL101_04_rfbC,OL101_09_glycosylhydrolase	ST11	3	3	1	1	1	1	4	5*	11	6	5	1	60	65	9	5
Klebsiella.pneumoniae.42184--NDED01--GCA_002182005.1	Klebsiella pneumoniae	strong	118	138896	712925	no	ST258	0	2	6	9	-	0	-	0	-	0	-	0	-	-	wzi154	KL107	none	Very high	99.99%		O2v2	none	Very high	98.38%		ST258	3	3	1	1	1	1	79	-	-	-	-	-	-	-	-	-
Klebsiella.pneumoniae.42186--NDEE01--GCA_002182535.1	Klebsiella pneumoniae	strong	133	116458	322605	no	ST258	2	2	7	11	ybt 17; ICEKp10	247	clb 3	62	-	0	-	0	-	-	wzi154	KL107	none	Very high	99.98%		O2v2	none	Very high	98.38%		ST258	3	3	1	1	1	1	79	6	15	44	13	11	198	26	2	11
Klebsiella.pneumoniae.42188--NDEF01--GCA_002182065.1	Klebsiella pneumoniae	strong	170	138896	396038	no	ST258	0	2	7	13	-	0	-	0	-	0	-	0	-	-	wzi154	KL107	none	Very high	99.99%		O2v2	none	Very high	98.38%		ST258	3	3	1	1	1	1	79	-	-	-	-	-	-	-	-	-
Klebsiella.pneumoniae.42194--NDEH01--GCA_002182045.1	Klebsiella pneumoniae	strong	96	260929	515262	no	ST16	1	2	10	10	ybt 9; ICEKp3	174-1LV	-	0	-	0	-	0	-	-	wzi50	KL51	none	Very high	99.94%		O3b	none	Very high	99.07%		ST16	2	1	2	1	4	4	4	5	11	6*	5	1	34	15	9	5
Klebsiella.pneumoniae.42195--NDEI01--GCA_002182575.1	Klebsiella pneumoniae	strong	98	180025	349072	no	ST3586	0	1	3	3	-	0	-	0	-	0	-	0	-	-	wzi173	KL102	none	Very high	99.95%		O2v1	-	Good	98.74%	O1/O2v1_06_wbbO,O1/O2v1_07_kfoC	ST3586	2	1	2	1	7	195	7	-	-	-	-	-	-	-	-	-
Klebsiella.pneumoniae.42196--NDEJ01--GCA_002182055.1	Klebsiella pneumoniae	strong	108	137353	712900	no	ST258	0	2	6	10	-	0	-	0	-	0	-	0	-	-	wzi154	KL107	none	Very high	100.00%		O2v2	none	Very high	98.37%		ST258	3	3	1	1	1	1	79	-	-	-	-	-	-	-	-	-
Klebsiella.pneumoniae.42261--NDEK01--GCA_002182135.1	Klebsiella pneumoniae	strong	102	161436	713128	no	ST258	0	2	6	10	-	0	-	0	-	0	-	0	-	-	wzi154	KL107	none	Very high	100.00%		O2v2	none	Very high	98.37%		ST258	3	3	1	1	1	1	79	-	-	-	-	-	-	-	-	-
Klebsiella.pneumoniae.42338--NDEL01--GCA_002182125.1	Klebsiella pneumoniae	strong	152	141978	562868	no	ST258	2	3	8	10	ybt 17; ICEKp10	293	clb 3	17-1LV	-	0	-	0	-	-	wzi154	KL107	?	Good	99.99%		OL102	-*	None	88.02%	OL102_05_wbbL,OL102_06_rhamnan,OL102_07_wzm,OL102_08_wzt	ST258	3	3	1	1	1	1	79	6	15	5	4	11	285	26	2	11
Klebsiella.pneumoniae.42339--NDEM01--GCA_002182145.1	Klebsiella pneumoniae	strong	117	110262	359668	no	ST299	0	3	8	14	-	0	-	0	-	0	-	0	-	-	wzi7	KL7	none	Very high	98.53%		O1/O2v1	?-	Good	98.61%	O1/O2v1_06_wbbO	ST299	2	10	1	1	56	24	31	-	-	-	-	-	-	-	-	-
Klebsiella.pneumoniae.42362--NDEN01--GCA_002182305.1	Klebsiella pneumoniae	strong	119	146315	294682	no	ST258	1	2	8	12	ybt 13; ICEKp2	299-2LV	-	0	-	0	-	0	-	-	wzi29	KL106	?	Good	100.00%		O2v2	none	Very high	98.48%		ST258	3	3	1	1	1	1	79	6	4	20	14	1	126	131*	2	4
Klebsiella.pneumoniae.42363--NDEO01--GCA_002182155.1	Klebsiella pneumoniae	strong	89	166048	299222	no	ST258	0	2	4	3	-	0	-	0	-	0	-	0	-	-	wzi29	KL106	?	Good	99.95%		O2v2	none	Very high	98.48%		ST258	3	3	1	1	1	1	79	-	-	-	-	-	-	-	-	-
Klebsiella.pneumoniae.42364--NDEP01--GCA_002182205.1	Klebsiella pneumoniae	strong	79	222589	369993	no	ST219	0	1	8	11	-	0	-	0	-	0	-	0	-	-	wzi177	KL114	none	Very high	99.78%		O1v1	none	Very high	98.55%		ST219	2	1	2	3	27	1	39	-	-	-	-	-	-	-	-	-
Klebsiella.pneumoniae.42365--NDEQ01--GCA_002182235.1	Klebsiella pneumoniae	strong	93	156197	646177	no	ST327	1	1	7	15	ybt 10; ICEKp4	96-2LV	-	0	-	0	-	0	-	-	wzi39	KL39	*	Very high	99.26%		O1v1	none	Very high	98.31%		ST327	2	1	1	1	10	1	19	3*	12	4	72	3	85	173*	3	10
Klebsiella.pneumoniae.42807--NDER01--GCA_002182215.1	Klebsiella pneumoniae	strong	133	130690	712919	no	ST258	0	2	9	10	-	0	-	0	-	0	-	0	-	-	wzi154	KL107	none	Very high	99.97%		O2v2	none	Very high	98.38%		ST258	3	3	1	1	1	1	79	-	-	-	-	-	-	-	-	-
Klebsiella.pneumoniae.42808--NDES01--GCA_002182325.1	Klebsiella pneumoniae	strong	107	146315	315446	no	ST258	0	2	6	6	-	0	-	0	-	0	-	0	-	-	wzi29	KL106	none	Very high	100.00%		O2v2	none	Very high	98.47%		ST258	3	3	1	1	1	1	79	-	-	-	-	-	-	-	-	-
Klebsiella.pneumoniae.42809--NDET01--GCA_002182245.1	Klebsiella pneumoniae	strong	126	139919	714143	no	ST3587	0	2	9	9	-	0	-	0	-	0	-	0	-	-	wzi29	KL106	?-	Good	100.00%	KL106_09	O2v2	?-	Good	98.47%	O1/O2v2_07_kfoC	ST3587	3	3	1	1	377	1	79	-	-	-	-	-	-	-	-	-
Klebsiella.pneumoniae.42810--NDCW01--GCA_002181005.1	Klebsiella pneumoniae	strong	144	137517	455644	no	ST258	0	2	8	12	-	0	-	0	-	0	-	0	-	-	wzi50	KL51	none	Very high	99.78%		O3b	none	Very high	99.08%		ST258	3	3	1	1	1	1	79	-	-	-	-	-	-	-	-	-
Klebsiella.pneumoniae.42811--NDCX01--GCA_002181055.1	Klebsiella pneumoniae	strong	105	172848	449504	no	ST258	0	2	8	10	-	0	-	0	-	0	-	0	-	-	-	KL106	?-	None	98.80%	KL106_01_galF,KL106_02_cpsACP,KL106_03_wzi,KL106_13_wzx,KL106_14,KL106_15_rfbp	O2v2	?-	Good	98.48%	O1/O2v2_07_kfoC	ST258	3	3	1	1	1	1	79	-	-	-	-	-	-	-	-	-
Klebsiella.pneumoniae.42812--NDCY01--GCA_002181045.1	Klebsiella pneumoniae	strong	155	138896	360772	no	ST258	2	2	8	11	ybt 17; ICEKp10	240-1LV	clb 3	62	-	0	-	0	-	-	wzi50	KL51	none	Very high	99.78%		O3b	none	Very high	99.08%		ST258	3	3	1	1	1	1	79	6	15	44	13	11	151*	26	2	11
Klebsiella.pneumoniae.42814--NDCZ01--GCA_002181085.1	Klebsiella pneumoniae	strong	140	150680	455621	no	ST258	2	2	8	11	ybt 17; ICEKp10	240-1LV	clb 3	62	-	0	-	0	-	-	wzi50	KL51	none	Very high	99.78%		O3b	none	Very high	99.08%		ST258	3	3	1	1	1	1	79	6	15	44	13	11	151*	26	2	11
Klebsiella.pneumoniae.4281--MZZU01--GCA_002104255.1	Klebsiella pneumoniae	strong	290	48849	239032	no	ST340	0	2	9	13	-	0	-	0	-	0	-	0	-	-	wzi50	KL15	?-	None	100.00%	KL15_08_wceN,KL15_09_wceM,KL15_10_wcsR,KL15_11_wcaN,KL15_13_wckI,KL15_14_wzx	O4	none	Very high	99.66%		ST340	3	3	1	1	1	1	18	-	-	-	-	-	-	-	-	-
Klebsiella.pneumoniae.42859--NDDA01--GCA_002181095.1	Klebsiella pneumoniae	strong	97	212315	455217	no	ST258	0	0	5	10	-	0	-	0	-	0	-	0	-	-	wzi29	KL106	?	Good	100.00%		O2v2	none	Very high	98.48%		ST258	3	3	1	1	1	1	79	-	-	-	-	-	-	-	-	-
Klebsiella.pneumoniae.42--NGXJ01--GCA_002235415.1	Klebsiella pneumoniae	strong	154	109565	263958	yes	ST512	0	2	7	8	-	0	-	0	-	0	-	0	-	-	wzi154	KL107	none	Very high	100.00%		O2v2	none	Very high	98.37%		ST512	54	3	1	1	1	1	79	-	-	-	-	-	-	-	-	-
Klebsiella.pneumoniae.4300STDY6470394--UIRE01--GCA_900493635.1	Klebsiella pneumoniae	strong	70	404970	1522009	yes	ST268	5	2	2	1	ybt 9; ICEKp3	69-6LV	clb 3	13-3LV	iuc 1	1	iro 1	1	rmpA_2*(KpVP-1)	rmpA2_2*	wzi95	KL20	none	Very high	99.94%		O2v1	none	Very high	98.96%		ST268	2	1	2	1	7	1	81	17	18	23	16	1	101*	104*	9	5
Klebsiella.pneumoniae.4300STDY6470396--UFEE01--GCA_900493765.1	Klebsiella pneumoniae	strong	92	347038	745120	yes	ST14	1	2	8	16	ybt 14; ICEKp5	140	-	0	-	0	-	0	-	-	wzi2	KL2	-	High	99.73%	KL2_13	O1v1	?-	Good	99.98%	O1/O2v1_06_wbbO	ST14	1	6	1	1	1	1	1	4	4	31	4	1	67	171	2	4
Klebsiella.pneumoniae.4300STDY6470397--UFEC01--GCA_900493695.1	Klebsiella pneumoniae	strong	193	254268	735592	yes	ST147	1	2	12	19	ybt 10; ICEKp4	78-1LV	-	0	-	0	-	0	-	-	wzi420	KL10	none	Very high	96.75%		O3/O3a	+	Good	97.93%		ST147	3	4	6	1	7	4	38	3	12	4	11	3	21	18*	3	10
Klebsiella.pneumoniae.4300STDY6470398--UFDX01--GCA_900493735.1	Klebsiella pneumoniae	strong	51	442555	684931	yes	ST23	3	2	2	1	-	0	-	0	iuc 1	1-1LV	iro 1	2-1LV	rmpA_2(KpVP-1)	rmpA2_3*-47%	wzi1	KL1	none	Very high	99.99%		O1v2	none	Very high	99.12%		ST23	2	1	1	1	9	4	12	-	-	-	-	-	-	-	-	-
Klebsiella.pneumoniae.4300STDY6470399--UFDT01--GCA_900493675.1	Klebsiella pneumoniae	strong	67	287244	904031	yes	ST2557	0	2	6	7	-	0	-	0	-	0	-	0	-	-	wzi535	KL21	-+*	None	97.74%	KL21_13_wcuA,KL21_14_wcaL,KL21_15_wzx	O2v1	none	Very high	98.77%		ST2557	2	1	1	4	9	4	13	-	-	-	-	-	-	-	-	-
Klebsiella.pneumoniae.4300STDY6470400--UFDW01--GCA_900493725.1	Klebsiella pneumoniae	strong	46	477059	1473127	yes	ST23	5	0	1	0	ybt 1; ICEKp10	47-2LV	clb 2	29-2LV	iuc 1	1	iro 1	2	rmpA_2*-19%(KpVP-1)	rmpA2_5-54%	wzi1	KL1	none	Very high	99.99%		O1v2	none	Very high	99.13%		ST23	2	1	1	1	9	4	12	2*	2	2	2	2	6*	6	2	2
Klebsiella.pneumoniae.4300STDY6470401--UIRC01--GCA_900493755.1	Klebsiella pneumoniae	strong	72	308561	940674	yes	ST469	0	2	2	1	-	0	-	0	-	0	-	0	-	-	wzi12	KL12	none	Very high	99.42%		O3b	none	Very high	99.15%		ST469	2	1	2	1	10	1	4	-	-	-	-	-	-	-	-	-
Klebsiella.pneumoniae.4300STDY6470402--UFDU01--GCA_900493685.1	Klebsiella pneumoniae	strong	71	384387	1281205	yes	ST35	0	2	2	1	-	0	-	0	-	0	-	0	-	-	wzi105	KL103	*	Very high	96.54%		O1v1	none	Very high	98.33%		ST35	2	1	2	1	10	1	19	-	-	-	-	-	-	-	-	-
Klebsiella.pneumoniae.4300STDY6470403--UFED01--GCA_900493775.1	Klebsiella pneumoniae	strong	70	274466	601841	yes	ST65	0	0	1	0	-	0	-	0	-	0	iro 1	10	rmpA_2(KpVP-1)	-	wzi72	KL2	none	Very high	98.39%		O1v2	none	Very high	98.99%		ST65	2	1	2	1	10	4	13	-	-	-	-	-	-	-	-	-
Klebsiella.pneumoniae.4300STDY6470404--UFDV01--GCA_900493745.1	Klebsiella pneumoniae	strong	46	425822	1422267	yes	ST16	1	2	4	3	ybt 10; ICEKp4	91-3LV	-	0	-	0	-	0	-	-	wzi50	KL51	-	High	99.93%	KL51_14_wcoZ	O3b	-	High	98.96%	O3b_01_manC	ST16	2	1	2	1	4	4	4	3	12	4	3*	3	85	85	3	10*
Klebsiella.pneumoniae.4300STDY6470405--UFEA01--GCA_900493705.1	Klebsiella pneumoniae	strong	77	208408	584884	yes	ST15	1	1	8	9	ybt 10; ICEKp4	19-1LV	-	0	-	0	-	0	-	-	wzi24	KL24	none	Very high	100.00%		O1v1	none	Very high	98.52%		ST15	1	1	1	1	1	1	1	16	12	4	3	3	100*	50	3	10
Klebsiella.pneumoniae.4300STDY6470406--UFEB01--GCA_900493665.1	Klebsiella pneumoniae	strong	46	347617	757072	yes	ST86	0	2	1	1	-	0	-	0	-	0	iro 1	1	rmpA_2(KpVP-1)	rmpA2_4*-47%	wzi2	KL2	none	Very high	99.93%		O1v1	?-	Good	98.44%	O1/O2v1_03_wbbM	ST86	9	4	2	1	1	1	27	-	-	-	-	-	-	-	-	-
Klebsiella.pneumoniae.4300STDY6470407--UFDS01--GCA_900493645.1	Klebsiella pneumoniae	strong	78	289144	478202	yes	ST15	0	2	7	13	-	0	-	0	-	0	-	0	-	-	wzi24	KL24	none	Very high	100.00%		O1v1	none	Very high	98.52%		ST15	1	1	1	1	1	1	1	-	-	-	-	-	-	-	-	-
Klebsiella.pneumoniae.4300STDY6470408--UFDZ01--GCA_900493655.1	Klebsiella pneumoniae	strong	48	405875	951269	yes	ST25	4	2	2	1	ybt 6; ICEKp5	63	-	0	iuc 1	1-1LV	iro 1	1-1LV	rmpA_2(KpVP-1)	rmpA2_8-60%	wzi72	KL2	none	Very high	98.41%		O1v2	none	Very high	99.20%		ST25	2	1	1	1	10	4	13	22	22	6	24	16	53	51	9	17
Klebsiella.pneumoniae.4300STDY6470409--UFDY01--GCA_900493715.1	Klebsiella pneumoniae	strong	62	422077	1065333	yes	ST35	1	2	2	1	ybt 9; ICEKp3	183-2LV	-	0	-	0	-	0	-	-	wzi16	KL16	none	Very high	99.41%		O1v1	none	Very high	98.51%		ST35	2	1	2	1	10	1	19	5*	11*	6	5	1	25	37	9	5
Klebsiella.pneumoniae.4300STDY6470410--UFEO01--GCA_900493845.1	Klebsiella pneumoniae	strong	326	285837	929171	yes	ST133	1	2	3	2	ybt unknown	0	-	0	-	0	-	0	-	-	wzi108	KL103	-+*	None	80.53%	KL103_05_wzb,KL103_06_wzc,KL103_07_wbaP,KL103_08_wcaA,KL103_09,KL103_10,KL103_11_wcaN,KL103_12_wzy,KL103_13_wcpL,KL103_14_wcuT,KL103_15_wzx	O1v1	none	Very high	98.57%		ST133	12	1	1	2	5	1	36	2*	3*	4*	4*	-	43*	4*	12*	2*
Klebsiella.pneumoniae.4300STDY6470411--UFEI01--GCA_900493785.1	Klebsiella pneumoniae	strong	101	377119	1601728	yes	ST336	1	2	9	11	ybt 15; ICEKp11	230	-	0	-	0	-	0	-	-	wzi141	KL25	-	High	99.17%	KL25_09_wfeD	O5	*	High	94.22%		ST336	2	1	1	1	72	4	4	6	15	22	4	1	37	34	14	1
Klebsiella.pneumoniae.4300STDY6470412--UFEP01--GCA_900493865.1	Klebsiella pneumoniae	strong	111	373199	708273	yes	ST37	0	2	4	4	-	0	-	0	-	0	-	0	-	-	wzi96	KL38	none	Very high	99.70%		O3b	none	Very high	99.30%		ST37	2	9	2	1	13	1	16	-	-	-	-	-	-	-	-	-
Klebsiella.pneumoniae.4300STDY6470413--UFEL01--GCA_900493855.1	Klebsiella pneumoniae	strong	49	431093	1246392	yes	ST277	0	2	4	4	-	0	-	0	-	0	-	0	-	-	wzi97	KL46	*	Very high	99.64%		O3b	?+	Good	99.12%		ST277	3	1	1	1	1	1	43	-	-	-	-	-	-	-	-	-
Klebsiella.pneumoniae.4300STDY6470414--UFEM01--GCA_900493815.1	Klebsiella pneumoniae	strong	46	412242	1010133	yes	ST60	1	2	2	1	ybt 2; ICEKp1	324	-	0	-	0	iro 3	7	rmpA_11(ICEKp1)	-	wzi5	KL5	none	Very high	99.98%		O1v1	none	Very high	98.10%		ST60	2	1	2	1	4	4	8	8	7	9	6	5	13	36	6	7
Klebsiella.pneumoniae.4300STDY6470415--UFEH01--GCA_900493825.1	Klebsiella pneumoniae	strong	79	345748	836500	yes	ST14	1	2	8	16	ybt 14; ICEKp5	140	-	0	-	0	-	0	-	-	wzi2	KL2	-	High	99.73%	KL2_13	O1v1	?-	Good	99.98%	O1/O2v1_06_wbbO	ST14	1	6	1	1	1	1	1	4	4	31	4	1	67	171	2	4
Klebsiella.pneumoniae.4300STDY6470416--UFEN01--GCA_900493805.1	Klebsiella pneumoniae	strong	231	396850	1348476	yes	ST1076	0	2	1	1	-	0	-	0	-	0	-	0	-	-	wzi108	KL137	?-*	Good	96.00%	KL137_22_rmlD	OL101	?-*	Good	94.92%	OL101_03_rfbD	ST1076	2	1	2	1	12	1	91	-	-	-	-	-	-	-	-	-
Klebsiella.pneumoniae.4300STDY6470418--UFEJ01--GCA_900493875.1	Klebsiella pneumoniae	strong	94	407974	878499	yes	ST147	1	2	10	14	ybt 10; ICEKp4	78	-	0	-	0	-	0	-	-	wzi420	KL10	none	Very high	96.74%		O3/O3a	+	Good	97.89%		ST147	3	4	6	1	7	4	38	3	12	4	11	3	21	18	3	10
Klebsiella.pneumoniae.4300STDY6470419--UIRF01--GCA_900494155.1	Klebsiella pneumoniae	strong	482	350744	1220783	yes	ST35	1	2	10	12	ybt unknown	0	-	0	-	0	-	0	-	-	wzi465	KL124	none	Very high	99.43%		O1v1	none	Very high	98.09%		ST35	2	1	2	1	10	1	19	6*	30*	19*	19*	3*	21*	72*	23*	16*
Klebsiella.pneumoniae.4300STDY6470420--UFEF01--GCA_900493795.1	Klebsiella pneumoniae	strong	55	418483	681333	yes	ST23	4	2	2	1	ybt 2; ICEKp1	326-1LV	-	0	iuc 1	1	iro 1	19-2LV	rmpA_11(ICEKp1),rmpA_5-54%(KpVP-1)	rmpA2_3-47%	wzi1	KL1	none	Very high	100.00%		O1v2	none	Very high	99.13%		ST23	2	1	1	1	9	4	12	9	7	9	6	5	1	1*	6	7
Klebsiella.pneumoniae.4300STDY6470421--UFEK01--GCA_900493885.1	Klebsiella pneumoniae	strong	85	305919	436544	yes	ST3588	3	0	0	0	-	0	-	0	iuc 1	1-1LV	iro 1	1	rmpA_2*(KpVP-1)	rmpA2_4*-47%	wzi2	KL2	-+	Good	99.71%	KL2_03_wzi	O1v1	-	Good	99.95%	O1/O2v1_07_kfoC	ST3588	2	3	4	3	1	4	19	-	-	-	-	-	-	-	-	-
Klebsiella.pneumoniae.4300STDY6470422--UFEU01--GCA_900493905.1	Klebsiella pneumoniae	strong	101	327515	604400	yes	ST23	5	2	7	11	ybt 1; ICEKp10	47	clb 2	29	iuc 1	1	iro 1	2	rmpA_2(KpVP-1)	rmpA2_6-60%	wzi1	KL1	none	Very high	99.98%		O1v2	none	Very high	99.13%		ST23	2	1	1	1	9	4	12	2	2	2	2	2	6	6	2	2
Klebsiella.pneumoniae.4300STDY6470423--UFEQ01--GCA_900493945.1	Klebsiella pneumoniae	strong	51	1222141	1478825	yes	ST17	0	2	6	6	-	0	-	0	-	0	-	0	-	-	wzi141	KL25	-	High	99.17%	KL25_09_wfeD	O5	*	High	94.21%		ST17	2	1	1	1	4	4	4	-	-	-	-	-	-	-	-	-
Klebsiella.pneumoniae.4300STDY6470424--UFET01--GCA_900493965.1	Klebsiella pneumoniae	strong	59	399955	1256459	yes	ST23	5	0	1	0	ybt 1; ICEKp10	47	clb 2	29	iuc 1	1	iro 1	2-1LV	rmpA_2(KpVP-1)	rmpA2_6*-47%	wzi1	KL1	none	Very high	99.99%		O1v2	none	Very high	99.12%		ST23	2	1	1	1	9	4	12	2	2	2	2	2	6	6	2	2
Klebsiella.pneumoniae.4300STDY6470425--UFEV01--GCA_900493975.1	Klebsiella pneumoniae	strong	140	289460	830973	yes	ST23	5	2	2	1	ybt 1; ICEKp10	47	clb 2	29-1LV	iuc 1	1	iro 1	2	rmpA_2(KpVP-1)	rmpA2_6-60%	wzi1	KL1	none	Very high	99.99%		O1v2	-	Good	99.11%	O1/O2v2_08_gmlC	ST23	2	1	1	1	9	4	12	2	2	2	2	2	6	6	2	2
Klebsiella.pneumoniae.4300STDY6470426--UFHQ01--GCA_900494585.1	Klebsiella pneumoniae	strong	92	284595	501218	yes	ST15	1	2	9	15	ybt 10; ICEKp4?	72-3LV	-	0	-	0	-	0	-	-	wzi84	KL28	none	Very high	99.46%		O1v1	none	Very high	98.85%		ST15	1	1	1	1	1	1	1	3	10	4	3	29	5	94*	3	10
Klebsiella.pneumoniae.4300STDY6470427--UFER01--GCA_900493935.1	Klebsiella pneumoniae	strong	58	409009	933863	yes	ST29	1	2	7	9	ybt 16; ICEKp12	277-4LV	-	0	-	0	-	0	-	-	wzi115	KL54	none	Very high	99.94%		O1v2	none	Very high	99.16%		ST29	2	3	2	2	6	4	4	6	15	5*	4*	11	245	23*	2	11
Klebsiella.pneumoniae.4300STDY6470428--UFGX01--GCA_900494525.1	Klebsiella pneumoniae	strong	65	368315	712246	yes	ST37	1	2	2	1	ybt 10; ICEKp4	26-3LV	-	0	-	0	-	0	-	-	wzi50	KL15	-	High	99.79%	KL15_07_wcaJ	O4	none	Very high	99.72%		ST37	2	9	2	1	13	1	16	16	12	4	3	3	35*	50	3	10
Klebsiella.pneumoniae.4300STDY6470429--UFJA01--GCA_900494535.1	Klebsiella pneumoniae	strong	63	329062	940205	yes	ST11	0	1	8	9	-	0	-	0	-	0	-	0	-	-	wzi95	KL123	*	High	94.97%		O3b	none	Very high	98.78%		ST11	3	3	1	1	1	1	4	-	-	-	-	-	-	-	-	-
Klebsiella.pneumoniae.4300STDY6470430--UFHN01--GCA_900494725.1	Klebsiella pneumoniae	strong	49	376504	1216173	yes	ST1779	0	0	1	0	-	0	-	0	-	0	-	0	-	-	wzi96	KL38	none	Very high	99.64%		O3b	none	Very high	99.29%		ST1779	2	9	2	1	13	1	296	-	-	-	-	-	-	-	-	-
Klebsiella.pneumoniae.4300STDY6470431--UFEX01--GCA_900493985.1	Klebsiella pneumoniae	strong	73	328804	788462	yes	ST147	1	2	11	17	ybt 10; ICEKp4	78	-	0	-	0	-	0	-	-	wzi420	KL10	none	Very high	96.73%		O3/O3a	+	Good	97.89%		ST147	3	4	6	1	7	4	38	3	12	4	11	3	21	18	3	10
Klebsiella.pneumoniae.4300STDY6470432--UFFA01--GCA_900493955.1	Klebsiella pneumoniae	strong	153	249215	467293	yes	ST15	1	2	5	6	ybt 10; ICEKp4?	72-2LV	-	0	-	0	-	0	-	-	wzi84	KL28	none	Very high	99.46%		O1v1	?	Good	98.84%		ST15	1	1	1	1	1	1	1	3	10	4	3	29	5	94*	3	10
Klebsiella.pneumoniae.4300STDY6470433--UFES01--GCA_900493915.1	Klebsiella pneumoniae	strong	53	368058	878811	yes	ST268	1	2	2	1	ybt 9; ICEKp3	208-3LV	-	0	-	0	-	0	-	-	wzi95	KL20	none	Very high	99.94%		O2v1	none	Very high	98.96%		ST268	2	1	2	1	7	1	81	5	19	6	55	1	16*	126*	9	5
Klebsiella.pneumoniae.4300STDY6470434--UFEZ01--GCA_900493895.1	Klebsiella pneumoniae	strong	83	219759	908932	yes	ST110	4	2	2	1	ybt 9; ICEKp3	200-3LV	-	0	iuc 1	1	iro 1	2-1LV	rmpA_2*(KpVP-1)	rmpA2_9*	wzi194	KL108	*	Very high	97.50%		O1v2	none	Very high	98.49%		ST110	2	6	1	3	8	1	44	5	19	26	5	1	109*	53*	9	5
Klebsiella.pneumoniae.4300STDY6470435--UFHL01--GCA_900494655.1	Klebsiella pneumoniae	strong	86	216866	477412	yes	ST874	0	2	5	5	-	0	-	0	-	0	-	0	-	-	wzi222	KL45	-	High	98.41%	KL45_11_wzy	O1v2	none	Very high	99.49%		ST874	4	1	1	1	7	1	22	-	-	-	-	-	-	-	-	-
Klebsiella.pneumoniae.4300STDY6470436--UFHR01--GCA_900494755.1	Klebsiella pneumoniae	strong	273	295208	674357	yes	ST16	1	2	8	8	ybt 9; ICEKp3	174	-	0	-	0	-	0	-	-	wzi50	KL51	none	Very high	99.94%		O3b	none	Very high	99.08%		ST16	2	1	2	1	4	4	4	5	11	6	5	1	34	15	9	5
Klebsiella.pneumoniae.4300STDY6470437--UFHD01--GCA_900494635.1	Klebsiella pneumoniae	strong	71	350590	843806	yes	ST14	1	2	8	14	ybt 14; ICEKp5	140	-	0	-	0	-	0	-	-	wzi2	KL2	-	High	99.73%	KL2_13	O1v1	?-	Good	99.98%	O1/O2v1_06_wbbO	ST14	1	6	1	1	1	1	1	4	4	31	4	1	67	171	2	4
Klebsiella.pneumoniae.4300STDY6470438--UFHT01--GCA_900494685.1	Klebsiella pneumoniae	strong	45	721730	1468236	yes	ST29	4	2	1	1	ybt 9; ICEKp3	15-2LV	-	0	iuc 1	1	iro 1	1-1LV	rmpA_2(KpVP-1)	rmpA2_8-60%	wzi115	KL54	none	Very high	99.94%		O1v2	none	Very high	99.15%		ST29	2	3	2	2	6	4	4	14	11	14	5	9	22	19*	9	5
Klebsiella.pneumoniae.4300STDY6470439--UFGY01--GCA_900494675.1	Klebsiella pneumoniae	strong	48	471458	1876165	yes	ST1545	0	2	1	1	-	0	-	0	-	0	-	0	-	-	wzi24	KL55	*	Very high	96.21%		O2v1	none	Very high	98.82%		ST1545	4	10	1	1	27	27	25	-	-	-	-	-	-	-	-	-
Klebsiella.pneumoniae.4300STDY6470440--UFHM01--GCA_900494745.1	Klebsiella pneumoniae	strong	77	385603	761767	yes	ST147	1	2	11	19	ybt 10; ICEKp4	78	-	0	-	0	-	0	-	-	wzi420	KL10	none	Very high	96.75%		O3/O3a	+	Good	97.91%		ST147	3	4	6	1	7	4	38	3	12	4	11	3	21	18	3	10
Klebsiella.pneumoniae.4300STDY6470441--UFGZ01--GCA_900494615.1	Klebsiella pneumoniae	strong	62	380377	878499	yes	ST147	1	2	11	17	ybt 10; ICEKp4	78	-	0	-	0	-	0	-	-	wzi420	KL10	none	Very high	96.76%		O3/O3a	+	Good	97.93%		ST147	3	4	6	1	7	4	38	3	12	4	11	3	21	18	3	10
Klebsiella.pneumoniae.4300STDY6470442--UFHH01--GCA_900494605.1	Klebsiella pneumoniae	strong	44	357729	1066201	yes	ST45	1	2	2	1	ybt 2; ICEKp1	323-6LV	-	0	-	0	iro 3	7	rmpA_11(ICEKp1)	-	wzi5	KL5	*	Very high	99.21%		O3b	none	Very high	99.32%		ST45	2	1	1	6	7	1	12	8*	12	4	11*	3	13*	1	6	7
Klebsiella.pneumoniae.4300STDY6470443--UFHO01--GCA_900494715.1	Klebsiella pneumoniae	strong	102	242450	628270	yes	ST252	0	2	2	1	-	0	-	0	-	0	-	0	-	-	-	KL8	?-*	Good	98.64%	KL8_08_wcsG,KL8_10_wcsI	O1v2	?-	Good	98.43%	O1/O2v2_09_gmlB	ST252	2	5	1	1	9	1	6	-	-	-	-	-	-	-	-	-
Klebsiella.pneumoniae.4300STDY6470444--UFEY01--GCA_900494005.1	Klebsiella pneumoniae	strong	76	316987	517197	yes	ST86	3	2	1	1	-	0	-	0	iuc 1	1	iro 1	1	rmpA_2(KpVP-1)	-	wzi2	KL2	none	Very high	99.93%		O1v1	none	Very high	98.45%		ST86	9	4	2	1	1	1	27	-	-	-	-	-	-	-	-	-
Klebsiella.pneumoniae.4300STDY6470445--UFFC01--GCA_900493995.1	Klebsiella pneumoniae	strong	182	159513	534009	yes	ST20	0	2	8	14	-	0	-	0	-	0	-	0	-	-	wzi24	KL24	-	High	99.96%	KL24_13_wcuG	O1v1	none	Very high	98.39%		ST20	2	3	1	1	4	4	4	-	-	-	-	-	-	-	-	-
Klebsiella.pneumoniae.4300STDY6470446--UFEW01--GCA_900493925.1	Klebsiella pneumoniae	strong	58	584013	1044152	yes	ST16	1	2	9	9	ybt 10; ICEKp4	91-2LV	-	0	-	0	-	0	-	-	wzi50	KL51	none	Very high	99.94%		O3b	none	Very high	99.08%		ST16	2	1	2	1	4	4	4	3	12	4	3*	3	85	85	3	10
Klebsiella.pneumoniae.4300STDY6470447--UFHJ01--GCA_900494595.1	Klebsiella pneumoniae	strong	127	338229	935208	yes	ST231	4	2	8	10	ybt 14; ICEKp5	145-1LV	-	0	iuc 5	62-3LV	-	0	-	-	wzi104	KL51	-	High	99.40%	KL51_14_wcoZ	O1v2	none	Very high	98.43%		ST231	2	6	1	3	26	1	77	4	4	5	4	1	8	8	2	4
Klebsiella.pneumoniae.4300STDY6470448--UFFF01--GCA_900494045.1	Klebsiella pneumoniae	strong	83	350376	690183	yes	ST111	1	2	2	1	ybt 15; ICEKp11	230-1LV	-	0	-	0	-	0	-	-	wzi63	KL63	none	Very high	99.36%		O1v2	none	Very high	99.29%		ST111	2	1	5	1	17	4	42	6	15	22	4*	1	37	34	14	1
Klebsiella.pneumoniae.4300STDY6470449--UFHE01--GCA_900494625.1	Klebsiella pneumoniae	strong	110	233839	505140	yes	ST3589	4	2	2	1	ybt 2; ICEKp1	323-1LV	-	0	iuc 1	1	iro unknown	0	rmpA_2*(KpVP-1),rmpA_11(ICEKp1)	rmpA2_6*-47%	wzi95	KL20	none	Very high	99.98%		O1v1	none	Very high	98.59%		ST3589	2	1	65	2	5	1	485	8	7	9	6*	5	13	1	6	7
Klebsiella.pneumoniae.4300STDY6470450--UFFH01--GCA_900494015.1	Klebsiella pneumoniae	strong	107	293764	758013	yes	ST16	1	2	8	11	ybt 9; ICEKp3	174-1LV	-	0	-	0	-	0	-	-	wzi50	KL51	?	Good	99.94%		O3b	none	Very high	99.08%		ST16	2	1	2	1	4	4	4	5	11	6	5	1	34	15*	9	5
Klebsiella.pneumoniae.4300STDY6470452--UFHP01--GCA_900494505.1	Klebsiella pneumoniae	strong	65	426176	674358	yes	ST16	1	2	8	8	ybt 9; ICEKp3	174	-	0	-	0	-	0	-	-	wzi50	KL51	none	Very high	99.94%		O3b	none	Very high	99.08%		ST16	2	1	2	1	4	4	4	5	11	6	5	1	34	15	9	5
Klebsiella.pneumoniae.4300STDY6470453--UFFN01--GCA_900494095.1	Klebsiella pneumoniae	strong	79	518986	735887	yes	ST147	1	2	11	17	ybt 10; ICEKp4	78	-	0	-	0	-	0	-	-	wzi420	KL10	none	Very high	96.75%		O3/O3a	+	Good	97.92%		ST147	3	4	6	1	7	4	38	3	12	4	11	3	21	18	3	10
Klebsiella.pneumoniae.4300STDY6470454--UFHS01--GCA_900494735.1	Klebsiella pneumoniae	strong	101	349343	980077	yes	ST37	0	2	11	17	-	0	-	0	-	0	-	0	-	-	wzi306	KL55	?*	Good	95.68%		OL103	*	High	94.57%		ST37	2	9	2	1	13	1	16	-	-	-	-	-	-	-	-	-
Klebsiella.pneumoniae.4300STDY6470455--UFHA01--GCA_900494545.1	Klebsiella pneumoniae	strong	69	320798	969863	yes	ST592	3	2	2	1	-	0	-	0	iuc 1	5	iro 1	1	rmpA_2(KpVP-1)	rmpA2_3*-47%	wzi206	KL57	?-+	Good	99.80%	KL57_13_vanT,KL57_17_manB	O3b	?-	Good	98.98%	O3b_02_manB	ST592	2	3	6	1	9	4	13	-	-	-	-	-	-	-	-	-
Klebsiella.pneumoniae.4300STDY6470456--UFHC01--GCA_900494575.1	Klebsiella pneumoniae	strong	65	324434	672505	yes	ST375	3	2	1	1	-	0	-	0	iuc 1	20	iro 1	14	rmpA_2(KpVP-1)	rmpA2_2*-47%	wzi72	KL2	none	Very high	98.37%		O1v2	none	Very high	98.99%		ST375	43	1	2	1	10	4	13	-	-	-	-	-	-	-	-	-
Klebsiella.pneumoniae.4300STDY6470457--UIRD01--GCA_900494085.1	Klebsiella pneumoniae	strong	58	372818	676522	yes	ST2426	1	2	2	1	ybt 4; plasmid	65-2LV	-	0	-	0	-	0	-	-	wzi356	KL117	none	Very high	99.56%		O2v2	none	Very high	98.41%		ST2426	4	3	1	1	9	10	14	23*	27	30	18	13	65	61	9	18
Klebsiella.pneumoniae.4300STDY6470458--UFFE01--GCA_900494125.1	Klebsiella pneumoniae	strong	51	419768	969537	yes	ST23	5	2	2	1	ybt 1; ICEKp10	47-2LV	clb 2	29-1LV	iuc 1	1	iro 1	2-1LV	rmpA_2(KpVP-1)	rmpA2_6*-47%	wzi1	KL1	none	Very high	99.98%		O1v2	none	Very high	99.13%		ST23	2	1	1	1	9	4	12	2	2	2*	2	2	6	6	2	2
Klebsiella.pneumoniae.4300STDY6470459--UFFG01--GCA_900494055.1	Klebsiella pneumoniae	strong	66	307913	1194923	yes	ST23	5	0	1	0	ybt 1; ICEKp10	47-2LV	clb 2	29-1LV	iuc 1	1	iro 1	2	rmpA_2(KpVP-1)	rmpA2_6-60%	wzi1	KL1	none	Very high	99.98%		O1v2	none	Very high	99.11%		ST23	2	1	1	1	9	4	12	2	2	2*	2	2	6*	6	2	2
Klebsiella.pneumoniae.4300STDY6470460--UFFJ01--GCA_900494135.1	Klebsiella quasipneumoniae subsp. similipneumoniae	strong	66	395051	1764524	yes	ST3590	0	2	2	1	-	0	-	0	-	0	-	0	-	-	wzi301	KL52	?-*	Good	96.23%	KL52_20_rmlD	OL103	?-+	Good	98.53%	OL103_01_rmlC	ST3590	18	22	26	226	115	13	158	-	-	-	-	-	-	-	-	-
Klebsiella.pneumoniae.4300STDY6470461--UFFL01--GCA_900494075.1	Klebsiella pneumoniae	strong	48	405469	906389	yes	ST37	1	2	2	1	ybt 5; ICEKp6	10-3LV	-	0	-	0	-	0	-	-	wzi108	KL118	-	High	99.95%	KL118_14_wcuN	OL101	-+	None	94.68%	OL101_09_glycosylhydrolase	ST37	2	9	2	1	13	1	16	10	8	10	7	18	4*	115*	7	8
Klebsiella.pneumoniae.4300STDY6470462--UFFK01--GCA_900494115.1	Klebsiella pneumoniae	strong	59	779526	1442991	yes	ST791	0	2	2	1	-	0	-	0	-	0	-	0	-	-	wzi322	KL62	none	Very high	99.71%		O1v1	none	Very high	98.19%		ST791	2	1	1	37	9	4	64	-	-	-	-	-	-	-	-	-
Klebsiella.pneumoniae.4300STDY6470463--UFFP01--GCA_900494035.1	Klebsiella pneumoniae	strong	46	595762	1291260	yes	ST661	0	1	1	0	-	0	-	0	-	0	-	0	-	-	wzi278	KL35	?-+	Good	98.90%	KL35_19_manB	O3b	?-	Good	99.35%	O3b_02_manB	ST661	4	3	1	36	9	10	14	-	-	-	-	-	-	-	-	-
Klebsiella.pneumoniae.4300STDY6470464--UFFD01--GCA_900494025.1	Klebsiella pneumoniae	strong	50	448983	1386528	yes	ST23	5	2	2	1	ybt 1; ICEKp10	47-3LV	clb 2	29	iuc 1	1	iro 1	2	rmpA_2(KpVP-1)	rmpA2_6*-61%	wzi1	KL1	none	Very high	99.98%		O1v2	none	Very high	99.13%		ST23	2	1	1	1	9	4	12	2	2	2	2	2	6	6*	2	2*
Klebsiella.pneumoniae.4300STDY6470465--UFFI01--GCA_900494065.1	Klebsiella pneumoniae	strong	82	209473	573143	yes	ST11	1	2	11	19	ybt 9; ICEKp3	183-1LV	-	0	-	0	-	0	-	-	wzi50	KL15	none	Very high	99.93%		O4	none	Very high	99.66%		ST11	3	3	1	1	1	1	4	5	11	6	5	1	25	37*	9	5
Klebsiella.pneumoniae.4300STDY6470466--UFFM01--GCA_900494105.1	Klebsiella pneumoniae	strong	81	337043	1085808	yes	ST147	1	2	11	17	ybt 10; ICEKp4	78	-	0	-	0	-	0	-	-	wzi420	KL10	none	Very high	96.75%		O3/O3a	+	Good	97.91%		ST147	3	4	6	1	7	4	38	3	12	4	11	3	21	18	3	10
Klebsiella.pneumoniae.4300STDY6470467--UFFO01--GCA_900494145.1	Klebsiella pneumoniae	strong	39	949727	1989435	yes	ST3591	0	0	0	0	-	0	-	0	-	0	-	0	-	-	wzi22	KL22	none	Very high	99.99%		O2v1	none	Very high	98.67%		ST3591	3	1	1	2	1	4	135	-	-	-	-	-	-	-	-	-
Klebsiella.pneumoniae.4300STDY6470468--UFFR01--GCA_900494245.1	Klebsiella pneumoniae	strong	45	690933	1720664	yes	ST784	0	2	2	1	-	0	-	0	-	0	-	0	-	-	wzi118	KL146	*	Very high	95.16%		O1v2	none	Very high	98.37%		ST784	2	1	1	1	27	5	4	-	-	-	-	-	-	-	-	-
Klebsiella.pneumoniae.4300STDY6470469--UFFQ01--GCA_900494165.1	Klebsiella pneumoniae	strong	56	415065	945758	yes	ST353	1	2	4	4	ybt 10; ICEKp4	84-1LV	-	0	-	0	-	0	-	-	wzi346	KL110	?+	Good	98.93%		O3b	none	Very high	99.00%		ST353	3	9	47	1	13	1	16	3	12	4	3	14	50	216	3	15
Klebsiella.pneumoniae.4300STDY6470470--UFFW01--GCA_900494195.1	Klebsiella pneumoniae	strong	292	324466	699968	yes	ST16	1	2	8	8	ybt 9; ICEKp3	174	-	0	-	0	-	0	-	-	wzi50	KL51	none	Very high	99.94%		O3b	none	Very high	99.08%		ST16	2	1	2	1	4	4	4	5	11	6	5	1	34	15	9	5
Klebsiella.pneumoniae.4300STDY6470472--UFFT01--GCA_900494175.1	Klebsiella pneumoniae	strong	96	313232	470218	yes	ST45	1	0	4	3	ybt 10; ICEKp4	78-1LV	-	0	-	0	-	0	-	-	wzi121	KL43	none	Very high	99.41%		O2v1	none	Very high	98.80%		ST45	2	1	1	6	7	1	12	3	12	4	11	3	21	18	3	10
Klebsiella.pneumoniae.4300STDY6470473--UFFV01--GCA_900494225.1	Klebsiella pneumoniae	strong	244	182665	489998	yes	ST3592	0	2	3	5	-	0	-	0	-	0	-	0	-	-	wzi162	KL122	none	Very high	99.95%		O2v2	none	Very high	98.52%		ST3592	2	3	6	1	378	7	486	-	-	-	-	-	6*	-	-	-
Klebsiella.pneumoniae.4300STDY6470474--UFFU01--GCA_900494185.1	Klebsiella pneumoniae	strong	84	363762	650743	yes	ST420	1	2	2	2	ybt unknown	0	-	0	-	0	iro 1	1-1LV	rmpA_2(KpVP-1)	-	wzi95	KL20	none	Very high	99.94%		O1v1	none	Very high	98.60%		ST420	2	1	65	2	5	1	36	5	19	6	5*	1	16*	65	9	5*
Klebsiella.pneumoniae.4300STDY6470475--UFFS01--GCA_900494205.1	Klebsiella pneumoniae	strong	51	771522	2065792	yes	ST530	0	2	6	10	-	0	-	0	-	0	-	0	-	-	wzi115	KL54	none	Very high	99.94%		O1v2	none	Very high	99.17%		ST530	2	39	2	1	1	4	24	-	-	-	-	-	-	-	-	-
Klebsiella.pneumoniae.4300STDY6470476--UFGT01--GCA_900494485.1	Klebsiella pneumoniae	strong	546	129738	531371	yes	ST2948	3	2	6	10	-	0	-	0	iuc 3	32-1LV	-	0	-	-	wzi436	KL28	*	High	91.04%		O5	+*	Good	94.60%		ST2948	3	3	1	1	1	1	51	-	14*	-	-	-	-	-	-	-
Klebsiella.pneumoniae.4300STDY6470477--UIRG01--GCA_900494215.1	Klebsiella pneumoniae	strong	590	318164	600284	yes	ST231	4	2	10	12	ybt 14; ICEKp5	145-1LV	-	0	iuc 5	62-3LV	-	0	-	-	wzi104	KL51	-	High	99.39%	KL51_14_wcoZ	O1v2	?	Good	98.44%		ST231	2	6	1	3	26	1	77	4	4	5	4	1	8	8	2	4
Klebsiella.pneumoniae.4300STDY6470478--UFFZ01--GCA_900494315.1	Klebsiella pneumoniae	strong	94	376055	941362	yes	ST656	0	3	10	17	-	0	-	0	-	0	-	0	-	-	wzi75	KL105	none	Very high	100.00%		O1v2	none	Very high	98.45%		ST656	4	4	1	1	7	4	4	-	-	-	-	-	-	-	-	-
Klebsiella.pneumoniae.4300STDY6470479--UFGI01--GCA_900494375.1	Klebsiella pneumoniae	strong	84	328780	1193927	yes	ST14	1	2	7	15	ybt 14; ICEKp5	140	-	0	-	0	-	0	-	-	wzi2	KL2	-	High	99.73%	KL2_13	O1v1	?-	Good	99.98%	O1/O2v1_06_wbbO	ST14	1	6	1	1	1	1	1	4	4	31	4	1	67	171	2	4
Klebsiella.pneumoniae.4300STDY6470480--UFGG01--GCA_900494335.1	Klebsiella pneumoniae	strong	83	627834	967001	yes	ST420	4	2	2	1	ybt 9; ICEKp3	69-1LV	-	0	iuc 1	5-1LV	iro 1	1	rmpA_2(KpVP-1)	rmpA2_5*-54%	wzi95	KL20	none	Very high	99.97%		O1v1	none	Very high	98.60%		ST420	2	1	65	2	5	1	36	28	11	6	5	1	25	37	9	5
Klebsiella.pneumoniae.4300STDY6470481--UFGB01--GCA_900494295.1	Klebsiella pneumoniae	strong	79	384620	662234	yes	ST65	5	2	2	1	ybt 17; ICEKp10	235-2LV	clb 3	13-1LV	iuc 1	1	iro 1	10	rmpA_2(KpVP-1)	rmpA2_6*-47%	wzi72	KL2	none	Very high	98.40%		O1v2	none	Very high	98.98%		ST65	2	1	2	1	10	4	13	6	15	25	4	11	32*	32	16*	14
Klebsiella.pneumoniae.4300STDY6470482--UFGH01--GCA_900494345.1	Klebsiella pneumoniae	strong	86	284594	500499	yes	ST15	0	2	8	12	-	0	-	0	-	0	-	0	-	-	-	KL161	?-+*	None	76.22%	KL161_02_cpsACP,KL161_05_wzb,KL161_06_wzc,KL161_08,KL161_09_rmlB,KL161_10_rmlA,KL161_11_rmlC,KL161_12_rmlD,KL161_13_wcuP,KL161_14,KL161_15,KL161_16_wzx	O1v1	-+*	None	72.62%	O1/O2v1_03_wbbM,O1/O2v1_05_wbbN,O1/O2v1_06_wbbO,O1/O2v1_07_kfoC	ST15	1	1	1	1	1	1	1	-	-	-	-	-	-	-	-	-
Klebsiella.pneumoniae.4300STDY6470483--UFGF01--GCA_900494265.1	Klebsiella variicola subsp. variicola	strong	40	2852300	2852300	yes	ST285	0	2	1	1	-	0	-	0	-	0	-	0	-	-	wzi367	KL133	none	Very high	98.64%		O2v1	*	High	93.85%		ST285	16	24	21	27	54	22	67	-	-	-	-	-	-	-	-	-
Klebsiella.pneumoniae.4300STDY6470484--UFFX01--GCA_900494305.1	Klebsiella pneumoniae	strong	42	725683	1427547	yes	ST3593	0	2	1	1	-	0	-	0	-	0	-	0	-	-	wzi84	KL28	none	Very high	99.17%		O2v1	none	Very high	99.01%		ST3593	2	1	1	80	1	1	487	-	-	-	-	-	-	-	-	-
Klebsiella.pneumoniae.4300STDY6470485--UIRH01--GCA_900494275.1	Klebsiella pneumoniae	strong	257	314356	542462	yes	ST8	0	2	5	6	-	0	-	0	-	0	-	0	-	-	wzi59	KL3	-	High	99.57%	KL3_14	O1v2	none	Very high	98.37%		ST8	4	1	1	1	1	5	6	-	-	-	-	-	-	-	-	-
Klebsiella.pneumoniae.4300STDY6470486--UFFY01--GCA_900494255.1	Klebsiella pneumoniae	strong	65	330245	944461	yes	ST11	1	2	11	11	ybt 15; ICEKp11	230	-	0	-	0	-	0	-	-	wzi50	KL15	none	Very high	99.83%		O4	?-	Good	99.66%	O4_06_glycosyltransferase	ST11	3	3	1	1	1	1	4	6	15	22	4	1	37	34	14	1
Klebsiella.pneumoniae.4300STDY6470487--UFGD01--GCA_900494285.1	Klebsiella pneumoniae	strong	53	377219	724793	yes	ST76	0	2	1	1	-	0	-	0	-	0	-	0	-	-	wzi23	KL35	none	Very high	99.18%		O5	?*	Good	94.46%		ST76	4	1	1	1	21	1	35	-	-	-	-	-	-	-	-	-
Klebsiella.pneumoniae.4300STDY6470488--UFGC01--GCA_900494325.1	Klebsiella pneumoniae	strong	88	405967	1122661	yes	ST323	1	1	9	17	ybt 15; ICEKp11	230-1LV	-	0	-	0	-	0	-	-	wzi262	KL21	none	Very high	99.98%		O3b	none	Very high	99.20%		ST323	2	1	1	1	9	1	93	6	15	22	4	1	37	44	14	1
Klebsiella.pneumoniae.4300STDY6470490--UFGA01--GCA_900494365.1	Klebsiella pneumoniae	strong	63	284594	477751	yes	ST15	1	1	8	10	ybt 10; ICEKp4	19-1LV	-	0	-	0	-	0	-	-	wzi24	KL24	?-	Good	100.00%	KL24_13_wcuG	O1v1	none	Very high	98.52%		ST15	1	1	1	1	1	1	1	16	12	4	3	3	100*	50	3	10
Klebsiella.pneumoniae.4300STDY6470491--UFBY01--GCA_900493255.1	Klebsiella pneumoniae	strong	21	1059947	1920186	yes	ST659	0	0	1	0	-	0	-	0	-	0	-	0	-	-	-	KL15	none	Very high	99.63%		O4	none	Very high	99.72%		ST659	66	1	65	1	9	11	18	-	-	-	-	-	-	-	-	-
Klebsiella.pneumoniae.4300STDY6470492--UFCN01--GCA_900493305.1	Klebsiella pneumoniae	strong	65	254268	711041	yes	ST147	1	1	8	7	ybt 10; ICEKp4	78	-	0	-	0	-	0	-	-	wzi420	KL10	none	Very high	96.76%		O3/O3a	+	Good	97.95%		ST147	3	4	6	1	7	4	38	3	12	4	11	3	21	18	3	10
Klebsiella.pneumoniae.4300STDY6470493--UFCQ01--GCA_900493325.1	Klebsiella pneumoniae	strong	32	737190	1633345	yes	ST661	1	1	1	0	ybt 9; ICEKp3	192-4LV	-	0	-	0	-	0	-	-	wzi101	KL24	none	Very high	98.89%		O2v1	none	Very high	98.38%		ST661	4	3	1	36	9	10	14	5*	43	6	5	1	107*	65*	9	5
Klebsiella.pneumoniae.4300STDY6470494--UFCS01--GCA_900493315.1	Klebsiella pneumoniae	strong	47	366351	874129	yes	ST65	5	0	1	0	ybt 17; ICEKp10	235	clb 3	13	iuc 1	1	iro 1	10	rmpA_2(KpVP-1)	rmpA2_5-54%	wzi72	KL2	none	Very high	98.40%		O1v2	none	Very high	98.98%		ST65	2	1	2	1	10	4	13	6	15	25	4	11	32	32	16	14
Klebsiella.pneumoniae.4300STDY6470522--UFCT01--GCA_900493345.1	Klebsiella pneumoniae	strong	55	406866	788724	yes	ST323	0	1	7	11	-	0	-	0	-	0	-	0	-	-	wzi262	KL21	none	Very high	100.00%		O3b	+	Good	99.13%		ST323	2	1	1	1	9	1	93	-	-	-	-	-	-	-	-	-
Klebsiella.pneumoniae.4300STDY6542351--UFCU01--GCA_900493355.1	Klebsiella pneumoniae	strong	82	379669	656644	yes	ST36	0	0	1	0	-	0	-	0	-	0	-	0	-	-	wzi173	KL102	none	Very high	100.00%		O2v2	none	Very high	98.44%		ST36	2	1	2	1	7	1	7	-	-	-	-	-	2*	-	-	-
Klebsiella.pneumoniae.4300STDY6542352--UFCX01--GCA_900493405.1	Klebsiella pneumoniae	strong	58	294936	733386	yes	ST15	0	1	8	10	-	0	-	0	-	0	-	0	-	-	wzi93	KL112	none	Very high	98.65%		O1v1	none	Very high	98.52%		ST15	1	1	1	1	1	1	1	-	-	-	-	-	-	-	-	-
Klebsiella.pneumoniae.4300STDY6542353--UFCY01--GCA_900493375.1	Klebsiella pneumoniae	strong	100	349281	694518	yes	ST147	0	0	5	4	-	0	-	0	-	0	-	0	-	-	wzi396	KL133	?-+*	None	76.59%	KL133_05_wzb,KL133_06_wzc,KL133_07_wzy,KL133_08_wcuD,KL133_09,KL133_10_wcuI,KL133_11_manC,KL133_12_manB,KL133_13_wbaZ,KL133_15_wcuA,KL133_16_wcaL,KL133_17_wzx	O2v2	?-	Good	96.58%	O1/O2v2_08_gmlC,O1/O2v2_09_gmlB	ST147	3	4	6	1	7	4	38	-	-	-	-	-	-	-	-	-
Klebsiella.pneumoniae.4300STDY6542354--UFDC01--GCA_900493435.1	Klebsiella pneumoniae	strong	71	304130	469330	yes	ST15	1	1	8	11	ybt 9; ICEKp3	183-1LV	-	0	-	0	-	0	-	-	wzi24	KL24	?	Good	100.00%		O1v1	none	Very high	98.52%		ST15	1	1	1	1	1	1	1	5	11	6	5	1	25	37*	9	5
Klebsiella.pneumoniae.4300STDY6542355--UFDL01--GCA_900493465.1	Klebsiella pneumoniae	strong	40	432484	742650	yes	ST29	1	1	6	8	ybt 14; ICEKp5	151	-	0	-	0	-	0	-	-	wzi19	KL19	*	High	94.91%		O1v2	none	Perfect	100.00%		ST29	2	3	2	2	6	4	4	4	4	5	4	1	69	62	2	4
Klebsiella.pneumoniae.4300STDY6542356--UFDA01--GCA_900493485.1	Klebsiella quasipneumoniae subsp. similipneumoniae	strong	46	3005063	3005063	yes	ST3594	0	0	1	0	-	0	-	0	-	0	-	0	-	-	-	KL64	?*	Good	97.04%		O12	none	Very high	99.00%		ST3594	18	143	55	89	11	41	319	-	-	-	-	-	-	-	-	-
Klebsiella.pneumoniae.4300STDY6542357--UFCV01--GCA_900493385.1	Klebsiella quasipneumoniae subsp. similipneumoniae	strong	39	391983	763117	yes	ST3595	0	2	2	1	-	0	-	0	-	0	-	0	-	-	-	KL126	+*	None	94.79%		O12	none	Very high	99.02%		ST3595	18	22	18	90	115	91	51	-	-	-	-	-	-	-	-	-
Klebsiella.pneumoniae.4300STDY6542359--UFDO01--GCA_900493615.1	Klebsiella pneumoniae	strong	60	946295	2033485	yes	ST231	3	0	7	12	-	0	-	0	iuc 3	23	-	0	-	-	wzi104	KL51	-	High	99.40%	KL51_14_wcoZ	O1v2	none	Very high	98.45%		ST231	2	6	1	3	26	1	77	-	-	-	-	-	-	-	-	-
Klebsiella.pneumoniae.4300STDY6542361--UFDP01--GCA_900493525.1	Klebsiella pneumoniae	strong	179	192791	355764	yes	ST147	0	0	7	9	-	0	-	0	-	0	-	0	-	-	wzi174	KL74	none	Very high	98.95%		O3b	?*	Good	91.56%		ST147	3	4	6	1	7	4	38	-	-	-	-	-	-	-	-	-
Klebsiella.pneumoniae.4300STDY6542362--UFDN01--GCA_900493555.1	Klebsiella pneumoniae	strong	132	243068	465328	yes	ST147	0	0	7	9	-	0	-	0	-	0	-	0	-	-	wzi174	KL74	?	Good	98.94%		O3b	?*	Good	91.56%		ST147	3	4	6	1	7	4	38	-	-	-	-	-	-	-	-	-
Klebsiella.pneumoniae.4300STDY6542363--UFCW01--GCA_900493415.1	Klebsiella pneumoniae	strong	37	727914	1533960	yes	ST17	1	0	5	6	ybt 15; ICEKp11	230	-	0	-	0	-	0	-	-	wzi141	KL25	-	High	99.16%	KL25_09_wfeD	O5	*	High	94.21%		ST17	2	1	1	1	4	4	4	6	15	22	4	1	37	34	14	1
Klebsiella.pneumoniae.4300STDY6542364--UFDG01--GCA_900493515.1	Klebsiella pneumoniae	strong	56	439927	955635	yes	ST3596	0	2	2	2	-	0	-	0	-	0	-	0	-	-	-	KL13	none	Very high	98.73%		O1v1	none	Very high	98.15%		ST3596	132	1	1	4	230	1	12	-	-	-	-	-	-	-	-	-
Klebsiella.pneumoniae.4300STDY6542366--UFDE01--GCA_900493425.1	Klebsiella pneumoniae	strong	30	427586	779791	yes	ST16	0	2	3	1	-	0	-	0	-	0	-	0	-	-	wzi50	KL51	none	Very high	99.94%		O3b	none	Very high	99.07%		ST16	2	1	2	1	4	4	4	-	-	-	-	-	-	-	-	-
Klebsiella.pneumoniae.4300STDY6542367--UFDD01--GCA_900493445.1	Klebsiella pneumoniae	strong	22	429664	1498468	yes	ST17	0	0	1	0	-	0	-	0	-	0	-	0	-	-	wzi113	KL111	none	Very high	99.89%		O3b	none	Very high	99.25%		ST17	2	1	1	1	4	4	4	-	-	-	-	-	-	-	-	-
Klebsiella.pneumoniae.4300STDY6542368--UFDB01--GCA_900493455.1	Klebsiella pneumoniae	strong	48	495929	1014723	yes	ST14	1	1	6	5	ybt 10; ICEKp4	99-4LV	-	0	-	0	-	0	-	-	wzi2	KL2	none	Very high	99.75%		O1v1	none	Very high	99.99%		ST14	1	6	1	1	1	1	1	3*	12	55	3	29*	235	254*	3	10
Klebsiella.pneumoniae.4300STDY6542369--UFDF01--GCA_900493545.1	Klebsiella pneumoniae	strong	67	427610	1282399	yes	ST17	0	0	2	1	-	0	-	0	-	0	-	0	-	-	wzi360	KL122	none	Very high	99.98%		O2v2	none	Very high	98.51%		ST17	2	1	1	1	4	4	4	-	-	-	-	-	-	-	-	-
Klebsiella.pneumoniae.4300STDY6542381--UFCZ01--GCA_900493475.1	Klebsiella pneumoniae	strong	42	455548	1957932	yes	ST2434	0	0	1	0	-	0	-	0	-	0	-	0	-	-	wzi46	KL61	?-	Good	96.51%	KL61_17_manC	O5	?-*	Good	94.31%	O5_01_manC	ST2434	4	2	10	1	274	4	25	-	-	-	-	-	-	-	-	-
Klebsiella.pneumoniae.4300STDY6636933--UFAO01--GCA_900492895.1	Klebsiella pneumoniae	strong	36	560837	798949	yes	ST14	1	1	6	5	ybt 10; ICEKp4	99-4LV	-	0	-	0	-	0	-	-	wzi2	KL2	none	Very high	99.75%		O1v1	none	Very high	99.99%		ST14	1	6	1	1	1	1	1	3*	12	55	3	29*	235	254*	3	10
Klebsiella.pneumoniae.4300STDY6636934--UFBC01--GCA_900492775.1	Klebsiella pneumoniae	strong	59	481741	1913431	yes	ST420	4	1	4	3	ybt 9; ICEKp3	69	-	0	iuc 1	5	iro 1	1	rmpA_2(KpVP-1)	rmpA2_3-47%	wzi95	KL20	none	Very high	99.98%		O1v1	none	Very high	98.60%		ST420	2	1	65	2	5	1	36	28	11	6	5	1	25	37	9	5
Klebsiella.pneumoniae.4300STDY6636935--UFGE01--GCA_900494355.1	Klebsiella pneumoniae	strong	60	724596	1233514	yes	ST17	1	0	5	8	ybt 15; ICEKp11	230	-	0	-	0	-	0	-	-	wzi141	KL25	-	High	99.16%	KL25_09_wfeD	O5	*	High	94.21%		ST17	2	1	1	1	4	4	4	6	15	22	4	1	37	34	14	1
Klebsiella.pneumoniae.4300STDY6636937--UFAN01--GCA_900492765.1	Klebsiella pneumoniae	strong	26	897714	1926219	yes	ST3597	1	0	0	0	ybt unknown	0	-	0	-	0	-	0	-	-	wzi275	KL30	*	Very high	96.40%		O1v2	none	Very high	99.47%		ST3597	2	3	1	2	285	4	488	3*	12	4*	3	1	52*	148*	2*	1
Klebsiella.pneumoniae.4300STDY6636940--UFAX01--GCA_900492935.1	Klebsiella pneumoniae	strong	27	456295	1660589	yes	ST200	0	0	0	0	-	0	-	0	-	0	-	0	-	-	wzi50	KL15	none	Very high	99.63%		O4	none	Very high	99.70%		ST200	2	1	2	1	12	1	68	-	-	-	-	-	-	-	-	-
Klebsiella.pneumoniae.4300STDY6636941--UFAQ01--GCA_900492745.1	Klebsiella pneumoniae	strong	45	367535	817502	yes	ST37	0	0	5	6	-	0	-	0	-	0	-	0	-	-	wzi331	KL7	?-	Good	99.19%	KL7_18_manC	O3b	?-	Good	99.12%	O3b_01_manC	ST37	2	9	2	1	13	1	16	-	-	-	-	-	-	-	-	-
Klebsiella.pneumoniae.4300STDY6636942--UFBJ01--GCA_900492925.1	Klebsiella pneumoniae	strong	39	441218	875076	yes	ST23	5	0	1	0	ybt 1; ICEKp10	47-2LV	clb 2	29-1LV	iuc 1	1	iro 1	2	rmpA_2(KpVP-1)	rmpA2_6*-47%	wzi1	KL1	none	Very high	99.98%		O1v2	none	Very high	99.13%		ST23	2	1	1	1	9	4	12	2	2	2	2	2	6*	6*	2	2
Klebsiella.pneumoniae.4300STDY6636943--UFBL01--GCA_900492885.1	Klebsiella pneumoniae	strong	35	432473	829072	yes	ST964	0	0	0	0	-	0	-	0	-	0	-	0	-	-	wzi74	KL103	*	Very high	96.70%		O1v1	none	Very high	98.56%		ST964	41	1	1	1	7	4	87	-	-	-	-	-	-	-	-	-
Klebsiella.pneumoniae.4300STDY6636946--UFAR01--GCA_900492795.1	Klebsiella pneumoniae	strong	64	270789	503025	yes	ST340	1	1	8	10	ybt 15; ICEKp11	230-1LV	-	0	-	0	-	0	-	-	wzi50	KL15	none	Very high	99.89%		O4	none	Very high	99.64%		ST340	3	3	1	1	1	1	18	6	15	22	4	1	37	44	14	1
Klebsiella.pneumoniae.4300STDY6636947--UFBB01--GCA_900492985.1	Klebsiella pneumoniae	strong	37	472162	1064170	yes	ST37	0	1	9	10	-	0	-	0	-	0	-	0	-	-	wzi50	KL15	none	Very high	99.61%		O4	none	Very high	99.71%		ST37	2	9	2	1	13	1	16	-	-	-	-	-	-	-	-	-
Klebsiella.pneumoniae.4300STDY6636948--UFBG01--GCA_900492835.1	Klebsiella pneumoniae	strong	46	429181	1545185	yes	ST29	1	1	7	11	ybt 14; ICEKp5	151	-	0	-	0	-	0	-	-	wzi19	KL19	*	High	94.91%		O1v2	none	Perfect	100.00%		ST29	2	3	2	2	6	4	4	4	4	5	4	1	69	62	2	4
Klebsiella.pneumoniae.4300STDY6636949--UFAW01--GCA_900492815.1	Klebsiella pneumoniae	strong	52	375780	1184593	yes	ST307	1	1	7	10	ybt 9; ICEKp3	183-1LV	-	0	-	0	-	0	-	-	wzi173	KL102	none	Very high	99.27%		O2v2	none	Very high	98.45%		ST307	4	1	2	52	1	1	7	5	11	6	5	1	25	37*	9	5
Klebsiella.pneumoniae.4300STDY6636950--UFBM01--GCA_900492755.1	Klebsiella quasipneumoniae subsp. similipneumoniae	strong	207	92572	281673	yes	ST1584	0	1	9	10	-	0	-	0	-	0	-	0	-	-	wzi173	KL155	none	Very high	97.91%		OL101	?+*	Good	94.99%		ST1584	18	22	18	16	25	13	165	-	-	-	-	-	-	-	-	-
Klebsiella.pneumoniae.4300STDY6636951--UFAT01--GCA_900492805.1	Klebsiella pneumoniae	strong	39	404516	1421949	yes	ST16	1	1	8	8	ybt 10; ICEKp4	91-3LV	-	0	-	0	-	0	-	-	wzi50	KL51	-	High	99.94%	KL51_14_wcoZ	O3b	none	Very high	99.08%		ST16	2	1	2	1	4	4	4	3	12	4	3*	3	85*	85	3	10
Klebsiella.pneumoniae.4300STDY6636952--UFBH01--GCA_900493005.1	Klebsiella pneumoniae	strong	64	350422	1032282	yes	ST14	0	1	8	10	-	0	-	0	-	0	-	0	-	-	wzi2	KL2	none	Very high	99.75%		O1v1	none	Very high	99.97%		ST14	1	6	1	1	1	1	1	-	-	-	-	-	-	-	-	-
Klebsiella.pneumoniae.4300STDY6636953--UFBA01--GCA_900492865.1	Klebsiella pneumoniae	strong	37	324536	800860	yes	ST16	0	1	8	8	-	0	-	0	-	0	-	0	-	-	wzi50	KL51	?-	Good	99.93%	KL51_14_wcoZ	O3b	none	Very high	99.07%		ST16	2	1	2	1	4	4	4	-	-	-	-	-	-	-	-	-
Klebsiella.pneumoniae.4300STDY6636954--UFBN01--GCA_900492785.1	Klebsiella pneumoniae	strong	48	305493	874123	yes	ST65	5	2	9	12	ybt 17; ICEKp10	235	clb 3	13	iuc 1	1	iro 1	10	rmpA_2(KpVP-1)	rmpA2_5-54%	wzi72	KL2	none	Very high	98.40%		O1v2	none	Very high	98.96%		ST65	2	1	2	1	10	4	13	6	15	25	4	11	32	32	16	14
Klebsiella.pneumoniae.4300STDY6636955--UFAZ01--GCA_900492855.1	Klebsiella pneumoniae	strong	77	355638	714369	yes	ST35	3	1	7	7	-	0	-	0	iuc 3	23	-	0	-	-	wzi194	KL108	*	Very high	97.51%		O1v2	none	Very high	98.49%		ST35	2	1	2	1	10	1	19	-	-	-	-	-	-	-	-	-
Klebsiella.pneumoniae.4300STDY6636956--UFAV01--GCA_900492975.1	Klebsiella pneumoniae	strong	39	350556	898310	yes	ST219	0	1	8	10	-	0	-	0	-	0	-	0	-	-	wzi177	KL114	none	Very high	99.78%		O1v1	none	Very high	98.55%		ST219	2	1	2	3	27	1	39	-	-	-	-	-	-	-	-	-
Klebsiella.pneumoniae.4300STDY6636957--UFAU01--GCA_900492845.1	Klebsiella pneumoniae	strong	70	373178	598076	yes	ST16	1	1	10	14	ybt 9; ICEKp3	174	-	0	-	0	-	0	-	-	wzi50	KL51	?-	Good	99.94%	KL51_14_wcoZ	O3b	none	Very high	99.08%		ST16	2	1	2	1	4	4	4	5	11	6	5	1	34	15	9	5
Klebsiella.pneumoniae.4300STDY6636958--UFAY01--GCA_900492915.1	Klebsiella pneumoniae	strong	50	422397	992249	yes	ST307	1	1	7	10	ybt 9; ICEKp3	183-1LV	-	0	-	0	-	0	-	-	wzi173	KL102	none	Very high	99.27%		O2v2	none	Very high	98.45%		ST307	4	1	2	52	1	1	7	5	11	6	5	1	25	37*	9	5
Klebsiella.pneumoniae.4300STDY6636959--UFBE01--GCA_900492945.1	Klebsiella pneumoniae	strong	98	258383	1058329	yes	ST1838	0	1	7	10	-	0	-	0	-	0	-	0	-	-	wzi23	KL14	?+	Low	99.68%		O3b	none	Very high	98.95%		ST1838	1	1	2	35	10	24	19	-	-	-	-	-	-	-	-	-
Klebsiella.pneumoniae.4300STDY6636961--UFBO01--GCA_900492965.1	Klebsiella pneumoniae	strong	100	219342	839350	yes	ST163	0	1	3	5	-	0	-	0	-	0	-	0	-	-	wzi12	KL12	?-	Good	99.90%	KL12_14_wckG,KL12_15_wckH	O1v1	none	Very high	97.69%		ST163	2	1	1	1	9	1	12	-	-	-	-	-	-	-	-	-
Klebsiella.pneumoniae.4300STDY6636962--UFBD01--GCA_900492905.1	Klebsiella quasipneumoniae subsp. similipneumoniae	strong	67	598134	990596	yes	ST334	0	1	9	10	-	0	-	0	-	0	-	0	-	-	wzi337	KL103	*	Very high	96.09%		O5	*	High	94.67%		ST334	18	22	18	22	25	37	51	-	-	-	-	-	-	-	-	-
Klebsiella.pneumoniae.4300STDY6636963--UFGL01--GCA_900494445.1	Klebsiella pneumoniae	strong	63	416245	921394	yes	ST101	0	1	5	5	-	0	-	0	-	0	-	0	-	-	wzi137	KL17	none	Very high	99.99%		O1v1	none	Very high	98.03%		ST101	2	6	1	5	4	1	6	-	-	-	-	-	-	-	-	-
Klebsiella.pneumoniae.4300STDY6636964--UFBI01--GCA_900492955.1	Klebsiella pneumoniae	strong	80	307695	992147	yes	ST307	1	1	6	9	ybt 9; ICEKp3	183-1LV	-	0	-	0	-	0	-	-	wzi173	KL102	none	Very high	99.27%		O2v2	none	Very high	98.45%		ST307	4	1	2	52	1	1	7	5	11	6	5	1	25	37*	9	5
Klebsiella.pneumoniae.4300STDY6636965--UFBF01--GCA_900492995.1	Klebsiella quasipneumoniae subsp. similipneumoniae	strong	79	672492	1008558	yes	ST1224	0	1	9	9	-	0	-	0	-	0	-	0	-	-	wzi60	KL60	none	Very high	97.49%		O5	+*	Low	93.86%		ST1224	18	67	26	63	142	38	169	-	-	-	-	-	-	-	-	-
Klebsiella.pneumoniae.4300STDY6636966--UFBQ01--GCA_900493035.1	Klebsiella pneumoniae	strong	67	318852	458151	yes	ST268	5	1	6	6	ybt 17; ICEKp10	234-3LV	clb 3	13	iuc 1	1-1LV	iro 1	1	rmpA_4*-47%(KpVP-1)	rmpA2_2*	wzi95	KL20	none	Very high	99.95%		O2v1	none	Very high	98.97%		ST268	2	1	2	1	7	1	81	6	15	25	4	11	28*	200*	16*	14
Klebsiella.pneumoniae.4300STDY6636967--UFBP01--GCA_900493025.1	Klebsiella pneumoniae	strong	53	378138	562328	yes	ST307	0	1	7	10	-	0	-	0	-	0	-	0	-	-	wzi173	KL102	none	Very high	99.27%		O2v2	none	Very high	98.45%		ST307	4	1	2	52	1	1	7	-	-	-	-	-	-	-	-	-
Klebsiella.pneumoniae.4300STDY6636968--UFCA01--GCA_900493185.1	Klebsiella pneumoniae	strong	44	367271	520180	yes	ST309	0	1	8	13	-	0	-	0	-	0	-	0	-	-	wzi42	KL42	none	Very high	99.98%		O4	none	Very high	99.91%		ST309	2	9	2	1	13	1	10	-	-	-	-	-	-	-	-	-
Klebsiella.pneumoniae.4300STDY6636969--UFCE01--GCA_900493145.1	Klebsiella pneumoniae	strong	48	375705	992160	yes	ST307	1	1	7	10	ybt 9; ICEKp3	183-1LV	-	0	-	0	-	0	-	-	wzi173	KL102	none	Very high	99.27%		O2v2	none	Very high	98.45%		ST307	4	1	2	52	1	1	7	5	11	6	5	1	25	37*	9	5
Klebsiella.pneumoniae.4300STDY6636970--UFCC01--GCA_900493105.1	Klebsiella pneumoniae	strong	104	228882	556686	yes	ST540	0	1	9	16	-	0	-	0	-	0	-	0	-	-	wzi21	KL21	*	Very high	98.56%		O2v1	none	Very high	98.69%		ST540	2	1	71	1	3	3	18	-	-	-	-	-	-	-	-	-
Klebsiella.pneumoniae.4300STDY6636971--UFCJ01--GCA_900493245.1	Klebsiella quasipneumoniae subsp. similipneumoniae	strong	82	501158	873852	yes	ST1224	0	1	9	9	-	0	-	0	-	0	-	0	-	-	wzi60	KL60	none	Very high	97.56%		O5	+*	Low	94.01%		ST1224	18	67	26	63	142	38	169	-	-	-	-	-	-	-	-	-
Klebsiella.pneumoniae.4300STDY6636972--UFCH01--GCA_900493135.1	Klebsiella pneumoniae	strong	68	394715	1137465	yes	ST45	1	1	9	15	ybt 10; ICEKp4	78	-	0	-	0	-	0	-	-	wzi149	KL62	none	Very high	99.97%		O2v1	none	Very high	98.88%		ST45	2	1	1	6	7	1	12	3	12	4	11	3	21	18	3	10
Klebsiella.pneumoniae.4300STDY6636973--UFBT01--GCA_900493165.1	Klebsiella pneumoniae	strong	36	465300	1243326	yes	ST3598	0	1	8	9	-	0	-	0	-	0	-	0	-	-	-	KL31	?+	Low	99.08%		O3b	none	Very high	99.15%		ST3598	2	1	1	6	9	1	62	-	-	-	-	-	-	-	-	-
Klebsiella.pneumoniae.4300STDY6636974--UFCG01--GCA_900493275.1	Klebsiella pneumoniae	strong	48	506291	892343	yes	ST16	1	1	8	8	ybt 10; ICEKp4	91-2LV	-	0	-	0	-	0	-	-	wzi50	KL51	none	Very high	99.94%		O3b	none	Very high	99.08%		ST16	2	1	2	1	4	4	4	3	12	4	3*	3	85	85	3	10
Klebsiella.pneumoniae.4300STDY6636975--UFCO01--GCA_900493235.1	Klebsiella pneumoniae	strong	93	368790	630167	yes	ST617	0	2	8	10	-	0	-	0	-	0	-	0	-	-	wzi162	KL122	none	Very high	99.94%		O2v2	none	Very high	98.48%		ST617	2	9	1	1	13	1	2	-	-	-	-	-	-	-	-	-
Klebsiella.pneumoniae.4300STDY6636976--UIQZ01--GCA_900493175.1	Klebsiella pneumoniae	strong	78	472390	735210	yes	ST101	1	2	9	18	ybt 15; ICEKp11	230-1LV	-	0	-	0	-	0	-	-	wzi137	KL17	none	Very high	99.99%		O1v1	none	Very high	98.03%		ST101	2	6	1	5	4	1	6	6	15	22	4	1*	37	34	14	1
Klebsiella.pneumoniae.4300STDY6636977--UFCL01--GCA_900493265.1	Klebsiella pneumoniae	strong	45	336652	869410	yes	ST11	1	1	4	3	ybt 15; ICEKp11	230	-	0	-	0	-	0	-	-	wzi24	KL24	?-	Good	99.99%	KL24_13_wcuG	O2v1	none	Very high	98.52%		ST11	3	3	1	1	1	1	4	6	15	22	4	1	37	34	14	1
Klebsiella.pneumoniae.4300STDY6636978--UFBX01--GCA_900493195.1	Klebsiella pneumoniae	strong	40	729296	1411322	yes	ST273	1	1	7	8	ybt 10; ICEKp4	28-1LV	-	0	-	0	-	0	-	-	wzi174	KL74	?	Good	98.94%		O3b	?*	Good	91.52%		ST273	3	4	6	1	7	4	4	16	12	4*	3	3	35	50	3	10
Klebsiella.pneumoniae.4300STDY6636979--UFBW01--GCA_900493085.1	Klebsiella pneumoniae	strong	52	372118	1184797	yes	ST307	1	1	7	10	ybt 9; ICEKp3	183-1LV	-	0	-	0	-	0	-	-	wzi173	KL102	none	Very high	99.27%		O2v2	none	Very high	98.45%		ST307	4	1	2	52	1	1	7	5	11	6	5	1	25	37*	9	5
Klebsiella.pneumoniae.4300STDY6636980--UIQY01--GCA_900493225.1	Klebsiella pneumoniae	strong	86	190973	771168	yes	ST15	1	1	9	14	ybt 10; ICEKp4	91-2LV	-	0	-	0	-	0	-	-	wzi89	KL110	none	Very high	99.53%		O1v1	none	Very high	98.51%		ST15	1	1	1	1	1	1	1	3	12	4	3	3	85	85*	3	10
Klebsiella.pneumoniae.4300STDY6636981--UFCF01--GCA_900493295.1	Klebsiella pneumoniae	strong	50	518588	984494	yes	ST617	0	1	8	10	-	0	-	0	-	0	-	0	-	-	wzi162	KL122	none	Very high	99.94%		O2v2	none	Very high	98.48%		ST617	2	9	1	1	13	1	2	-	-	-	-	-	-	-	-	-
Klebsiella.pneumoniae.4300STDY6636982--UFCP01--GCA_900493155.1	Klebsiella pneumoniae	strong	124	195341	382649	yes	ST502	0	1	9	12	-	0	-	0	-	0	-	0	-	-	wzi50	KL15	none	Very high	99.93%		O4	none	Very high	99.68%		ST502	2	53	3	1	10	4	18	-	-	-	-	-	-	-	-	-
Klebsiella.pneumoniae.4300STDY6636983--UFBV01--GCA_900493045.1	Klebsiella quasipneumoniae subsp. similipneumoniae	strong	152	253916	985655	yes	ST3599	0	1	4	7	-	0	-	0	-	0	-	0	-	-	wzi29	KL106	?-	Good	99.65%	KL106_17	O3b	none	Very high	99.14%		ST3599	18	22	18	16	25	13	106	-	-	-	-	-	-	-	-	-
Klebsiella.pneumoniae.4300STDY6636984--UFCK01--GCA_900493215.1	Klebsiella pneumoniae	strong	134	335780	983077	yes	ST11	1	1	6	7	ybt 14; ICEKp5	147-2LV	-	0	-	0	-	0	-	-	wzi150	KL107	?-	None	85.46%	KL107_05_wzb,KL107_06_wzc,KL107_07_wbaP,KL107_08,KL107_09,KL107_10,KL107_12,KL107_13,KL107_14	OL101	?-*	Good	91.78%	OL101_01_rfbB,OL101_02_rfbA,OL101_03_rfbD	ST11	3	3	1	1	1	1	4	4	4	5	4	1	69	191	2	4
Klebsiella.pneumoniae.4300STDY6636985--UFCI01--GCA_900493115.1	Klebsiella pneumoniae	strong	54	362813	657408	yes	ST378	0	1	6	9	-	0	-	0	-	0	-	0	-	-	wzi177	KL125	*	High	90.39%		O5	*	High	94.39%		ST378	2	1	1	1	7	4	65	-	-	-	-	-	-	-	-	-
Klebsiella.pneumoniae.4300STDY6636986--UFCM01--GCA_900493285.1	Klebsiella pneumoniae	strong	69	393915	849104	yes	ST48	1	2	8	14	ybt 9; ICEKp3	193	-	0	-	0	-	0	-	-	wzi62	KL62	-	High	99.71%	KL62_12	O1v1	none	Very high	97.87%		ST48	2	5	2	2	7	1	10	5	11	6	5	1	34	15	9	5
Klebsiella.pneumoniae.4300STDY6636987--UFBR01--GCA_900493055.1	Klebsiella pneumoniae	strong	97	823383	1146577	yes	ST147	0	1	8	11	-	0	-	0	-	0	-	0	-	-	wzi64	KL64	none	Perfect	100.00%		O2v1	none	Very high	98.64%		ST147	3	4	6	1	7	4	38	-	-	-	-	-	-	-	-	-
Klebsiella.pneumoniae.4300STDY6636988--UFCD01--GCA_900493205.1	Klebsiella pneumoniae	strong	52	803728	1143009	yes	ST280	0	1	7	11	-	0	-	0	-	0	-	0	-	-	wzi82	KL23	none	Perfect	100.00%		O2v2	?	Good	98.44%		ST280	2	1	2	1	10	4	46	-	-	-	-	-	-	-	-	-
Klebsiella.pneumoniae.4300STDY6636989--UFCB01--GCA_900493095.1	Klebsiella pneumoniae	strong	72	372782	753845	yes	ST3600	1	2	9	12	ybt 4; plasmid	65-1LV	-	0	-	0	-	0	-	-	wzi22	KL30	*	Very high	96.46%		O1v1	none	Very high	98.14%		ST3600	2	1	1	4	230	1	12	23	27	30	18	13	65*	61	9	18
Klebsiella.pneumoniae.4300STDY6636990--UFBS01--GCA_900493075.1	Klebsiella pneumoniae	strong	54	398424	817058	yes	ST629	0	1	8	11	-	0	-	0	-	0	-	0	-	-	wzi100	KL10	none	Very high	96.76%		O3/O3a	+	Low	97.95%		ST629	2	3	87	1	12	1	26	-	-	-	-	-	-	-	-	-
Klebsiella.pneumoniae.4300STDY6636991--UFBU01--GCA_900493065.1	Klebsiella quasipneumoniae subsp. similipneumoniae	strong	202	88200	347878	yes	ST1584	0	1	9	10	-	0	-	0	-	0	-	0	-	-	wzi173	KL155	?-	Good	97.92%	KL155_21_rmlC	OL101	?-+*	Good	95.01%	OL101_04_rfbC,OL101_05_wbbL	ST1584	18	22	18	16	25	13	165	-	-	-	-	-	-	-	-	-
Klebsiella.pneumoniae.4300STDY6636992--UFBZ01--GCA_900493125.1	Klebsiella pneumoniae	strong	48	777435	1296928	yes	ST70	1	1	7	9	ybt 8; ICEKp9	195	-	0	-	0	-	0	-	-	wzi123	KL136	-+	Good	98.99%	KL136_02_cpsACP	O1v2	none	Very high	98.55%		ST70	2	6	17	1	20	10	25	5	11	6	5	1	99	138	9	29
Klebsiella.pneumoniae.4300STDY7045913--UFPX01--GCA_900496925.1	Klebsiella pneumoniae	strong	78	209438	657693	yes	ST592	3	0	1	0	-	0	-	0	iuc 1	5	iro 1	1	rmpA_2(KpVP-1)	rmpA2_8*-60%	-	KL57	?-	Good	99.79%	KL57_13_vanT	O3b	none	Very high	98.94%		ST592	2	3	6	1	9	4	13	-	-	-	-	-	-	-	-	-
Klebsiella.pneumoniae.4300STDY7045914--UFPL01--GCA_900496825.1	Klebsiella quasipneumoniae subsp. similipneumoniae	strong	54	782162	1780417	yes	ST1031	0	1	8	12	-	0	-	0	-	0	-	0	-	-	wzi443	KL10	?	Good	96.16%		O5	*	High	94.51%		ST1031	18	22	18	23	134	13	51	-	-	-	-	-	-	-	-	-
Klebsiella.pneumoniae.4300STDY7045915--UFPV01--GCA_900496895.1	Klebsiella pneumoniae	strong	70	353907	714835	yes	ST35	3	1	4	3	-	0	-	0	iuc 3	23	-	0	-	-	wzi194	KL108	*	Very high	97.51%		O1v2	none	Very high	98.49%		ST35	2	1	2	1	10	1	19	-	-	-	-	-	-	-	-	-
Klebsiella.pneumoniae.4300STDY7045916--UFPP01--GCA_900496885.1	Klebsiella pneumoniae	strong	64	443614	1482108	yes	ST45	1	0	1	0	ybt 2; ICEKp1	323-6LV	-	0	-	0	iro 3	7	rmpA_11(ICEKp1)	-	wzi5	KL5	?-*	Good	99.21%	KL5_18_manB	O3b	?-	Good	99.35%	O3b_02_manB	ST45	2	1	1	6	7	1	12	8*	12	4	11*	3	13*	1	6	7
Klebsiella.pneumoniae.4300STDY7045917--UFPR01--GCA_900496805.1	Klebsiella pneumoniae	strong	92	401721	866041	yes	ST580	0	0	8	11	-	0	-	0	-	0	-	0	-	-	wzi29	KL106	none	Good	99.94%		O1v2	none	Very high	98.54%		ST580	3	4	6	1	9	4	38	-	-	-	-	-	-	-	-	-
Klebsiella.pneumoniae.43328--NDDB01--GCA_002181105.1	Klebsiella pneumoniae	strong	129	149643	654420	no	ST258	0	2	8	10	-	0	-	0	-	0	-	0	-	-	wzi154	KL107	none	Very high	100.00%		O2v2	none	Very high	98.38%		ST258	3	3	1	1	1	1	79	-	-	-	-	-	-	-	-	-
Klebsiella.pneumoniae.43329--NDDC01--GCA_002181145.1	Klebsiella pneumoniae	strong	130	157591	654187	no	ST258	0	2	8	9	-	0	-	0	-	0	-	0	-	-	wzi154	KL107	none	Very high	100.00%		O2v2	?-	Good	98.37%	O1/O2v2_06_wbbO	ST258	3	3	1	1	1	1	79	-	-	-	-	-	-	-	-	-
Klebsiella.pneumoniae.43331--NDDD01--GCA_002181165.1	Klebsiella pneumoniae	strong	105	137793	383650	no	ST258	2	2	6	8	ybt 17; ICEKp10	289	clb 3	17-1LV	-	0	-	0	-	-	wzi154	KL107	none	Very high	99.99%		O2v2	none	Very high	98.38%		ST258	3	3	1	1	1	1	79	6	15	5	4	11	28	26	2	11
Klebsiella.pneumoniae.4333323--OOAB01--GCA_900322575.1	Klebsiella pneumoniae	strong	83	200857	471905	yes	ST11	1	2	6	6	ybt 9; ICEKp3	192-1LV	-	0	-	0	-	0	-	-	wzi209	KL47	?-	Good	97.40%	KL47_16_rmlA	OL101	?-	Good	92.18%	OL101_02_rfbA,OL101_09_glycosylhydrolase	ST11	3	3	1	1	1	1	4	5*	11	6	5	1	60	65	9	5
Klebsiella.pneumoniae.43416--NDDE01--GCA_002181825.1	Klebsiella pneumoniae	strong	173	165748	323016	no	ST258	2	2	7	10	ybt 17; ICEKp10	289	clb 3	17-1LV	-	0	-	0	-	-	wzi154	KL107	none	Very high	99.99%		O2v2	?-	Good	98.38%	O1/O2v2_07_kfoC	ST258	3	3	1	1	1	1	79	6	15	5	4	11	28	26	2	11
Klebsiella.pneumoniae.43419--NDDF01--GCA_002181915.1	Klebsiella pneumoniae	strong	46	324285	657398	no	ST17	1	3	7	6	ybt 15; ICEKp11	230-1LV	-	0	-	0	-	0	-	-	wzi141	KL25	-	High	99.16%	KL25_09_wfeD	O5	*	High	94.21%		ST17	2	1	1	1	4	4	4	6	15	22	4	1	37	34*	14	1
Klebsiella.pneumoniae.43420--NDDG01--GCA_002181875.1	Klebsiella pneumoniae	strong	64	300032	412938	no	ST299	2	2	5	9	ybt 17; ICEKp10	289	clb 3	17-1LV	-	0	-	0	-	-	wzi7	KL7	none	Very high	98.53%		O1v1	none	Very high	98.61%		ST299	2	10	1	1	56	24	31	6	15	5	4	11	28	26	2	11
Klebsiella.pneumoniae.43421--NDDH01--GCA_002181955.1	Klebsiella pneumoniae	strong	47	324293	657664	no	ST17	1	3	7	6	ybt 15; ICEKp11	230-2LV	-	0	-	0	-	0	-	-	wzi141	KL25	-	High	99.16%	KL25_09_wfeD	O5	*	High	94.21%		ST17	2	1	1	1	4	4	4	6	15	22	4	1	37	34*	14*	1
Klebsiella.pneumoniae.43422--NDDI01--GCA_002181175.1	Klebsiella pneumoniae	strong	131	146314	455222	no	ST258	0	2	8	12	-	0	-	0	-	0	-	0	-	-	wzi50	KL51	none	Very high	99.78%		O3b	none	Very high	99.08%		ST258	3	3	1	1	1	1	79	-	-	-	-	-	-	-	-	-
Klebsiella.pneumoniae.436_KPNE--JVHD01--GCA_001064955.1	Klebsiella pneumoniae	strong	86	176750	394940	yes	ST323	0	0	0	0	-	0	-	0	-	0	-	0	-	-	wzi262	KL21	?-+	Low	99.94%	KL21_07_wcuD	O3b	?+	Low	99.14%		ST323	2	1	1	1	9	1	93	-	-	-	-	-	-	-	-	-
Klebsiella.pneumoniae.43--NGXI01--GCA_002235395.1	Klebsiella pneumoniae	strong	235	68340	232698	yes	ST512	0	2	8	12	-	0	-	0	-	0	-	0	-	-	wzi154	KL107	?-	Low	99.99%	KL107_09,KL107_10	O2v2	?-	Low	98.35%	O1/O2v2_01_wzm,O1/O2v2_06_wbbO,O1/O2v2_07_kfoC	ST512	54	3	1	1	1	1	79	-	-	-	-	-	-	-	-	-
Klebsiella.pneumoniae.440_1540--APWG01--GCA_000406745.1	Klebsiella pneumoniae	strong	213	89550	223686	no	ST258	0	2	8	8	-	0	-	0	-	0	-	0	-	-	wzi29	KL106	?	Good	99.87%		O2v2	none	Very high	98.48%		ST258	3	3	1	1	1	1	79	-	-	-	-	-	-	-	-	-
Klebsiella.pneumoniae.4448--MZZY01--GCA_002104295.1	Klebsiella pneumoniae	strong	333	46431	132691	no	ST258	0	3	11	15	-	0	-	0	-	0	-	0	-	-	wzi154	KL107	?-	Good	99.99%	KL107_08,KL107_09	O2v2	none	Very high	98.38%		ST258	3	3	1	1	1	1	79	-	-	-	-	-	-	-	-	-
Klebsiella.pneumoniae.4477--MZZW01--GCA_002104365.1	Klebsiella pneumoniae	strong	359	35390	140868	no	ST340	0	2	5	3	-	0	-	0	-	0	-	0	-	-	wzi50	KL15	?-	None	99.87%	KL15_08_wceN,KL15_09_wceM,KL15_10_wcsR,KL15_11_wcaN,KL15_13_wckI,KL15_14_wzx	O4	none	Very high	99.66%		ST340	3	3	1	1	1	1	18	-	-	-	-	-	-	-	-	-
Klebsiella.pneumoniae.44808--NDDJ01--GCA_002181185.1	Klebsiella pneumoniae	strong	151	135659	331390	no	ST258	2	2	8	15	ybt 17; ICEKp10	251	clb 3	62	-	0	-	0	-	-	wzi154	KL107	none	Very high	99.99%		O2v2	none	Very high	98.38%		ST258	3	3	1	1	1	1	79	6	15	44	13	11	28	26	2	11
Klebsiella.pneumoniae.44809--NDDK01--GCA_002181225.1	Klebsiella pneumoniae	strong	87	212831	574150	no	ST1502	0	2	2	1	-	0	-	0	-	0	-	0	-	-	wzi191	KL125	*	High	90.26%		O5	*	High	94.32%		ST1502	4	1	1	1	20	104	218	-	-	-	-	-	-	-	-	-
Klebsiella.pneumoniae.44810--NDDL01--GCA_002181265.1	Klebsiella pneumoniae	strong	104	138896	445062	no	ST258	0	3	6	7	-	0	-	0	-	0	-	0	-	-	wzi83	KL23	none	Very high	99.88%		OL102	-*	None	87.23%	OL102_05_wbbL,OL102_06_rhamnan,OL102_07_wzm,OL102_08_wzt	ST258	3	3	1	1	1	1	79	-	-	-	-	-	-	-	-	-
Klebsiella.pneumoniae.44811--NDDM01--GCA_002181245.1	Klebsiella pneumoniae	strong	181	129666	303775	no	ST258	2	2	8	15	ybt 17; ICEKp10	251	clb 3	62-1LV	-	0	-	0	-	-	wzi154	KL107	none	Very high	99.99%		O2v2	none	Very high	98.38%		ST258	3	3	1	1	1	1	79	6	15	44	13	11	28	26	2	11
Klebsiella.pneumoniae.44812--NDDN01--GCA_002181945.1	Klebsiella pneumoniae	strong	51	330381	656797	no	ST17	1	2	6	6	ybt 15; ICEKp11	230-2LV	-	0	-	0	-	0	-	-	wzi141	KL25	-	High	99.15%	KL25_09_wfeD	O5	*	High	94.21%		ST17	2	1	1	1	4	4	4	6	15	22	4	1	37	34*	14	1
Klebsiella.pneumoniae.44813--NDDO01--GCA_002181275.1	Klebsiella pneumoniae	strong	174	129666	303528	no	ST258	2	2	8	15	ybt 17; ICEKp10	251	clb 3	62-2LV	-	0	-	0	-	-	wzi154	KL107	none	Very high	99.99%		O2v2	none	Very high	98.38%		ST258	3	3	1	1	1	1	79	6	15	44	13	11	28	26	2	11
Klebsiella.pneumoniae.44814--NDDP01--GCA_002181305.1	Klebsiella pneumoniae	strong	121	137513	654187	no	ST258	0	2	8	9	-	0	-	0	-	0	-	0	-	-	wzi154	KL107	none	Very high	100.00%		O2v2	?-	Good	98.38%	O1/O2v2_06_wbbO	ST258	3	3	1	1	1	1	79	-	-	-	-	-	-	-	-	-
Klebsiella.pneumoniae.44815--NDDQ01--GCA_002181325.1	Klebsiella pneumoniae	strong	174	135222	331376	no	ST258	2	2	8	15	ybt 17; ICEKp10	251	clb 3	62-2LV	-	0	-	0	-	-	wzi154	KL107	none	Very high	99.99%		O2v2	none	Very high	98.37%		ST258	3	3	1	1	1	1	79	6	15	44	13	11	28	26	2	11
Klebsiella.pneumoniae.44816--NDDR01--GCA_002181345.1	Klebsiella pneumoniae	strong	104	167921	370525	no	ST258	2	2	6	9	ybt 17; ICEKp10	247	clb 3	62	-	0	-	0	-	-	wzi154	KL107	none	Very high	99.99%		O2v2	none	Very high	98.38%		ST258	3	3	1	1	1	1	79	6	15	44	13	11	198	26	2	11
Klebsiella.pneumoniae.44817--NDDS01--GCA_002181355.1	Klebsiella pneumoniae	strong	124	119099	508620	no	ST258	2	2	5	9	ybt 17; ICEKp10	289-1LV	clb 3	17-2LV	-	0	-	0	-	-	wzi154	KL107	none	Very high	99.98%		O2v2	none	Very high	98.37%		ST258	3	3	1	1	1	1	79	6	15	5	4	11	28*	26	2	11
Klebsiella.pneumoniae.44818--NDDT01--GCA_002181385.1	Klebsiella pneumoniae	strong	62	237839	614551	no	ST35	0	2	3	3	-	0	-	0	-	0	-	0	-	-	wzi37	KL22	none	Very high	99.35%		O1v1	none	Very high	98.11%		ST35	2	1	2	1	10	1	19	-	-	-	-	-	-	-	-	-
Klebsiella.pneumoniae.44819--NDDU01--GCA_002181405.1	Klebsiella pneumoniae	strong	132	137517	455620	no	ST258	0	2	4	6	-	0	-	0	-	0	-	0	-	-	wzi50	KL51	none	Very high	99.78%		O3b	none	Very high	99.08%		ST258	3	3	1	1	1	1	79	-	-	-	-	-	-	-	-	-
Klebsiella.pneumoniae.44820--NDDV01--GCA_002181415.1	Klebsiella pneumoniae	strong	120	145906	303785	no	ST258	2	2	6	11	ybt 17; ICEKp10	243-1LV	clb 3	62	-	0	-	0	-	-	wzi154	KL107	?	Good	99.98%		O2v2	none	Very high	98.38%		ST258	3	3	1	1	1	1	79	6	15	44	13	11	155*	26	2	11
Klebsiella.pneumoniae.44821--NDDW01--GCA_002181865.1	Klebsiella pneumoniae	strong	100	154751	299222	no	ST258	0	2	8	11	-	0	-	0	-	0	-	0	-	-	wzi29	KL106	?	Good	99.95%		O2v2	none	Very high	98.48%		ST258	3	3	1	1	1	1	79	-	-	-	-	-	-	-	-	-
Klebsiella.pneumoniae.44822--NDDX01--GCA_002181895.1	Klebsiella pneumoniae	strong	73	257635	656962	no	ST17	1	2	3	5	ybt 15; ICEKp11	231	-	0	-	0	-	0	-	-	wzi141	KL25	?-	Good	99.17%	KL25_09_wfeD	O5	*	High	94.21%		ST17	2	1	1	1	4	4	4	6	15	22	4	1	37	34	14	1
Klebsiella.pneumoniae.44823--NDDY01--GCA_002181965.1	Klebsiella pneumoniae	strong	126	138091	315686	no	ST258	2	2	6	11	ybt 17; ICEKp10	243-1LV	clb 3	62	-	0	-	0	-	-	wzi154	KL107	?	Good	99.98%		O2v2	none	Very high	98.38%		ST258	3	3	1	1	1	1	79	6	15	44	13	11	155*	26	2	11
Klebsiella.pneumoniae.44824--NDDZ01--GCA_002181445.1	Klebsiella pneumoniae	strong	82	172746	395685	no	ST392	0	3	9	9	-	0	-	0	-	0	-	0	-	-	wzi187	KL27	?	Good	99.27%		O4	-	High	99.69%	O4_02_hypothetical	ST392	3	4	6	1	7	4	40	-	-	-	-	-	-	-	-	-
Klebsiella.pneumoniae.44825--NDCJ01--GCA_002181705.1	Klebsiella pneumoniae	strong	121	204536	498217	no	ST258	0	2	8	9	-	0	-	0	-	0	-	0	-	-	wzi29	KL106	none	Very high	100.00%		O2v2	none	Very high	98.48%		ST258	3	3	1	1	1	1	79	-	-	-	-	-	-	-	-	-
Klebsiella.pneumoniae.44826--NDCK01--GCA_002181715.1	Klebsiella pneumoniae	strong	98	146314	463039	no	ST258	0	2	8	9	-	0	-	0	-	0	-	0	-	-	wzi29	KL106	?	Good	100.00%		O2v2	none	Very high	98.48%		ST258	3	3	1	1	1	1	79	-	-	-	-	-	-	-	-	-
Klebsiella.pneumoniae.44827--NDCL01--GCA_002181745.1	Klebsiella pneumoniae	strong	91	157591	499250	no	ST258	0	2	4	4	-	0	-	0	-	0	-	0	-	-	wzi29	KL106	none	Very high	100.00%		O2v2	none	Very high	98.48%		ST258	3	3	1	1	1	1	79	-	-	-	-	-	-	-	-	-
Klebsiella.pneumoniae.44828--NDCM01--GCA_002181755.1	Klebsiella pneumoniae	strong	116	158399	695966	no	ST258	0	3	9	16	-	0	-	0	-	0	-	0	-	-	wzi83	KL23	none	Very high	99.88%		O2v2	none	Very high	98.47%		ST258	3	3	1	1	1	1	79	-	-	-	-	-	-	-	-	-
Klebsiella.pneumoniae.44829--NDCN01--GCA_002180895.1	Klebsiella pneumoniae	strong	118	157587	329987	no	ST258	1	2	8	9	ybt 15; ICEKp11	231-1LV	-	0	-	0	-	0	-	-	wzi29	KL106	?	Good	100.00%		O2v2	none	Very high	98.48%		ST258	3	3	1	1	1	1	79	6	15	22*	4	1	37	34	14	1
Klebsiella.pneumoniae.44830--NDCO01--GCA_002180925.1	Klebsiella pneumoniae	strong	167	134237	331103	no	ST258	2	2	8	15	ybt 17; ICEKp10	251	clb 3	62	-	0	-	0	-	-	wzi154	KL107	none	Very high	99.96%		O2v2	none	Very high	98.38%		ST258	3	3	1	1	1	1	79	6	15	44	13	11	28	26	2	11
Klebsiella.pneumoniae.44831--NDCP01--GCA_002180935.1	Klebsiella pneumoniae	strong	121	145906	303762	no	ST258	2	2	6	11	ybt 17; ICEKp10	243-1LV	clb 3	62	-	0	-	0	-	-	wzi154	KL107	?	Good	99.98%		O2v2	none	Very high	98.38%		ST258	3	3	1	1	1	1	79	6	15	44	13	11	155*	26	2	11
Klebsiella.pneumoniae.4485212--OOBL01--GCA_900322705.1	Klebsiella pneumoniae	strong	103	150527	398378	yes	ST11	1	2	7	9	ybt 9; ICEKp3	192-1LV	-	0	-	0	-	0	-	-	wzi209	KL47	none	Very high	99.40%		OL101	?-	Good	94.85%	OL101_05_wbbL,OL101_09_glycosylhydrolase	ST11	3	3	1	1	1	1	4	5*	11	6	5	1	60	65	9	5
Klebsiella.pneumoniae.4490--MZZS01--GCA_002104185.1	Klebsiella pneumoniae	strong	263	56162	190923	no	ST258	0	3	11	15	-	0	-	0	-	0	-	0	-	-	wzi154	KL107	?	Good	99.99%		O2v2	none	Very high	98.38%		ST258	3	3	1	1	1	1	79	-	-	-	-	-	-	-	-	-
Klebsiella.pneumoniae.44--NGXH01--GCA_002235375.1	Klebsiella pneumoniae	strong	228	72657	214625	yes	ST512	0	2	8	12	-	0	-	0	-	0	-	0	-	-	wzi154	KL107	?-	Good	99.99%	KL107_08,KL107_09,KL107_10	O2v2	?-	Good	98.34%	O1/O2v2_01_wzm,O1/O2v2_07_kfoC,O1/O2v2_08_gmlC	ST512	54	3	1	1	1	1	79	-	-	-	-	-	-	-	-	-
Klebsiella.pneumoniae.4541-2--JDWO01--GCA_000699325.1	Klebsiella pneumoniae	strong	145	102392	293594	no	ST1125	0	1	5	6	-	0	-	0	-	0	-	0	-	-	wzi173	KL102	-	High	99.96%	KL102_13	O2v2	none	Very high	98.44%		ST1125	2	1	2	1	7	1	203	-	-	-	-	-	-	-	-	-
Klebsiella.pneumoniae.45704--NDCQ01--GCA_002181785.1	Klebsiella pneumoniae	strong	112	157591	326710	no	ST258	0	2	9	9	-	0	-	0	-	0	-	0	-	-	wzi29	KL106	?	Good	99.95%		O2v2	none	Very high	98.48%		ST258	3	3	1	1	1	1	79	-	-	-	-	-	-	-	-	-
Klebsiella.pneumoniae.45705--NDCR01--GCA_002180965.1	Klebsiella pneumoniae	strong	131	137513	654420	no	ST258	0	2	9	10	-	0	-	0	-	0	-	0	-	-	wzi154	KL107	none	Very high	100.00%		O2v2	?-	Good	98.38%	O1/O2v2_06_wbbO	ST258	3	3	1	1	1	1	79	-	-	-	-	-	-	-	-	-
Klebsiella.pneumoniae.45706--NDCS01--GCA_002180975.1	Klebsiella pneumoniae	strong	97	203714	438920	no	ST258	0	2	6	10	-	0	-	0	-	0	-	0	-	-	wzi150	KL63	none	Very high	98.81%		O2v2	?-	Good	99.20%	O1/O2v2_06_wbbO	ST258	3	3	1	1	1	1	79	-	-	-	-	-	-	-	-	-
Klebsiella.pneumoniae.45707--NDCT01--GCA_002181795.1	Klebsiella pneumoniae	strong	101	164872	326552	no	ST258	0	2	8	9	-	0	-	0	-	0	-	0	-	-	wzi29	KL106	?	Good	99.95%		O2v2	none	Very high	98.48%		ST258	3	3	1	1	1	1	79	-	-	-	-	-	-	-	-	-
Klebsiella.pneumoniae.45708--NDCU01--GCA_002181015.1	Klebsiella pneumoniae	strong	167	145902	331103	no	ST258	2	2	8	15	ybt 17; ICEKp10	251	clb 3	62	-	0	-	0	-	-	wzi154	KL107	none	Very high	99.96%		O2v2	none	Very high	98.38%		ST258	3	3	1	1	1	1	79	6	15	44	13	11	28	26	2	11
Klebsiella.pneumoniae.45709--NDCV01--GCA_002181835.1	Klebsiella pneumoniae	strong	140	139337	714274	no	ST258	0	2	8	9	-	0	-	0	-	0	-	0	-	-	wzi29	KL106	?	Good	100.00%		O2v2	none	Very high	98.48%		ST258	3	3	1	1	1	1	79	-	-	-	-	-	-	-	-	-
Klebsiella.pneumoniae.45710--NDEU01--GCA_002182285.1	Klebsiella pneumoniae	strong	111	154751	299222	no	ST258	0	2	8	9	-	0	-	0	-	0	-	0	-	-	wzi29	KL106	?	Good	99.88%		O2v2	none	Very high	98.48%		ST258	3	3	1	1	1	1	79	-	-	-	-	-	-	-	-	-
Klebsiella.pneumoniae.45711--NDEV01--GCA_002184225.1	Klebsiella pneumoniae	strong	140	150242	393504	no	ST258	2	2	6	9	ybt 17; ICEKp10	289	clb 3	17-1LV	-	0	-	0	-	-	wzi154	KL107	?	Good	99.99%		O2v2	none	Very high	98.38%		ST258	3	3	1	1	1	1	79	6	15	5	4	11	28	26	2	11
Klebsiella.pneumoniae.45712--NDEW01--GCA_002182525.1	Klebsiella pneumoniae	strong	196	144742	434993	no	ST258	2	2	8	14	ybt 17; ICEKp10	269	clb 3	19	-	0	-	0	-	-	wzi154	KL107	none	Very high	99.99%		O2v2	none	Very high	98.38%		ST258	3	3	1	1	1	1	79	6	15	5	13	11	28	29	2	11
Klebsiella.pneumoniae.459--GCA_002814015.1	Klebsiella pneumoniae	strong	1	5320942	5320942	no	ST37	0	0	1	0	-	0	-	0	-	0	-	0	-	-	-	KL11	?-+*	None	74.88%	KL11_02_cpsACP,KL11_05_wzb,KL11_07_wcaJ,KL11_08_wzy,KL11_09_wcuP,KL11_10_wclO,KL11_11_wcuC,KL11_13,KL11_14_wbaZ,KL11_15_wzx	O3b	*	High	92.28%		ST37	2	9	2	1	13	1	16	-	-	-	-	-	-	-	-	-
Klebsiella.pneumoniae.45--NGXG01--GCA_002235435.1	Klebsiella pneumoniae	strong	189	99894	281886	yes	ST258	1	2	8	10	ybt 13; ICEKp2	299	-	0	-	0	-	0	-	-	wzi29	KL106	?-	None	99.75%	KL106_06_wzc,KL106_07_wzy,KL106_09,KL106_10_wecB,KL106_11_wzx,KL106_17	O2v2	?-	Good	98.48%	O1/O2v2_08_gmlC	ST258	3	3	1	1	1	1	79	6	4	20	14	1	126	131	2	4
Klebsiella.pneumoniae.4640--JSZL01--GCA_000788025.1	Klebsiella pneumoniae	strong	67	275360	534684	yes	ST3	2	0	0	0	ybt 12; ICEKp10	128	clb 1	59-2LV	-	0	-	0	rmpA_7*(VP)	-	wzi3	KL3	?	Good	99.53%		O1v1	none	Very high	98.28%		ST3	5	5	1	1	9	6	11	39	1	49	50	1	115	123	1	36
Klebsiella.pneumoniae.46--NGXF01--GCA_002235355.1	Klebsiella pneumoniae	strong	141	93667	281949	yes	ST258	1	2	4	4	ybt 13; ICEKp2	299	-	0	-	0	-	0	-	-	wzi29	KL106	?-	None	99.85%	KL106_07_wzy,KL106_08,KL106_09,KL106_10_wecB,KL106_14,KL106_17	O2v2	?-	Good	98.48%	O1/O2v2_01_wzm	ST258	3	3	1	1	1	1	79	6	4	20	14	1	126	131	2	4
Klebsiella.pneumoniae.4743--GCA_003790485.1	Klebsiella pneumoniae	strong	7	5394691	5394691	no	ST1685	1	3	7	8	ybt 9; ICEKp3	183	-	0	-	0	-	0	-	-	wzi137	KL17	none	Very high	99.99%		O1v1	none	Very high	98.03%		ST1685	2	6	1	5	4	9	6	5	11	6	5	1	25	37	9	5
Klebsiella.pneumoniae.47--NGXE01--GCA_002236205.1	Klebsiella pneumoniae	strong	183	106881	318464	yes	ST512	0	2	7	7	-	0	-	0	-	0	-	0	-	-	wzi154	KL107	?-	Low	99.99%	KL107_09,KL107_10	O2v2	none	Very high	98.37%		ST512	54	3	1	1	1	1	79	-	-	-	-	-	-	-	-	-
Klebsiella.pneumoniae.48--NGXD01--GCA_002236185.1	Klebsiella pneumoniae	strong	199	94156	211983	yes	ST512	0	2	7	7	-	0	-	0	-	0	-	0	-	-	wzi154	KL107	?-	Low	99.99%	KL107_10	O2v2	?-	Good	98.37%	O1/O2v2_01_wzm,O1/O2v2_07_kfoC,O1/O2v2_08_gmlC	ST512	54	3	1	1	1	1	79	-	-	-	-	-	-	-	-	-
Klebsiella.pneumoniae.49--NGXC01--GCA_002235325.1	Klebsiella pneumoniae	strong	166	99136	281716	yes	ST258	1	2	4	5	ybt 13; ICEKp2	299-1LV	-	0	-	0	-	0	-	-	wzi29	KL106	?-	None	99.83%	KL106_06_wzc,KL106_07_wzy,KL106_09,KL106_17	O2v2	?	Good	98.48%		ST258	3	3	1	1	1	1	79	6	4	20	14	1*	126	131	2	4
Klebsiella.pneumoniae.4DN--SEHP01--GCA_004151395.1	Klebsiella pneumoniae	strong	146	132446	281991	no	ST231	4	2	9	11	ybt 14; ICEKp5	145-3LV	-	0	iuc 5	62-3LV	-	0	-	-	wzi104	KL51	-	High	99.39%	KL51_14_wcoZ	O1v2	none	Very high	98.44%		ST231	2	6	1	3	26	1	77	4	4	5	88*	1	8	8	2*	4
Klebsiella.pneumoniae.4_GR_12--LXMZ01--GCA_001702035.1	Klebsiella pneumoniae	strong	159	209183	412527	no	ST258	1	3	12	19	ybt 13; ICEKp2	299	-	0	-	0	-	0	-	-	wzi29	KL106	?	Good	99.98%		O2v2	none	Very high	98.48%		ST258	3	3	1	1	1	1	79	6	4	20	14	1	126	131	2	4
Klebsiella.pneumoniae.4--NGYV01--GCA_002236055.1	Klebsiella pneumoniae	strong	114	124106	401987	no	ST258	1	2	4	2	ybt 13; ICEKp2	299	-	0	-	0	-	0	-	-	wzi29	KL106	?-	Good	99.98%	KL106_10_wecB	O2v2	none	Very high	98.48%		ST258	3	3	1	1	1	1	79	6	4	20	14	1	126	131	2	4
Klebsiella.pneumoniae.500_1420--GCA_000406765.2	Klebsiella pneumoniae	strong	5	5308211	5308211	no	ST258	0	2	5	2	-	0	-	0	-	0	-	0	-	-	wzi29	KL106	?-	Low	99.01%	KL106_01_galF,KL106_02_cpsACP	O2v2	none	Very high	98.48%		ST258	3	3	1	1	1	1	79	-	-	-	-	-	-	-	-	-
Klebsiella.pneumoniae.500_KPNE--JVER01--GCA_001063525.1	Klebsiella pneumoniae	strong	113	95456	258204	yes	ST2970	1	0	1	0	ybt 14; ICEKp5	150	-	0	-	0	-	0	-	-	wzi18	KL18	none	Very high	99.57%		O1v1	none	Very high	97.66%		ST2970	2	3	1	1	4	1	304	4	4	5	4	1	69	160	2	4
Klebsiella.pneumoniae.501_KPNE--JVEQ01--GCA_001065235.1	Klebsiella pneumoniae	strong	147	74119	168687	yes	ST2970	1	0	1	0	ybt 14; ICEKp5	150	-	0	-	0	-	0	-	-	wzi18	KL18	none	Very high	99.57%		O1v1	none	Very high	97.66%		ST2970	2	3	1	1	4	1	304	4	4	5	4	1	69	160	2	4
Klebsiella.pneumoniae.50509588--LNHG01--GCA_001463055.1	Klebsiella pneumoniae	strong	192	149732	512582	no	ST258	1	3	9	10	ybt 13; ICEKp2	299	-	0	-	0	-	0	-	-	wzi29	KL106	?-	None	99.91%	KL106_07_wzy,KL106_09,KL106_10_wecB,KL106_17	O2v2	none	Very high	98.47%		ST258	3	3	1	1	1	1	79	6	4	20	14	1	126	131	2	4
Klebsiella.pneumoniae.50518740--LNHH01--GCA_001462865.1	Klebsiella pneumoniae	strong	145	126844	452504	no	ST258	1	3	8	6	ybt 13; ICEKp2	299	-	0	-	0	-	0	-	-	wzi29	KL106	?-	Low	99.90%	KL106_09,KL106_10_wecB,KL106_11_wzx	O2v2	none	Very high	98.48%		ST258	3	3	1	1	1	1	79	6	4	20	14	1	126	131	2	4
Klebsiella.pneumoniae.50531633--LNHI01--GCA_001462885.1	Klebsiella pneumoniae	strong	115	428107	1394894	no	ST525	0	2	8	11	-	0	-	0	-	0	-	0	-	-	wzi45	KL45	none	Very high	98.43%		O1v2	none	Very high	99.11%		ST525	4	4	1	1	48	1	22	-	-	-	-	-	-	-	-	-
Klebsiella.pneumoniae.50572569--LNHJ01--GCA_001462905.1	Klebsiella pneumoniae	strong	170	95673	273333	no	ST405	1	2	9	12	ybt 0; ICE?	312-1LV	-	0	-	0	-	0	-	-	wzi143	KL151	?-	Good	99.23%	KL151_12	O4	none	Very high	99.69%		ST405	2	1	62	3	10	4	110	6	62	60	4	1	145	148	2	39
Klebsiella.pneumoniae.50580255--LNHK01--GCA_001463085.1	Klebsiella pneumoniae	strong	111	172645	483998	yes	ST147	0	2	9	16	-	0	-	0	-	0	-	0	-	-	wzi14	KL14	none	Very high	99.93%		O3b	none	Very high	99.32%		ST147	3	4	6	1	7	4	38	-	-	-	-	-	-	-	-	-
Klebsiella.pneumoniae.50606221--LNHN01--GCA_001463105.1	Klebsiella pneumoniae	strong	191	108738	285635	no	ST340	0	2	8	10	-	0	-	0	-	0	-	0	-	-	wzi50	KL15	?	Good	99.98%		O4	none	Very high	99.66%		ST340	3	3	1	1	1	1	18	-	-	-	-	-	-	-	-	-
Klebsiella.pneumoniae.50625602--LNHO01--GCA_001462965.1	Klebsiella pneumoniae	strong	78	270606	861228	yes	ST11	1	2	7	10	ybt 10; ICEKp4	112-1LV	-	0	-	0	-	0	-	-	wzi24	KL24	none	Very high	100.00%		O2v1	none	Very high	98.52%		ST11	3	3	1	1	1	1	4	3	10	4	3	29	5	122	3	10
Klebsiella.pneumoniae.50627996--LNHP01--GCA_001463125.1	Klebsiella pneumoniae	strong	168	123985	392795	no	ST11	1	2	9	17	ybt 14; ICEKp5	145-2LV	-	0	-	0	-	0	-	-	wzi14	KL14	none	Very high	99.98%		O3b	none	Very high	99.16%		ST11	3	3	1	1	1	1	4	4	4	5	4	1	288*	8	2	4
Klebsiella.pneumoniae.50675619--LNHX01--GCA_001463215.1	Klebsiella pneumoniae	strong	90	317126	803864	no	ST336	1	2	8	10	ybt 8; ICEKp9	166-1LV	-	0	-	0	-	0	-	-	wzi141	KL25	?-	Good	99.11%	KL25_09_wfeD	O5	*	High	94.21%		ST336	2	1	1	1	72	4	4	5	11	45	5	1	99	98	9	29
Klebsiella.pneumoniae.50690310--LNIA01--GCA_001463555.1	Klebsiella pneumoniae	strong	165	377457	1487556	no	ST17	1	2	9	18	ybt 15; ICEKp11	230	-	0	-	0	-	0	-	-	wzi141	KL25	-	High	99.16%	KL25_09_wfeD	O5	*	High	94.21%		ST17	2	1	1	1	4	4	4	6	15	22	4	1	37	34	14	1
Klebsiella.pneumoniae.50700924--LNIB01--GCA_001463295.1	Klebsiella pneumoniae	strong	102	152284	367842	no	ST187	1	2	2	1	ybt 4; plasmid	29-2LV	-	0	-	0	-	0	-	-	wzi10	KL10	*	Very high	96.66%		O5	*	High	94.28%		ST187	23	31	2	1	9	4	23	18	20	27	18	13	41*	38	9*	8
Klebsiella.pneumoniae.50732159--LNIC01--GCA_001463285.1	Klebsiella pneumoniae	strong	135	130711	560666	yes	ST258	0	3	6	4	-	0	-	0	-	0	-	0	-	-	wzi154	KL107	?	Good	99.99%		O2v2	none	Very high	98.38%		ST258	3	3	1	1	1	1	79	-	-	-	-	-	-	-	-	-
Klebsiella.pneumoniae.50752501--LNIG01--GCA_001463615.1	Klebsiella pneumoniae	strong	177	114450	285277	no	ST101	1	2	10	21	ybt 9; ICEKp3	183	-	0	-	0	-	0	-	-	wzi137	KL17	?-	Good	99.99%	KL17_06_wzc	O1v1	none	Very high	98.02%		ST101	2	6	1	5	4	1	6	5	11	6	5	1	25	37	9	5
Klebsiella.pneumoniae.50806829--LNIF01--GCA_001463605.1	Klebsiella pneumoniae	strong	94	242940	1039746	no	ST11	1	2	4	5	ybt 10; ICEKp4	112-2LV	-	0	-	0	-	0	-	-	wzi24	KL24	?-	Good	99.98%	KL24_07_wcuD,KL24_08_wcuC,KL24_14_wzy	O2v1	none	Very high	98.52%		ST11	3	3	1	1	1	1	4	3	10	4	3	29	5	122*	3	10
Klebsiella.pneumoniae.50825040--LNIL01--GCA_001463665.1	Klebsiella pneumoniae	strong	208	97629	325981	no	ST17	1	2	7	13	ybt unknown	0	-	0	-	0	-	0	-	-	wzi141	KL25	?-	Good	99.15%	KL25_08_wzy,KL25_09_wfeD,KL25_11_wcuB	O5	*	High	94.21%		ST17	2	1	1	1	4	4	4	6	15*	1*	4	1	37*	148*	2*	1
Klebsiella.pneumoniae.50834782--LNIM01--GCA_001463415.1	Klebsiella pneumoniae	strong	208	99133	232409	no	ST258	0	2	5	4	-	0	-	0	-	0	-	0	-	-	wzi29	KL106	?-	Good	99.99%	KL106_08,KL106_10_wecB	O2v2	none	Very high	98.48%		ST258	3	3	1	1	1	1	79	-	-	-	-	-	-	-	-	-
Klebsiella.pneumoniae.50877064--LNIQ01--GCA_001463445.1	Klebsiella pneumoniae	strong	64	349720	726956	no	ST37	0	2	4	5	-	0	-	0	-	0	-	0	-	-	wzi96	KL38	?-	Good	99.69%	KL38_11_wzx,KL38_12_wckS,KL38_13_wckR	O3b	none	Very high	99.30%		ST37	2	9	2	1	13	1	16	-	-	-	-	-	-	-	-	-
Klebsiella.pneumoniae.50884375--LNIS01--GCA_001463475.1	Klebsiella pneumoniae	strong	139	142583	371311	no	ST14	0	2	7	9	-	0	-	0	-	0	-	0	-	-	wzi2	KL2	?-	None	99.71%	KL2_08,KL2_09,KL2_10,KL2_13	O1v1	none	Very high	99.97%		ST14	1	6	1	1	1	1	1	-	-	-	-	-	-	-	-	-
Klebsiella.pneumoniae.50893576--LNIT01--GCA_001463525.1	Klebsiella pneumoniae	strong	132	147998	723623	no	ST855	0	2	6	11	-	0	-	0	-	0	-	0	-	-	wzi100	KL10	none	Very high	96.75%		O3/O3a	?-	Good	97.98%	O3/O3a_08_wbdC	ST855	3	3	1	1	1	1	26	-	-	-	-	-	-	-	-	-
Klebsiella.pneumoniae.50--NGXB01--GCA_002235315.1	Klebsiella pneumoniae	strong	237	70379	263023	yes	ST512	0	2	7	7	-	0	-	0	-	0	-	0	-	-	wzi154	KL107	?-	None	97.41%	KL107_08,KL107_09,KL107_10	O2v2	?-	Good	98.37%	O1/O2v2_01_wzm,O1/O2v2_08_gmlC	ST512	54	3	1	1	1	1	79	-	-	-	-	-	-	-	-	-
Klebsiella.pneumoniae.51--NGXA01--GCA_002235295.1	Klebsiella pneumoniae	strong	148	106881	285964	yes	ST258	1	3	6	5	ybt 13; ICEKp2	299	-	0	-	0	-	0	-	-	wzi29	KL106	?-	None	99.84%	KL106_06_wzc,KL106_07_wzy,KL106_08,KL106_09,KL106_10_wecB,KL106_11_wzx,KL106_15_rfbp,KL106_17	O2v2	?-	Good	98.48%	O1/O2v2_01_wzm	ST258	3	3	1	1	1	1	79	6	4	20	14	1	126	131	2	4
Klebsiella.pneumoniae.52--NGWZ01--GCA_002235265.1	Klebsiella pneumoniae	strong	161	99136	363402	yes	ST258	1	2	7	8	ybt 13; ICEKp2	299	-	0	-	0	-	0	-	-	wzi29	KL106	?-	None	99.85%	KL106_06_wzc,KL106_07_wzy,KL106_08,KL106_09,KL106_11_wzx,KL106_12,KL106_17	O2v2	?-	Good	98.48%	O1/O2v2_08_gmlC	ST258	3	3	1	1	1	1	79	6	4	20	14	1	126	131	2	4
Klebsiella.pneumoniae.53--NGWY01--GCA_002235245.1	Klebsiella pneumoniae	strong	157	115474	331181	yes	ST512	0	2	8	12	-	0	-	0	-	0	-	0	-	-	wzi154	KL107	none	Very high	100.00%		O2v2	none	Very high	98.37%		ST512	54	3	1	1	1	1	79	-	-	-	-	-	-	-	-	-
Klebsiella.pneumoniae.53--SGOL01--GCA_004209275.1	Klebsiella pneumoniae	strong	814	164929	477539	no	ST502	1	1	6	20	ybt 9; ICEKp3	179-3LV	-	0	-	0	-	0	-	-	wzi50	KL15	?-	Good	99.91%	KL15_08_wceN	O4	none	Very high	99.67%		ST502	2	53	3	1	10	4	18	5	11	6	5	1	16*	37*	9	5
Klebsiella.pneumoniae.540_1460--APWI01--GCA_000406865.1	Klebsiella pneumoniae	strong	213	89801	249527	no	ST258	0	2	8	9	-	0	-	0	-	0	-	0	-	-	wzi154	KL107	none	Very high	99.99%		O2v2	none	Very high	98.38%		ST258	3	3	1	1	1	1	79	-	-	-	-	-	-	-	-	-
Klebsiella.pneumoniae.5422--JGYH01--GCA_000710075.1	Klebsiella pneumoniae	strong	133	105586	382150	no	ST37	0	0	6	8	-	0	-	0	-	0	-	0	-	-	wzi50	KL15	?-	Good	99.79%	KL15_10_wcsR	O4	none	Very high	99.71%		ST37	2	9	2	1	13	1	16	-	-	-	-	-	-	-	-	-
Klebsiella.pneumoniae.54--NGWX01--GCA_002235235.1	Klebsiella pneumoniae	strong	175	101604	319115	yes	ST512	0	2	7	7	-	0	-	0	-	0	-	0	-	-	wzi154	KL107	?	Good	99.99%		O2v2	none	Very high	98.37%		ST512	54	3	1	1	1	1	79	-	-	-	-	-	-	-	-	-
Klebsiella.pneumoniae.55DN--SEHQ01--GCA_004145895.1	Klebsiella pneumoniae	strong	124	119666	362442	no	ST231	1	2	6	6	ybt 14; ICEKp5	145-2LV	-	0	-	0	-	0	-	-	wzi104	KL51	-	High	99.40%	KL51_14_wcoZ	O1v2	none	Very high	98.44%		ST231	2	6	1	3	26	1	77	4	4	5	88*	1	8	8	2	4
Klebsiella.pneumoniae.55--NGWW01--GCA_002236155.1	Klebsiella pneumoniae	strong	217	84517	263203	yes	ST512	0	2	8	12	-	0	-	0	-	0	-	0	-	-	wzi154	KL107	?-	Low	99.99%	KL107_10	O2v2	?-	Good	98.38%	O1/O2v2_08_gmlC	ST512	54	3	1	1	1	1	79	-	-	-	-	-	-	-	-	-
Klebsiella.pneumoniae.56--NGWV01--GCA_002235215.1	Klebsiella pneumoniae	strong	100	129885	343902	yes	ST307	1	2	7	9	ybt 9; ICEKp3	187	-	0	-	0	-	0	-	-	wzi173	KL102	?-	Good	99.26%	KL102_13	O2v2	?-	Good	98.44%	O1/O2v2_06_wbbO	ST307	4	1	2	52	1	1	7	5	11	6	5	1	25	282	9	5
Klebsiella.pneumoniae.570_KPNE--JVBQ01--GCA_001063755.1	Klebsiella pneumoniae	strong	144	96575	223711	yes	ST461	0	0	0	0	-	0	-	0	-	0	-	0	-	-	wzi149	KL62	?-	Good	99.32%	KL62_09,KL62_12,KL62_13	O1v2	?-	Good	98.48%	O1/O2v2_06_wbbO	ST461	3	1	13	34	63	1	64	-	-	-	-	-	-	-	-	-
Klebsiella.pneumoniae.57--NGWU01--GCA_002235165.1	Klebsiella pneumoniae	strong	140	126853	296594	yes	ST745	0	2	7	12	-	0	-	0	-	0	-	0	-	-	wzi154	KL107	none	Very high	100.00%		O2v2	none	Very high	98.37%		ST745	54	3	1	1	1	67	79	-	-	-	-	-	-	-	-	-
Klebsiella.pneumoniae.58--NGWT01--GCA_002235175.1	Klebsiella pneumoniae	strong	121	151723	378863	yes	ST307	1	2	7	12	ybt 9; ICEKp3	157-2LV	-	0	-	0	-	0	-	-	wzi173	KL102	none	Very high	99.27%		O2v2	none	Very high	98.45%		ST307	4	1	2	52	1	1	7	41	11	6	25	38	139*	37	39	5
Klebsiella.pneumoniae.59--MRVH01--GCA_001969905.2	Klebsiella pneumoniae	strong	111	201212	329130	no	ST395	1	2	9	11	ybt unknown	0	-	0	-	0	-	0	-	-	wzi2	KL2	-	High	99.75%	KL2_13	O1v1	none	Very high	99.97%		ST395	3	1	2	4	1	1	4	6*	15	5*	4*	11	245	23*	2	11
Klebsiella.pneumoniae.59--NGWS01--GCA_002235155.1	Klebsiella pneumoniae	strong	186	93359	263958	yes	ST512	0	2	9	11	-	0	-	0	-	0	-	0	-	-	wzi154	KL107	?	Good	100.00%		O2v2	none	Very high	98.36%		ST512	54	3	1	1	1	1	79	-	-	-	-	-	-	-	-	-
Klebsiella.pneumoniae.5_GR_13--LXMY01--GCA_001701985.1	Klebsiella pneumoniae	strong	138	268905	667070	no	ST383	0	3	11	20	-	0	-	0	-	0	-	0	-	-	-	KL30	-+*	Good	96.40%	KL30_15_wcuG	O1v2	none	Very high	98.41%		ST383	2	6	1	3	8	1	18	-	-	-	-	-	-	-	-	-
Klebsiella.pneumoniae.5--NGYU01--GCA_002235555.1	Klebsiella pneumoniae	strong	167	106881	282651	no	ST512	0	2	8	12	-	0	-	0	-	0	-	0	-	-	wzi154	KL107	none	Very high	100.00%		O2v2	none	Very high	98.37%		ST512	54	3	1	1	1	1	79	-	-	-	-	-	-	-	-	-
Klebsiella.pneumoniae.5--NJPJ01--GCA_002370005.1	Klebsiella pneumoniae	strong	249	89012	257103	no	ST11	4	2	7	7	ybt 9; ICEKp3	192-3LV	-	0	iuc 1	1	-	0	-	rmpA2_4*-0%	wzi209	KL47	?-	Good	99.37%	KL47_15_rmlB,KL47_17_rmlD	OL101	?-+	Good	92.07%	OL101_01_rfbB,OL101_03_rfbD,OL101_09_glycosylhydrolase	ST11	3	3	1	1	1	1	4	5*	11	6	5	1	60	65*	9	5
Klebsiella.pneumoniae.5R--QITJ01--GCA_003194695.1	Klebsiella pneumoniae	strong	182	99167	307132	no	ST307	0	1	7	12	-	0	-	0	-	0	-	0	-	-	wzi173	KL102	?-	Good	99.16%	KL102_09,KL102_13	O2v2	none	Very high	98.45%		ST307	4	1	2	52	1	1	7	-	-	-	-	-	-	-	-	-
Klebsiella.pneumoniae.606B--LYMZ01--GCA_001718175.1	Klebsiella pneumoniae	strong	82	244587	391239	no	ST340	0	1	9	18	-	0	-	0	-	0	-	0	-	-	wzi143	KL151	?-	Good	99.24%	KL151_08_wcaJ,KL151_12	O4	none	Very high	99.67%		ST340	3	3	1	1	1	1	18	-	-	-	-	-	-	-	-	-
Klebsiella.pneumoniae.60--NGWR01--GCA_002236145.1	Klebsiella pneumoniae	strong	169	121980	263957	yes	ST512	0	2	7	8	-	0	-	0	-	0	-	0	-	-	wzi154	KL107	?	Good	99.99%		O2v2	none	Very high	98.37%		ST512	54	3	1	1	1	1	79	-	-	-	-	-	-	-	-	-
Klebsiella.pneumoniae.616--GCA_003076555.1	Klebsiella pneumoniae	strong	3	5246307	5246307	no	ST307	0	1	5	6	-	0	-	0	-	0	-	0	-	-	wzi173	KL102	none	Very high	99.27%		O2v2	none	Very high	98.45%		ST307	4	1	2	52	1	1	7	-	-	-	-	-	-	-	-	-
Klebsiella.pneumoniae.61CAM--SEHO01--GCA_004146315.1	Klebsiella pneumoniae	strong	279	86842	247007	no	ST231	1	2	10	11	ybt 14; ICEKp5	145-1LV	-	0	-	0	-	0	-	-	wzi104	KL51	-*	High	99.37%	KL51_13	O1v2	none	Very high	98.44%		ST231	2	6	1	3	26	1	77	4	4	5	4	1	8	8	2	4
Klebsiella.pneumoniae.61--NGWQ01--GCA_002235115.1	Klebsiella pneumoniae	strong	170	109866	296594	yes	ST512	0	2	8	11	-	0	-	0	-	0	-	0	-	-	wzi154	KL107	?	Good	99.99%		O2v2	none	Very high	98.37%		ST512	54	3	1	1	1	1	79	-	-	-	-	-	-	-	-	-
Klebsiella.pneumoniae.6234--JWRK01--GCA_000807515.2	Klebsiella pneumoniae	strong	5	5310235	5310235	no	ST392	0	2	10	21	-	0	-	0	-	0	-	0	-	-	wzi187	KL107	?-+	None	86.03%	KL107_05_wzb,KL107_06_wzc,KL107_07_wbaP,KL107_08,KL107_09,KL107_10,KL107_11_gnd,KL107_12,KL107_13,KL107_14,KL107_15	O4	?-	Good	99.70%	O4_03_hypothetical,O4_04_wzt	ST392	3	4	6	1	7	4	40	-	-	-	-	-	-	-	-	-
Klebsiella.pneumoniae.62--NGWP01--GCA_002235105.1	Klebsiella pneumoniae	strong	126	106881	283694	yes	ST512	0	2	5	6	-	0	-	0	-	0	-	0	-	-	wzi154	KL107	?	Good	99.99%		O2v2	none	Very high	98.37%		ST512	54	3	1	1	1	1	79	-	-	-	-	-	-	-	-	-
Klebsiella.pneumoniae.63--NGWO01--GCA_002235095.1	Klebsiella pneumoniae	strong	170	106881	312203	yes	ST512	0	2	8	12	-	0	-	0	-	0	-	0	-	-	wzi154	KL107	?	Good	99.99%		O2v2	?	Good	98.37%		ST512	54	3	1	1	1	1	79	-	-	-	-	-	-	-	-	-
Klebsiella.pneumoniae.646_1568--APWJ01--GCA_000406885.1	Klebsiella pneumoniae	strong	139	100339	465850	no	ST258	0	2	4	2	-	0	-	0	-	0	-	0	-	-	wzi29	KL106	?-	Low	99.01%	KL106_01_galF,KL106_02_cpsACP	O2v2	none	Very high	98.48%		ST258	3	3	1	1	1	1	79	-	-	-	-	-	-	-	-	-
Klebsiella.pneumoniae.648_KPNE--JUYR01--GCA_001065795.1	Klebsiella pneumoniae	strong	797	15535	86875	yes	ST643-1LV	0	0	1	0	-	0	-	0	-	0	-	0	-	-	wzi149	KL62	?-+	Good	99.33%	KL62_12,KL62_18_manB	O1v2	?-	Good	98.48%	O1/O2v2_09_gmlB	ST643-1LV	2	3	6	75	9*	7	137	-	-	-	-	-	-	-	-	-
Klebsiella.pneumoniae.64--NGWN01--GCA_002236085.1	Klebsiella pneumoniae	strong	134	117325	263957	yes	ST512	0	2	8	12	-	0	-	0	-	0	-	0	-	-	wzi154	KL107	none	Very high	100.00%		O2v2	none	Very high	98.37%		ST512	54	3	1	1	1	1	79	-	-	-	-	-	-	-	-	-
Klebsiella.pneumoniae.65--NGWM01--GCA_002236195.1	Klebsiella pneumoniae	strong	160	117404	319046	yes	ST512	0	2	7	8	-	0	-	0	-	0	-	0	-	-	wzi154	KL107	none	Very high	100.00%		O2v2	none	Very high	98.37%		ST512	54	3	1	1	1	1	79	-	-	-	-	-	-	-	-	-
Klebsiella.pneumoniae.65--SGOK01--GCA_004208855.1	Klebsiella pneumoniae	strong	241	247573	584888	no	ST15	0	0	7	18	-	0	-	0	-	0	-	0	-	-	wzi327	KL63	?-	Good	98.92%	KL63_10_wzy,KL63_15_wcaI	O1v2	none	Very high	99.54%		ST15	1	1	1	1	1	1	1	-	-	-	-	-	-	-	-	-
Klebsiella.pneumoniae.66--NGWL01--GCA_002235055.1	Klebsiella pneumoniae	strong	166	101927	263957	yes	ST512	0	2	7	8	-	0	-	0	-	0	-	0	-	-	wzi154	KL107	none	Very high	100.00%		O2v2	none	Very high	98.37%		ST512	54	3	1	1	1	1	79	-	-	-	-	-	-	-	-	-
Klebsiella.pneumoniae.675920--GCA_003703775.1	Klebsiella pneumoniae	strong	1	5484551	5484551	yes	ST11	1	0	3	1	ybt 9; ICEKp3	192-1LV	-	0	-	0	-	0	-	-	-	KL64	-	Good	99.90%	KL64_03_wzi,KL64_04_wza,KL64_05_wzb	O2v1	none	Very high	98.65%		ST11	3	3	1	1	1	1	4	5*	11	6	5	1	60	65	9	5
Klebsiella.pneumoniae.67--NGWK01--GCA_002235035.1	Klebsiella pneumoniae	strong	124	141262	367371	yes	ST307	1	2	7	10	ybt 9; ICEKp3	157-1LV	-	0	-	0	-	0	-	-	wzi173	KL102	none	Very high	99.27%		O2v2	none	Very high	98.45%		ST307	4	1	2	52	1	1	7	41	11	6	25	38	139*	37	39	5
Klebsiella.pneumoniae.68--NGWJ01--GCA_002235045.1	Klebsiella pneumoniae	strong	133	113336	271517	yes	ST512	0	2	8	12	-	0	-	0	-	0	-	0	-	-	wzi154	KL107	none	Very high	100.00%		O2v2	none	Very high	98.37%		ST512	54	3	1	1	1	1	79	-	-	-	-	-	-	-	-	-
Klebsiella.pneumoniae.69G1--RZUN01--GCA_004005685.1	Klebsiella pneumoniae	strong	329	79968	274014	no	ST307-1LV	0	2	3	3	-	0	-	0	-	0	-	0	-	-	wzi173	KL102	?-	None	99.08%	KL102_06_wzc,KL102_07_wbaP,KL102_08_wzy,KL102_09,KL102_10,KL102_11,KL102_12,KL102_13,KL102_14,KL102_15_wzx	O2v2	?-	Good	98.48%	O1/O2v2_01_wzm,O1/O2v2_03_wbbM,O1/O2v2_08_gmlC	ST307-1LV	4	1	2	52	2*	1	7	-	-	-	-	-	-	-	-	-
Klebsiella.pneumoniae.69G2--RZUO01--GCA_004005675.1	Klebsiella pneumoniae	strong	351	82280	194629	no	ST307	0	2	6	9	-	0	-	0	-	0	-	0	-	-	wzi173	KL107	?-+	None	85.96%	KL107_05_wzb,KL107_06_wzc,KL107_07_wbaP,KL107_08,KL107_09,KL107_10,KL107_12,KL107_13,KL107_14,KL107_15	O2v2	?-	None	98.45%	O1/O2v2_01_wzm,O1/O2v2_03_wbbM,O1/O2v2_06_wbbO,O1/O2v2_08_gmlC	ST307	4	1	2	52	1	1	7	-	-	-	-	-	-	-	-	-
Klebsiella.pneumoniae.6_GR_12--LXMX01--GCA_001701935.1	Klebsiella pneumoniae	strong	139	215009	667070	no	ST383	0	2	10	17	-	0	-	0	-	0	-	0	-	-	-	KL30	-+*	Good	96.40%	KL30_15_wcuG	O1v2	none	Very high	98.43%		ST383	2	6	1	3	8	1	18	-	-	-	-	-	-	-	-	-
Klebsiella.pneumoniae.6--NGYT01--GCA_002235755.1	Klebsiella pneumoniae	strong	156	101730	263958	yes	ST512	0	2	8	10	-	0	-	0	-	0	-	0	-	-	wzi154	KL107	?	Good	99.99%		O2v2	none	Very high	98.37%		ST512	54	3	1	1	1	1	79	-	-	-	-	-	-	-	-	-
Klebsiella.pneumoniae.704SK6--GCA_002211665.1	Klebsiella pneumoniae	strong	5	5208204	5208204	yes	ST437	0	2	10	12	-	0	-	0	-	0	-	0	-	-	wzi109	KL36	none	Very high	99.89%		O4	none	Very high	99.73%		ST437	3	3	1	1	1	1	31	-	-	-	-	-	-	-	-	-
Klebsiella.pneumoniae.70--NXHU01--GCA_002411925.1	Klebsiella pneumoniae	strong	106	176054	461739	no	ST2816	0	1	7	9	-	0	-	0	-	0	-	0	-	-	wzi22	KL30	-+*	Good	96.45%	KL30_15_wcuG	O1v1	none	Very high	98.14%		ST2816	7	40	169	26	1	1	398	-	-	-	-	-	-	-	-	-
Klebsiella.pneumoniae.721005--GCA_002278055.1	Klebsiella pneumoniae	strong	1	5475860	5475860	no	ST11	1	1	6	6	ybt 9; ICEKp3	192-1LV	-	0	-	0	-	0	-	-	wzi209	KL47	-	High	99.30%	KL47_11_wzy	OL101	-	High	94.98%	OL101_09_glycosylhydrolase	ST11	3	3	1	1	1	1	4	5*	11	6	5	1	60	65	9	5
Klebsiella.pneumoniae.731_KPNE--JUVI01--GCA_001066095.1	Klebsiella pneumoniae	strong	168	79152	238084	no	ST3601	0	0	1	0	-	0	-	0	-	0	-	0	-	-	wzi22	KL151	none	Very high	99.00%		O3/O3a	*	Very high	95.48%		ST3601	4	9	2	36	12	2	43	-	-	-	-	-	-	-	-	-
Klebsiella.pneumoniae.733_KPNE--JUVG01--GCA_001066115.1	Klebsiella pneumoniae	strong	300	55596	162369	no	ST258	0	1	6	6	-	0	-	0	-	0	-	0	-	-	wzi154	KL107	none	Very high	99.99%		O2v2	none	Very high	98.37%		ST258	3	3	1	1	1	1	79	-	-	-	-	-	-	-	-	-
Klebsiella.pneumoniae.737-2DZ2-29W--QFRF01--GCA_004127435.1	Klebsiella pneumoniae	strong	478	333835	1158447	yes	ST11	0	2	10	15	-	0	-	0	-	0	-	0	-	-	wzi50	KL15	none	Very high	99.79%		O4	?	Good	99.68%		ST11	3	3	1	1	1	1	4	-	-	-	-	-	-	-	-	-
Klebsiella.pneumoniae.738-3DZ2-22B--QFRE01--GCA_004127345.1	Klebsiella pneumoniae	strong	62	255374	583670	no	ST147	3	2	11	22	-	0	-	0	iuc 5	62-1LV	iro 5	35-1LV	-	-	wzi81	KL81	?-	None	97.86%	KL81_17_rmlB,KL81_18_rmlA,KL81_19_rmlD,KL81_20_rmlC	OL101	?-+*	None	91.41%	OL101_01_rfbB,OL101_02_rfbA,OL101_03_rfbD,OL101_04_rfbC	ST147	3	4	6	1	7	4	38	-	-	-	-	-	-	-	-	-
Klebsiella.pneumoniae.741_KPNE--JUUX01--GCA_001066155.1	Klebsiella pneumoniae	strong	290	45426	185207	no	ST234	2	1	1	0	ybt 17; ICEKp10	269	clb 3	19	-	0	-	0	-	-	wzi114	KL30	*	Very high	96.37%		O1v2	none	Very high	99.52%		ST234	2	1	2	1	7	1	24	6	15	5	13	11	28	29	2	11
Klebsiella.pneumoniae.743_KPNE--JUUV01--GCA_001066165.1	Klebsiella pneumoniae	strong	312	38402	128522	no	ST234	2	1	1	0	ybt 17; ICEKp10	269-1LV	clb 3	19-1LV	-	0	-	0	-	-	wzi114	KL30	?-*	Good	96.37%	KL30_10_wzy,KL30_11_wckP	O1v2	none	Very high	99.52%		ST234	2	1	2	1	7	1	24	6	15	5	13	11	28	29*	2	11
Klebsiella.pneumoniae.755.rep1_KPNE--JUUI01--GCA_001067135.1	Klebsiella pneumoniae	strong	240	54459	185215	yes	ST234	2	1	1	0	ybt 17; ICEKp10	269	clb 3	19-1LV	-	0	-	0	-	-	wzi114	KL30	?-*	None	96.38%	KL30_06_wzc,KL30_09_wcuD,KL30_14,KL30_19_manB	O1v2	none	Very high	99.52%		ST234	2	1	2	1	7	1	24	6	15	5	13	11	28	29	2	11
Klebsiella.pneumoniae.755.rep2_KPNE--JUUH01--GCA_001067155.1	Klebsiella pneumoniae	strong	410	27551	128522	no	ST234	2	1	1	0	ybt 17; ICEKp10	269	clb 3	19-2LV	-	0	-	0	-	-	wzi114	KL30	?-+*	None	96.40%	KL30_07_wcuL,KL30_09_wcuD,KL30_10_wzy,KL30_12_wckO,KL30_13_wckN,KL30_14,KL30_15_wcuG	O2v2	?-	Low	99.48%	O1/O2v2_06_wbbO,O1/O2v2_07_kfoC,O1/O2v2_08_gmlC	ST234	2	1	2	1	7	1	24	6	15	5	13	11	28	29	2	11
Klebsiella.pneumoniae.759--MOSM01--GCA_002173875.1	Klebsiella pneumoniae	strong	375	27962	113749	no	ST23	3	0	1	0	-	0	-	0	iuc 1	36-1LV	iro 1	2	rmpA_2(KpVP-1)	rmpA2_3*-47%	wzi1	KL1	none	Very high	99.99%		O1v2	none	Very high	99.12%		ST23	2	1	1	1	9	4	12	-	-	-	-	-	-	-	-	-
Klebsiella.pneumoniae.7699--JDWM01--GCA_000699425.1	Klebsiella pneumoniae	strong	148	108191	274233	no	ST1123	0	0	7	12	-	0	-	0	-	0	-	0	-	-	wzi82	KL107	?-	None	92.47%	KL107_05_wzb,KL107_06_wzc,KL107_07_wbaP,KL107_08,KL107_09,KL107_10	O2v1	?-	None	97.97%	O1/O2v1_01_wzm,O1/O2v1_05_wbbN,O1/O2v1_06_wbbO,O1/O2v1_07_kfoC	ST1123	87	1	1	1	4	4	4	-	-	-	-	-	-	-	-	-
Klebsiella.pneumoniae.76CHI--SEHS01--GCA_004145965.1	Klebsiella pneumoniae	strong	146	177013	380259	no	ST231	0	2	6	10	-	0	-	0	-	0	-	0	-	-	wzi104	KL51	-	High	99.37%	KL51_10_wcuF,KL51_14_wcoZ	O1v2	none	Very high	98.44%		ST231	2	6	1	3	26	1	77	-	-	-	-	-	-	-	-	-
Klebsiella.pneumoniae.76--NXHT01--GCA_002411885.1	Klebsiella pneumoniae	strong	87	303019	1147640	no	ST17	0	1	7	9	-	0	-	0	-	0	-	0	-	-	wzi173	KL155	?-	None	96.30%	KL155_18_rmlB,KL155_19_rmlA,KL155_20_rmlD,KL155_21_rmlC	OL101	?-+*	None	91.92%	OL101_01_rfbB,OL101_02_rfbA,OL101_03_rfbD,OL101_04_rfbC	ST17	2	1	1	1	4	4	4	-	-	-	-	-	-	-	-	-
Klebsiella.pneumoniae.779-DZ2-28B--QFMM01--GCA_004127625.1	Klebsiella pneumoniae	strong	54	296966	978313	yes	ST37	0	2	10	10	-	0	-	0	-	0	-	0	-	-	wzi12	KL12	?-	Good	99.97%	KL12_19_rmlB	OL103	?*	Good	94.51%		ST37	2	9	2	1	13	1	16	-	-	-	-	-	-	-	-	-
Klebsiella.pneumoniae.787--NRQJ01--GCA_003650145.1	Klebsiella pneumoniae	strong	692	61985	185213	no	ST11-1LV	1	2	9	11	ybt 9; ICEKp3	183	-	0	-	0	-	0	-	-	wzi50	KL107	?-+	None	85.80%	KL107_01_galF,KL107_05_wzb,KL107_06_wzc,KL107_07_wbaP,KL107_08,KL107_09,KL107_10,KL107_11_gnd,KL107_12,KL107_13,KL107_14,KL107_15,KL107_16_ugd	O4	?-	None	99.69%	O4_01_hydrolase,O4_02_hypothetical,O4_03_hypothetical,O4_04_wzt,O4_05_wzm,O4_06_glycosyltransferase	ST11-1LV	3	3	1	1	2*	1	4	5	11	6	5	1	25	37	9	5
Klebsiella.pneumoniae.7_GR_13--LXMW01--GCA_001701445.1	Klebsiella pneumoniae	strong	119	248752	645580	no	ST258	0	3	8	10	-	0	-	0	-	0	-	0	-	-	wzi29	KL106	?	Good	99.97%		O2v2	none	Very high	98.48%		ST258	3	3	1	1	1	1	79	-	-	-	-	-	-	-	-	-
Klebsiella.pneumoniae.7--NGYS01--GCA_002236015.1	Klebsiella pneumoniae	strong	100	126170	330913	no	ST258	1	2	4	2	ybt 13; ICEKp2	299	-	0	-	0	-	0	-	-	wzi29	KL106	?	Good	99.86%		O2v2	none	Very high	98.48%		ST258	3	3	1	1	1	1	79	6	4	20	14	1	126	131	2	4
Klebsiella.pneumoniae.7--NJPI01--GCA_002369935.1	Klebsiella pneumoniae	strong	588	32105	160149	no	ST11	4	3	8	6	ybt 9; ICEKp3	192-3LV	-	0	iuc 1	1	-	0	-	rmpA2_9*	wzi209	KL47	?-	None	99.19%	KL47_06_wzc,KL47_07_wcaJ,KL47_09,KL47_10_wcqC,KL47_11_wzy,KL47_12_wcuT,KL47_13_wzx,KL47_18_rmlC	OL101	?-	Good	94.87%	OL101_04_rfbC,OL101_07_wzt,OL101_09_glycosylhydrolase	ST11	3	3	1	1	1	1	4	5*	11	6	5	1	60	65*	9	5
Klebsiella.pneumoniae.813_KPNE--JURV01--GCA_001066415.1	Klebsiella pneumoniae	strong	214	59681	162737	no	ST234	2	1	1	0	ybt 17; ICEKp10	270	clb 3	19	-	0	-	0	-	-	wzi114	KL30	*	Very high	96.37%		O1v2	none	Very high	99.52%		ST234	2	1	2	1	7	1	24	6	15	5	13	11	28	29	2	11
Klebsiella.pneumoniae.824--MOSL01--GCA_002173965.1	Klebsiella pneumoniae	strong	364	30375	135019	no	ST76-1LV	1	0	0	0	ybt 2; ICEKp1	323-1LV	-	0	-	0	iro 3	7	-	-	wzi5	KL5	?-+*	None	99.18%	KL5_06_wzc,KL5_07,KL5_08_wzx,KL5_09,KL5_11,KL5_14,KL5_17_manC,KL5_18_manB	O3/O3a	?-	Good	97.88%	O3/O3a_01_manC,O3/O3a_02_manB	ST76-1LV	4	1	1	1	21	2*	35	8	7	9	6	5	13	1	6	7
Klebsiella.pneumoniae.825795-1--GCA_001956965.1	Klebsiella pneumoniae	strong	5	5373055	5373055	no	ST147	1	2	9	15	ybt 16; ICEKp12	280	-	0	-	0	-	0	-	-	wzi64	KL64	none	Very high	100.00%		O2v1	none	Very high	98.64%		ST147	3	4	6	1	7	4	38	6	15	5	4	11	125	129	2	11
Klebsiella.pneumoniae.828--QUWQ01--GCA_003403255.1	Klebsiella pneumoniae	strong	53	197869	349980	no	ST3181	0	0	0	0	-	0	-	0	-	0	-	0	-	-	wzi117	KL54	none	Very high	99.49%		O1v1	none	Very high	98.18%		ST3181	3	1	1	1	27	5	428	-	-	-	-	-	-	-	-	-
Klebsiella.pneumoniae.845_KPNE--JUQV01--GCA_001066585.1	Klebsiella pneumoniae	strong	715	16724	85410	yes	ST3602	0	0	1	0	-	0	-	0	-	0	-	0	-	-	wzi429	KL105	none	Very high	99.11%		O1v2	none	Very high	98.70%		ST3602	18	1	252	1	7	1	439	-	-	-	-	-	-	-	-	-
Klebsiella.pneumoniae.852K--NIZI01--GCA_002205015.1	Klebsiella pneumoniae	strong	205	97706	405000	no	ST15	0	2	9	16	-	0	-	0	-	0	-	0	-	-	wzi19	KL19	?-*	Good	94.93%	KL19_08_wcuF,KL19_13_wzy	O1v2	none	Very high	99.99%		ST15	1	1	1	1	1	1	1	-	-	-	-	-	-	-	-	-
Klebsiella.pneumoniae.852--NIZK01--GCA_002205025.1	Klebsiella pneumoniae	strong	347	61330	306644	no	ST15	0	2	9	16	-	0	-	0	-	0	-	0	-	-	wzi19	KL19	?-	None	94.70%	KL19_08_wcuF,KL19_09_wcmY,KL19_10_wzx,KL19_11_wctW,KL19_13_wzy,KL19_14	O1/O2v2	?-	Good	99.99%	O1/O2v2_06_wbbO,O1/O2v2_08_gmlC	ST15	1	1	1	1	1	1	1	-	-	-	-	-	-	-	-	-
Klebsiella.pneumoniae.863_KPNE--JUQD01--GCA_001067575.1	Klebsiella pneumoniae	strong	201	81008	248191	no	ST43	0	0	1	0	-	0	-	0	-	0	-	0	-	-	wzi30	KL30	?-	Good	99.59%	KL30_13_wckN	O1v1	none	Very high	98.82%		ST43	2	6	1	5	11	1	15	-	-	-	-	-	-	-	-	-
Klebsiella.pneumoniae.86AS--SEHU01--GCA_004145765.1	Klebsiella pneumoniae	strong	187	117845	336197	no	ST231	1	2	6	8	ybt 14; ICEKp5	145-3LV	-	0	-	0	-	0	-	-	wzi104	KL51	-	High	99.39%	KL51_14_wcoZ	O1v2	none	Very high	98.43%		ST231	2	6	1	3	26	1	77	4	4	5	88*	1	8	8	52*	4
Klebsiella.pneumoniae.871263--RDWZ01--GCA_003688065.1	Klebsiella pneumoniae	strong	190	86462	279963	no	ST395	1	2	9	11	ybt unknown	0	-	0	-	0	-	0	-	-	wzi2	KL2	?-	None	99.76%	KL2_06_wzc,KL2_07,KL2_08,KL2_09,KL2_10,KL2_11_wzx,KL2_13,KL2_14_wcaJ	O1v1	?	Good	99.96%		ST395	3	1	2	4	1	1	4	6*	15	5*	4*	11	245	23*	2	11
Klebsiella.pneumoniae.871268--RDWY01--GCA_003688265.1	Klebsiella pneumoniae	strong	215	68280	221628	no	ST395	1	2	9	11	ybt unknown	0	-	0	-	0	-	0	-	-	wzi2	KL2	?-	None	99.76%	KL2_06_wzc,KL2_08,KL2_11_wzx,KL2_12,KL2_13	O1v1	?-	Good	99.96%	O1/O2v1_06_wbbO	ST395	3	1	2	4	1	1	4	6*	15	5*	4*	11	245	23*	2	11
Klebsiella.pneumoniae.872--NIZJ01--GCA_002205055.1	Klebsiella pneumoniae	strong	239	85757	281942	no	ST340	0	2	9	12	-	0	-	0	-	0	-	0	-	-	wzi50	KL15	?-	None	99.83%	KL15_07_wcaJ,KL15_08_wceN,KL15_09_wceM,KL15_10_wcsR,KL15_12_wzy,KL15_13_wckI,KL15_14_wzx	O4	?-	Good	99.66%	O4_01_hydrolase	ST340	3	3	1	1	1	1	18	-	-	-	-	-	-	-	-	-
Klebsiella.pneumoniae.887_KPNE--JUPH01--GCA_001066725.1	Klebsiella pneumoniae	strong	221	55842	145792	no	ST2970	1	0	1	0	ybt 14; ICEKp5	150	-	0	-	0	-	0	-	-	wzi18	KL18	?-	None	99.55%	KL18_08_wcaA,KL18_09_wcuM,KL18_11_wckF,KL18_13,KL18_15_wzx	O1v1	?-	Good	97.65%	O1/O2v1_06_wbbO	ST2970	2	3	1	1	4	1	304	4	4	5	4	1	69	160	2	4
Klebsiella.pneumoniae.8AS--SEHT01--GCA_004145945.1	Klebsiella pneumoniae	strong	160	98402	261321	no	ST231	1	2	5	6	ybt 14; ICEKp5	145-3LV	-	0	-	0	-	0	-	-	wzi104	KL51	-	High	99.40%	KL51_14_wcoZ	O1v2	none	Very high	98.44%		ST231	2	6	1	3	26	1	77	4	4	5*	88*	1	8	8*	2	4
Klebsiella.pneumoniae.8_GR_13--LXMV01--GCA_001701505.1	Klebsiella pneumoniae	strong	128	218306	804617	no	ST258	1	2	9	22	ybt 13; ICEKp2	299	-	0	-	0	-	0	-	-	wzi29	KL106	?	Good	99.97%		O2v2	?-	Good	98.48%	O1/O2v2_02_wzt	ST258	3	3	1	1	1	1	79	6	4	20	14	1	126	131	2	4
Klebsiella.pneumoniae.8--NGYR01--GCA_002236405.1	Klebsiella pneumoniae	strong	171	105568	263958	yes	ST512	0	2	8	12	-	0	-	0	-	0	-	0	-	-	wzi154	KL107	?	Good	99.99%		O2v2	none	Very high	98.37%		ST512	54	3	1	1	1	1	79	-	-	-	-	-	-	-	-	-
Klebsiella.pneumoniae.909957--AXUL01--GCA_000485755.1	Klebsiella pneumoniae	strong	209	58969	147006	yes	ST405	1	0	6	9	ybt 0; ICE?	312	-	0	-	0	-	0	-	-	wzi143	KL151	none	Very high	99.23%		O4	none	Very high	99.68%		ST405	2	1	62	3	10	4	110	6	62	60	4	1	145	148	2	39
Klebsiella.pneumoniae.911021--GCA_002269295.1	Klebsiella pneumoniae	strong	1	5456357	5456357	no	ST11	1	0	3	1	ybt 9; ICEKp3	192-2LV	-	0	-	0	-	0	-	-	wzi209	KL47	none	Very high	99.32%		OL101	-	High	94.97%	OL101_09_glycosylhydrolase	ST11	3	3	1	1	1	1	4	5*	11*	6	5	1	60	65	9	5
Klebsiella.pneumoniae.912_KPNE--JUOG01--GCA_001077215.1	Klebsiella pneumoniae	strong	201	71828	192108	no	ST380	4	0	0	0	ybt 14; ICEKp12	143	-	0	iuc 2	14	iro 2	12	rmpA_3(KpVP-2)	-	wzi203	KL2	?-	Good	99.71%	KL2_07	O1v1	none	Very high	99.96%		ST380	2	1	1	1	1	4	19	4	4	5	4	1	162	164	2	4
Klebsiella.pneumoniae.913_KPNE--JUOE01--GCA_001067895.1	Klebsiella pneumoniae	strong	434	27566	87948	no	ST380	4	0	0	0	ybt 14; ICEKp12	143	-	0	iuc 2	14	iro 2	12	rmpA_3*-0%(KpVP-2)	-	wzi203	KL2	?-	None	99.70%	KL2_08,KL2_10,KL2_11_wzx,KL2_12,KL2_13,KL2_14_wcaJ	O1/O2v1	none	Very high	99.96%		ST380	2	1	1	1	1	4	19	4	4	5	4	1	162	164	2	4
Klebsiella.pneumoniae.930_KPNE--JUND01--GCA_001067955.1	Klebsiella pneumoniae	strong	263	52507	185174	no	ST380	4	0	0	0	ybt 14; ICEKp12	143	-	0	iuc 2	14	iro 2	12	rmpA_3(KpVP-2)	-	wzi203	KL2	none	Very high	99.71%		O1v1	none	Very high	99.96%		ST380	2	1	1	1	1	4	19	4	4	5	4	1	162	164	2	4
Klebsiella.pneumoniae.96R-Kp--NIJI01--GCA_002412175.1	Klebsiella pneumoniae	strong	39	382566	1038325	yes	ST2261	0	0	2	0	-	0	-	0	-	0	-	0	-	-	wzi18	KL18	none	Very high	99.56%		O1v1	none	Very high	97.68%		ST2261	2	1	5	1	4	1	10	-	-	-	-	-	-	-	-	-
Klebsiella.pneumoniae.97_58--MPJA01--GCA_001945475.1	Klebsiella pneumoniae	strong	99	172665	377062	no	ST111	1	2	5	9	ybt 10; ICEKp4	99-2LV	-	0	-	0	-	0	-	-	wzi63	KL63	?-	None	99.18%	KL63_10_wzy,KL63_11_wcsE,KL63_12_gmd,KL63_13_wcaG,KL63_14,KL63_15_wcaI	O1v2	none	Very high	99.29%		ST111	2	1	5	1	17	4	42	3	12	55	3	29	123	195*	3	10
Klebsiella.pneumoniae.98_KPNE--JULE01--GCA_001068035.1	Klebsiella pneumoniae	strong	558	19207	95853	no	ST592-1LV	3	0	1	0	-	0	-	0	iuc 1	5	iro 1	1	rmpA_2(KpVP-1)	rmpA2_3*-0%	wzi206	KL57	?-	Good	99.80%	KL57_13_vanT	O3b	?	Good	99.01%		ST592-1LV	2	3	6	2*	9	4	13	-	-	-	-	-	-	-	-	-
Klebsiella.pneumoniae.9_GR_12--LXMU01--GCA_001701925.1	Klebsiella pneumoniae	strong	129	220253	804588	no	ST258	0	2	8	10	-	0	-	0	-	0	-	0	-	-	wzi29	KL106	?-+	Good	99.96%	KL106_09,KL106_10_wecB,KL106_17	O2v2	none	Very high	98.48%		ST258	3	3	1	1	1	1	79	-	-	-	-	-	-	-	-	-
Klebsiella.pneumoniae.9--NGYQ01--GCA_002236385.1	Klebsiella pneumoniae	strong	171	101730	284533	yes	ST512	0	2	8	12	-	0	-	0	-	0	-	0	-	-	wzi154	KL107	?	Good	99.99%		O2v2	none	Very high	98.37%		ST512	54	3	1	1	1	1	79	-	-	-	-	-	-	-	-	-
Klebsiella.pneumoniae.A105R1B5--POTS01--GCA_004212615.1	Klebsiella pneumoniae	strong	130	198370	908439	no	ST983	0	1	6	8	-	0	-	0	-	0	-	0	-	-	wzi202	KL127	?-	None	97.62%	KL127_08_wctK,KL127_09_wzy,KL127_10,KL127_11,KL127_12_wcpJ	OL101	?*	Good	92.04%		ST983	4	1	2	1	1	4	4	-	-	-	-	-	-	-	-	-
Klebsiella.pneumoniae.A105R2B2--POWR01--GCA_004212515.1	Klebsiella pneumoniae	strong	224	216121	604568	yes	ST607	1	1	6	12	ybt 14; ICEKp5?	131-4LV	-	0	-	0	-	0	-	-	wzi133	KL25	?-	None	98.35%	KL25_08_wzy,KL25_09_wfeD,KL25_11_wcuB,KL25_12_wzx	O1v1	none	Very high	98.03%		ST607	2	1	2	80	10	1	155	4	4	5	4	1	27	184*	2*	4
Klebsiella.pneumoniae.A111R1B2--POTU01--GCA_004212525.1	Klebsiella pneumoniae	strong	223	150409	409301	yes	ST17	1	1	7	13	ybt 14; ICEKp5	145	-	0	-	0	-	0	-	-	wzi141	KL25	?-	None	98.95%	KL25_07_wcaJ,KL25_08_wzy,KL25_09_wfeD,KL25_11_wcuB,KL25_12_wzx	O5	*	High	94.21%		ST17	2	1	1	1	4	4	4	4	4	5	4	1	8	47	2	4
Klebsiella.pneumoniae.A1502--MBNO01--GCA_002751705.1	Klebsiella pneumoniae	strong	76	176763	362952	yes	ST11	1	2	7	6	ybt 9; ICEKp3	192-2LV	-	0	-	0	-	0	-	-	wzi209	KL47	?-*	Good	97.45%	KL47_02_cpsACP,KL47_11_wzy,KL47_15_rmlB	OL101	?-	Good	91.96%	OL101_01_rfbB,OL101_09_glycosylhydrolase	ST11	3	3	1	1	1	1	4	5*	11	6	5	1	60*	65	9	5
Klebsiella.pneumoniae.A1674--MBNP01--GCA_002751715.1	Klebsiella pneumoniae	strong	82	221224	396177	yes	ST11	1	2	9	12	ybt 9; ICEKp3	192-1LV	-	0	-	0	-	0	-	-	wzi209	KL47	?-	Good	97.51%	KL47_17_rmlD	OL101	?-	Good	92.19%	OL101_03_rfbD,OL101_09_glycosylhydrolase	ST11	3	3	1	1	1	1	4	5*	11	6	5	1	60	65	9	5
Klebsiella.pneumoniae.A1732--MBNQ01--GCA_002751675.1	Klebsiella pneumoniae	strong	86	135767	282776	yes	ST11	1	2	6	5	ybt 9; ICEKp3	192-1LV	-	0	-	0	-	0	-	-	wzi209	KL47	?-	None	97.44%	KL47_02_cpsACP,KL47_11_wzy,KL47_17_rmlD,KL47_18_rmlC	OL101	?-+	Good	91.96%	OL101_03_rfbD,OL101_04_rfbC,OL101_09_glycosylhydrolase	ST11	3	3	1	1	1	1	4	5*	11	6	5	1	60	65	9	5
Klebsiella.pneumoniae.A1760--MBNR01--GCA_002751785.1	Klebsiella pneumoniae	strong	161	86664	193161	yes	ST11	1	2	9	12	ybt 9; ICEKp3	192-1LV	-	0	-	0	-	0	-	-	wzi209	KL47	?-	Good	99.56%	KL47_02_cpsACP,KL47_11_wzy,KL47_18_rmlC	OL101	?-+	Good	92.13%	OL101_04_rfbC,OL101_09_glycosylhydrolase	ST11	3	3	1	1	1	1	4	5*	11	6	5	1	60	65	9	5
Klebsiella.pneumoniae.A1763--MBNT01--GCA_002751155.1	Klebsiella pneumoniae	strong	105	129509	431439	no	ST11	1	2	7	5	ybt 9; ICEKp3	192-2LV	-	0	-	0	-	0	-	-	wzi209	KL47	?-	None	97.44%	KL47_02_cpsACP,KL47_11_wzy,KL47_17_rmlD,KL47_18_rmlC	OL101	?-+	None	91.96%	OL101_03_rfbD,OL101_04_rfbC,OL101_08_wbbB,OL101_09_glycosylhydrolase	ST11	3	3	1	1	1	1	4	5*	11	6	5	1	60*	65	9	5
Klebsiella.pneumoniae.A1771--MBNS01--GCA_002751755.1	Klebsiella pneumoniae	strong	107	152301	460936	yes	ST11	1	2	11	17	ybt 9; ICEKp3	192-1LV	-	0	-	0	-	0	-	-	wzi209	KL47	?-	None	97.45%	KL47_02_cpsACP,KL47_11_wzy,KL47_17_rmlD,KL47_18_rmlC	OL101	?-+	Good	91.97%	OL101_03_rfbD,OL101_04_rfbC,OL101_09_glycosylhydrolase	ST11	3	3	1	1	1	1	4	5*	11	6	5	1	60	65	9	5
Klebsiella.pneumoniae.A2--NIAV01--GCA_002269925.1	Klebsiella pneumoniae	strong	209	97241	582898	no	ST17	0	2	6	12	-	0	-	0	-	0	-	0	-	-	wzi82	KL23	none	Very high	99.95%		O2v2	-	Good	98.44%	O1/O2v2_10_gmlA	ST17	2	1	1	1	4	4	4	-	-	-	-	-	-	-	-	-
Klebsiella.pneumoniae.A3-1180--QOQZ01--GCA_003325525.1	Klebsiella pneumoniae	strong	214	82619	269113	no	ST442	0	1	7	13	-	0	-	0	-	0	-	0	-	-	wzi154	KL107	none	Very high	99.98%		O2v2	none	Very high	98.37%		ST442	10	20	2	1	9	11	14	-	-	-	-	-	-	-	-	-
Klebsiella.pneumoniae.A5--NIAU01--GCA_002269905.1	Klebsiella pneumoniae	strong	329	86237	266343	no	ST17	0	2	6	12	-	0	-	0	-	0	-	0	-	-	wzi82	KL23	none	Very high	99.94%		O2v2	?-	Good	98.43%	O1/O2v2_03_wbbM	ST17	2	1	1	1	4	4	4	-	-	-	-	-	-	-	-	-
Klebsiella.pneumoniae.AA03064255--QMBR01--GCA_003432535.1	Klebsiella pneumoniae	strong	194	104657	373677	yes	ST152	1	2	10	16	ybt 10; ICEKp4	325	-	0	-	0	-	0	-	-	wzi110	KL149	?-	None	99.97%	KL149_06_wzc,KL149_07_wcaJ,KL149_08,KL149_09,KL149_10_wzx,KL149_11,KL149_12,KL149_14	O4	?-	Good	99.69%	O4_03_hypothetical	ST152	2	3	2	1	1	4	56	88	12	4	121	21	272	280	3	72
Klebsiella.pneumoniae.AA03509400--QMBU01--GCA_003432565.1	Klebsiella pneumoniae	strong	206	101862	378518	yes	ST152	1	2	8	12	ybt 10; ICEKp4	325	-	0	-	0	-	0	-	-	wzi110	KL149	?-	None	99.93%	KL149_06_wzc,KL149_08,KL149_09,KL149_10_wzx,KL149_11,KL149_12,KL149_13,KL149_14	O4	?-	Low	99.69%	O4_01_hydrolase,O4_03_hypothetical	ST152	2	3	2	1	1	4	56	88	12	4	121	21	272	280	3	72
Klebsiella.pneumoniae.AA03535901--QMBV01--GCA_003432645.1	Klebsiella pneumoniae	strong	309	101223	241565	yes	ST152	1	2	10	18	ybt 10; ICEKp4	325	-	0	-	0	-	0	-	-	wzi110	KL149	?-	None	99.95%	KL149_08,KL149_10_wzx,KL149_12,KL149_14	O4	?-	Good	99.71%	O4_03_hypothetical	ST152	2	3	2	1	1	4	56	88	12	4	121	21	272	280	3	72
Klebsiella.pneumoniae.AA03814079--QMBS01--GCA_003432615.1	Klebsiella pneumoniae	strong	263	107119	373677	yes	ST152	1	2	11	19	ybt 10; ICEKp4	325	-	0	-	0	-	0	-	-	wzi110	KL149	?-	None	99.97%	KL149_06_wzc,KL149_07_wcaJ,KL149_08,KL149_09,KL149_10_wzx,KL149_11,KL149_12,KL149_13,KL149_14	O4	?-	Low	99.63%	O4_02_hypothetical,O4_03_hypothetical,O4_06_glycosyltransferase	ST152	2	3	2	1	1	4	56	88	12	4	121	21	272	280	3	72
Klebsiella.pneumoniae.AATZP--GCA_001648215.1	Klebsiella pneumoniae	strong	4	5353110	5353110	no	ST147	1	2	8	12	ybt 9; ICEKp3	183-3LV	-	0	-	0	-	0	-	-	wzi64	KL64	none	Very high	99.99%		O2v1	none	Very high	98.64%		ST147	3	4	6	1	7	4	38	5	11	6	5	1	25*	37*	9	5
Klebsiella.pneumoniae.ABFPV--GCA_004322955.1	Klebsiella pneumoniae	strong	4	5345730	5345730	no	ST45	1	0	3	1	ybt 10; ICEKp4	78	-	0	-	0	-	0	-	-	wzi101	KL24	none	Very high	99.02%		O2v1	none	Very high	98.76%		ST45	2	1	1	6	7	1	12	3	12	4	11	3	21	18	3	10
Klebsiella.pneumoniae.ABFQB--GCA_004322995.1	Klebsiella pneumoniae	strong	4	5293792	5293792	no	ST35	0	2	3	3	-	0	-	0	-	0	-	0	-	-	wzi37	KL22	none	Very high	99.49%		O1v1	none	Very high	98.11%		ST35	2	1	2	1	10	1	19	-	-	-	-	-	-	-	-	-
Klebsiella.pneumoniae.ACFNH--SJEH01--GCA_004327725.1	Klebsiella pneumoniae	strong	90	216087	500365	no	ST340	0	3	9	10	-	0	-	0	-	0	-	0	-	-	wzi56	KL55	?-*	Low	96.10%	KL55_08_wcaJ,KL55_12_wcpJ,KL55_14	O3b	none	Very high	99.21%		ST340	3	3	1	1	1	1	18	-	-	-	-	-	-	-	-	-
Klebsiella.pneumoniae.AF37-11--QROX01--GCA_003475175.1	Klebsiella pneumoniae	strong	24	1048271	1870159	yes	ST29	1	0	0	0	ybt 9; ICEKp3	15-2LV	-	0	-	0	iro 1	1	rmpA_2(KpVP-1)	-	wzi115	KL54	none	Very high	99.92%		O2v2	none	Very high	99.15%		ST29	2	3	2	2	6	4	4	14	11*	14	5	9	22	19	9	5
Klebsiella.pneumoniae.AH10--PJPU01--GCA_002845345.1	Klebsiella pneumoniae	strong	228	151791	380468	yes	ST11	1	2	7	8	ybt 9; ICEKp3	192-1LV	-	0	-	0	-	0	-	-	wzi209	KL47	?-	Good	99.41%	KL47_15_rmlB,KL47_18_rmlC	OL101	?-+	Good	92.05%	OL101_01_rfbB,OL101_04_rfbC,OL101_09_glycosylhydrolase	ST11	3	3	1	1	1	1	4	5*	11	6	5	1	60	65	9	5
Klebsiella.pneumoniae.AH11--PJPT01--GCA_002861745.1	Klebsiella pneumoniae	strong	201	195948	395932	yes	ST11	1	2	6	6	ybt 9; ICEKp3	192-2LV	-	0	-	0	-	0	-	-	wzi209	KL47	?-	Good	99.39%	KL47_07_wcaJ,KL47_15_rmlB,KL47_18_rmlC	OL101	?-+	Good	92.06%	OL101_01_rfbB,OL101_04_rfbC,OL101_09_glycosylhydrolase	ST11	3	3	1	1	1	1	4	5*	11	6	5*	1	60	65	9	5
Klebsiella.pneumoniae.AH12--PJPS01--GCA_002861725.1	Klebsiella pneumoniae	strong	165	176066	395932	yes	ST11	1	2	6	6	ybt 9; ICEKp3	192-2LV	-	0	-	0	-	0	-	-	wzi209	KL47	?-	Good	99.37%	KL47_07_wcaJ,KL47_15_rmlB,KL47_18_rmlC	OL101	?-+	Good	92.06%	OL101_01_rfbB,OL101_04_rfbC,OL101_09_glycosylhydrolase	ST11	3	3	1	1	1	1	4	5*	11	6	5*	1	60	65	9	5
Klebsiella.pneumoniae.AH-29--PJPB01--GCA_002844965.1	Klebsiella pneumoniae	strong	109	178089	395928	yes	ST11	1	2	6	6	ybt 9; ICEKp3	192-1LV	-	0	-	0	-	0	-	-	wzi64	KL64	none	Very high	99.90%		O2v1	none	Very high	98.58%		ST11	3	3	1	1	1	1	4	5*	11	6	5	1	60	65	9	5
Klebsiella.pneumoniae.AH-9--PJPA01--GCA_002844905.1	Klebsiella pneumoniae	strong	106	198350	474290	yes	ST11	1	2	6	6	ybt 9; ICEKp3	192-1LV	-	0	-	0	-	0	-	-	wzi64	KL64	none	Very high	99.90%		O2v1	none	Very high	98.58%		ST11	3	3	1	1	1	1	4	5*	11	6	5	1	60	65	9	5
Klebsiella.pneumoniae.AJ218--GCA_900622605.1	Klebsiella pneumoniae	strong	2	5465992	5465992	no	ST2121	0	1	5	3	-	0	-	0	-	0	-	0	-	-	wzi212	KL113	none	Very high	99.98%		O1v2	none	Very high	98.78%		ST2121	3	1	1	4	7	4	13	-	-	-	-	-	-	-	-	-
Klebsiella.pneumoniae.AK_1023--NFYQ01--GCA_002187785.1	Klebsiella pneumoniae	strong	70	290448	665299	no	ST716	1	1	7	11	ybt 14; ICEKp5	153-4LV	-	0	-	0	-	0	-	-	wzi89	KL110	none	Very high	99.54%		O2v1	none	Very high	98.52%		ST716	71	1	1	2	16	4	164	4	4	5	4	64	27	184*	2*	4*
Klebsiella.pneumoniae.AK_1024--NFYP01--GCA_002188295.1	Klebsiella pneumoniae	strong	70	282219	505808	no	ST716	1	1	7	11	ybt 14; ICEKp5	153-4LV	-	0	-	0	-	0	-	-	wzi89	KL110	?-	Good	99.54%	KL110_06_wzc	O2v1	none	Very high	98.52%		ST716	71	1	1	2	16	4	164	4	4	5	4	64	27	184*	2*	4*
Klebsiella.pneumoniae.AK_1025--NFYO01--GCA_002187735.1	Klebsiella pneumoniae	strong	67	260304	428398	no	ST716	1	1	7	11	ybt 14; ICEKp5	153-4LV	-	0	-	0	-	0	-	-	wzi89	KL110	none	Very high	99.54%		O2v1	none	Very high	98.52%		ST716	71	1	1	2	16	4	164	4	4	5	4	64	27	184*	2*	4*
Klebsiella.pneumoniae.AK_800--NFYS01--GCA_002187685.1	Klebsiella pneumoniae	strong	105	179699	419383	no	ST17	1	1	5	8	ybt 13; ICEKp2	299-2LV	-	0	-	0	-	0	-	-	wzi141	KL25	-	High	99.16%	KL25_09_wfeD	O5	*	High	94.21%		ST17	2	1	1	1	4	4	4	6	4*	20	14	1	126	131*	2	4
Klebsiella.pneumoniae.AK_896--NFYN01--GCA_002187715.1	Klebsiella pneumoniae	strong	95	141108	348892	no	ST25	1	1	7	9	ybt 14; ICEKp5	149-3LV	-	0	-	0	-	0	-	-	wzi72	KL2	none	Very high	98.40%		O1v2	none	Very high	99.19%		ST25	2	1	1	1	10	4	13	4	4	5	4	1	275	285*	2	4
Klebsiella.pneumoniae.AK_905--NFYM01--GCA_002187655.1	Klebsiella pneumoniae	strong	99	147530	431001	no	ST25	1	1	7	9	ybt 14; ICEKp5	149-3LV	-	0	-	0	-	0	-	-	wzi72	KL2	none	Very high	98.40%		O1v2	none	Very high	99.19%		ST25	2	1	1	1	10	4	13	4	4	5	4	1	275	285*	2	4
Klebsiella.pneumoniae.AK_991--NFYL01--GCA_002188255.1	Klebsiella pneumoniae	strong	68	174556	361535	no	ST1658	0	0	1	0	-	0	-	0	-	0	-	0	-	-	-	KL19	*	High	94.95%		O3b	none	Very high	99.44%		ST1658	2	1	11	1	9	1	112	-	-	-	-	-	-	-	-	-
Klebsiella.pneumoniae.AK_B_SD_011--NFYK01--GCA_002188245.1	Klebsiella pneumoniae	strong	140	194296	498948	no	ST147	0	1	9	14	-	0	-	0	-	0	-	0	-	-	wzi420	KL10	none	Very high	96.76%		O3/O3a	none	Very high	97.98%		ST147	3	4	6	1	7	4	38	-	-	-	-	-	-	-	-	-
Klebsiella.pneumoniae.AM17-27--QRJW01--GCA_003471715.1	Klebsiella pneumoniae	strong	48	378321	960181	yes	ST17	0	0	1	0	-	0	-	0	-	0	-	0	-	-	wzi368	KL134	none	Very high	99.92%		O3b	none	Very high	99.16%		ST17	2	1	1	1	4	4	4	-	-	-	-	-	-	-	-	-
Klebsiella.pneumoniae.AM28-14AC--QSKI01--GCA_003469885.1	Klebsiella pneumoniae	strong	247	48062	271086	yes	ST2054	0	1	1	0	-	0	-	0	-	0	-	0	-	-	wzi343	KL109	none	Very high	99.09%		O1v2	none	Very high	98.45%		ST2054	2	1	5	117	10	4	18	-	-	-	-	-	-	-	-	-
Klebsiella.pneumoniae.AMA.782--LLJP01--GCA_001482645.1	Klebsiella pneumoniae	strong	82	222404	408459	yes	ST35	0	0	5	12	-	0	-	0	-	0	-	0	-	-	wzi37	KL22	none	Very high	99.49%		O1v1	none	Very high	98.10%		ST35	2	1	2	1	10	1	19	-	-	-	-	-	-	-	-	-
Klebsiella.pneumoniae.AMF_T1--QFMV01--GCA_003143715.1	Klebsiella pneumoniae	strong	124	246804	612357	yes	ST15	1	2	9	12	ybt 14; ICEKp5?	131-4LV	-	0	-	0	-	0	-	-	wzi19	KL19	*	High	94.91%		O1v2	none	Perfect	100.00%		ST15	1	1	1	1	1	1	1	4	4	5	4	1	27*	184*	2	4
Klebsiella.pneumoniae.AMF_T3--QFMW01--GCA_003143735.1	Klebsiella pneumoniae	strong	111	246889	788272	yes	ST15	1	2	6	6	ybt 14; ICEKp5?	131-4LV	-	0	-	0	-	0	-	-	wzi19	KL19	*	High	94.90%		O1v2	none	Perfect	100.00%		ST15	1	1	1	1	1	1	1	4	4	5	4	1	27*	184*	2	4
Klebsiella.pneumoniae.AP8555--GCA_004118955.1	Klebsiella pneumoniae	strong	2	5463931	5463931	no	ST23	5	0	1	0	ybt 1; ICEKp10	46-1LV	clb 2	29	iuc 1	1	iro 1	2	rmpA_2(KpVP-1)	rmpA2_5-54%	wzi1	KL1	none	Very high	99.98%		O1v2	none	Very high	99.13%		ST23	2	1	1	1	9	4	12	2	2	2	2	2	36	6	2	2
Klebsiella.pneumoniae.AR_0003--MPCN01--GCA_001875025.1	Klebsiella pneumoniae	strong	6	4469872	4469872	no	ST258	2	2	7	9	ybt 17; ICEKp10	289	clb 3	17-1LV	-	0	-	0	-	-	wzi154	KL107	none	Very high	99.99%		O2v2	none	Very high	98.38%		ST258	3	3	1	1	1	1	79	6	15	5	4	11	28	26	2	11
Klebsiella.pneumoniae.AR_0004--MPCM01--GCA_001875045.2	Klebsiella pneumoniae	strong	10	3232614	3232614	no	ST258	0	2	8	11	-	0	-	0	-	0	-	0	-	-	wzi154	KL107	none	Very high	99.99%		O2v2	none	Very high	98.38%		ST258	3	3	1	1	1	1	79	-	-	-	-	-	-	-	-	-
Klebsiella.pneumoniae.AR_0005--MPCL01--GCA_001875055.2	Klebsiella pneumoniae	strong	8	4425950	4425950	no	ST258	0	2	9	11	-	0	-	0	-	0	-	0	-	-	wzi29	KL106	?	Good	99.99%		O2v2	none	Very high	98.48%		ST258	3	3	1	1	1	1	79	-	-	-	-	-	-	-	-	-
Klebsiella.pneumoniae.AR_0010--MPCK01--GCA_001874865.1	Klebsiella pneumoniae	strong	15	4200019	4200019	no	ST461	0	0	0	1	-	0	-	0	-	0	-	0	-	-	wzi43	KL43	-	High	99.77%	KL43_08_wcuO,KL43_15_wcpZ	O1v1	none	Very high	99.29%		ST461	3	1	13	34	63	1	64	-	-	-	-	-	-	-	-	-
Klebsiella.pneumoniae.AR_0012--MPCJ01--GCA_001874725.1	Klebsiella pneumoniae	strong	12	4805623	4805623	no	ST258	0	1	7	10	-	0	-	0	-	0	-	0	-	-	wzi154	KL107	-	High	99.97%	KL107_07_wbaP	O2v2	-	High	98.38%	O1/O2v2_01_wzm	ST258	3	3	1	1	1	1	79	-	-	-	-	-	-	-	-	-
Klebsiella.pneumoniae.AR_0034--MPCH01--GCA_001875075.1	Klebsiella pneumoniae	strong	12	3308808	3308808	no	ST17	1	0	6	9	ybt 15; ICEKp11	231	-	0	-	0	-	0	-	-	wzi141	KL25	-	High	99.17%	KL25_09_wfeD	O5	*	High	94.21%		ST17	2	1	1	1	4	4	4	6	15	22	4	1	37	34	14	1
Klebsiella.pneumoniae.AR_0039--MPCG01--GCA_001874875.1	Klebsiella pneumoniae	strong	14	4501036	4501036	no	ST34	0	2	10	19	-	0	-	0	-	0	-	0	-	-	wzi116	KL57	-*	High	97.37%	KL57_13_vanT	O2v2	none	Very high	98.48%		ST34	2	3	6	1	9	7	4	-	-	-	-	-	-	-	-	-
Klebsiella.pneumoniae.AR_0040--MPCF01--GCA_001875105.1	Klebsiella pneumoniae	strong	9	4350088	4350088	no	ST147	0	3	11	13	-	0	-	0	-	0	-	0	-	-	wzi64	KL64	-+	Good	100.00%	KL64_03_wzi	O2v1	-	High	98.62%	O1/O2v1_06_wbbO	ST147	3	4	6	1	7	4	38	-	-	-	-	-	-	-	-	-
Klebsiella.pneumoniae.AR_0041--MPCE01--GCA_001875125.1	Klebsiella pneumoniae	strong	25	1119408	1465922	no	ST37	1	2	11	27	ybt 0; ICEKp6	222	-	0	-	0	-	0	-	-	wzi75	KL105	-	High	99.98%	KL105_11	O2v2	none	Very high	98.45%		ST37	2	9	2	1	13	1	16	54	114	110	123	1	284	300	33	77
Klebsiella.pneumoniae.AR_0042--MPCD01--GCA_001874695.1	Klebsiella pneumoniae	strong	9	3023137	3023137	no	ST1	0	1	8	23	-	0	-	0	-	0	-	0	-	-	wzi45	KL45	none	Very high	98.41%		O1/O2v2	none	Very high	99.50%		ST1	4	4	1	1	7	4	10	-	-	-	-	-	-	-	-	-
Klebsiella.pneumoniae.AR_0043--MPCC01--GCA_001874715.1	Klebsiella pneumoniae	strong	8	5234104	5234104	no	ST244	0	1	3	0	-	0	-	0	-	0	-	0	-	-	wzi538	KL22	-+*	None	97.20%	KL22_11_wzx,KL22_12_rutE,KL22_13,KL22_17	O3b	none	Very high	99.06%		ST244	2	5	1	1	1	1	24	-	-	-	-	-	-	-	-	-
Klebsiella.pneumoniae.AR_0044--MPCB01--GCA_001875135.1	Klebsiella pneumoniae	strong	10	2908400	2908400	no	ST327	1	1	6	12	ybt 10; ICEKp4	96-2LV	-	0	-	0	-	0	-	-	wzi39	KL39	*	Very high	99.26%		O1v1	none	Very high	98.31%		ST327	2	1	1	1	10	1	19	3*	12	4	72	3	85	173*	3	10
Klebsiella.pneumoniae.AR_0046--GCA_003571745.1	Klebsiella pneumoniae	strong	6	5250521	5250521	no	ST147	0	3	11	13	-	0	-	0	-	0	-	0	-	-	wzi64	KL64	none	Very high	100.00%		O2v1	-	High	98.62%	O1/O2v1_06_wbbO	ST147	3	4	6	1	7	4	38	-	-	-	-	-	-	-	-	-
Klebsiella.pneumoniae.AR_0047--GCA_002180075.1	Klebsiella pneumoniae	strong	5	5402261	5402261	no	ST258	0	1	10	10	-	0	-	0	-	0	-	0	-	-	wzi154	KL107	none	Very high	99.99%		O2v2	none	Very high	98.37%		ST258	3	3	1	1	1	1	79	-	-	-	-	-	-	-	-	-
Klebsiella.pneumoniae.AR_0049--GCA_001922465.1	Klebsiella pneumoniae	strong	4	5435743	5435743	no	ST11	0	2	10	21	-	0	-	0	-	0	-	0	-	-	wzi174	KL74	?+	Low	98.88%		O3b	*	High	91.71%		ST11	3	3	1	1	1	1	4	-	-	-	-	-	-	-	-	-
Klebsiella.pneumoniae.AR_0066--GCA_002948565.1	Klebsiella pneumoniae	strong	3	5451057	5451057	no	ST14	1	1	9	19	ybt 14; ICEKp5	140	-	0	-	0	-	0	-	-	wzi2	KL2	none	Very high	99.74%		O1v1	-	High	99.98%	O1/O2v1_06_wbbO	ST14	1	6	1	1	1	1	1	4	4	31	4	1	67	171	2	4
Klebsiella.pneumoniae.AR_0068--GCA_002055855.1	Klebsiella pneumoniae	strong	4	5357430	5357430	no	ST14	0	2	9	23	-	0	-	0	-	0	-	0	-	-	wzi2	KL2	none	Very high	99.74%		O1v1	-	High	99.98%	O1/O2v1_06_wbbO	ST14	1	6	1	1	1	1	1	-	-	-	-	-	-	-	-	-
Klebsiella.pneumoniae.AR_0075--GCA_003571605.1	Klebsiella pneumoniae	strong	7	5312321	5312321	no	ST16	1	1	9	10	ybt 9; ICEKp3	174-2LV	-	0	-	0	-	0	-	-	wzi50	KL51	none	Very high	99.94%		O3b	none	Very high	99.06%		ST16	2	1	2	1	4	4	4	5	11	6*	5	11*	34	15	9	5
Klebsiella.pneumoniae.AR_0076--GCA_003571525.1	Klebsiella pneumoniae	strong	6	5147572	5147572	no	ST2938	0	2	8	10	-	0	-	0	-	0	-	0	-	-	wzi393	KL107	?-+*	None	84.32%	KL107_05_wzb,KL107_06_wzc,KL107_07_wbaP,KL107_08,KL107_09,KL107_10,KL107_12,KL107_13,KL107_14,KL107_15	O5	none	Very high	99.55%		ST2938	2	3	2	1	7	4	12	-	-	-	-	-	-	-	-	-
Klebsiella.pneumoniae.AR_0079--GCA_003073335.1	Klebsiella pneumoniae	strong	7	5511019	5511019	no	ST11	1	1	8	19	ybt 15; ICEKp11	231	-	0	-	0	-	0	-	-	wzi64	KL64	none	Perfect	100.00%		O2v1	none	Very high	98.64%		ST11	3	3	1	1	1	1	4	6	15	22	4	1	37	34	14	1
Klebsiella.pneumoniae.AR_0080--GCA_003010595.1	Klebsiella quasipneumoniae subsp. similipneumoniae	strong	2	5141392	5141392	no	ST1224	0	2	7	10	-	0	-	0	-	0	-	0	-	-	wzi60	KL60	none	Very high	97.56%		O5	-*	High	93.96%	O5_08_wbdC	ST1224	18	67	26	63	142	38	169	-	-	-	-	-	-	-	-	-
Klebsiella.pneumoniae.AR_0087--GCA_003204175.1	Klebsiella pneumoniae	strong	3	5347404	5347404	no	ST16	0	1	5	2	-	0	-	0	-	0	-	0	-	-	wzi110	KL149	none	Very high	99.98%		O4	-	High	99.70%	O4_02_hypothetical,O4_06_glycosyltransferase	ST16	2	1	2	1	4	4	4	-	-	-	-	-	-	-	-	-
Klebsiella.pneumoniae.AR_0097--GCA_003571645.1	Klebsiella pneumoniae	strong	6	5309987	5309987	no	ST3603	0	2	6	12	-	0	-	0	-	0	-	0	-	-	wzi420	KL10	-+	Good	96.74%	KL10_06_wzc	O3/O3a	none	Very high	97.98%		ST3603	2	9	253	1	13	1	35	-	-	-	-	-	-	-	-	-
Klebsiella.pneumoniae.AR_0098--GCA_002056475.1	Klebsiella pneumoniae	strong	5	5407749	5407749	no	ST258	0	2	9	18	-	0	-	0	-	0	-	0	-	-	wzi29	KL106	?	Good	99.97%		O2v2	-	High	98.48%	O1/O2v2_07_kfoC	ST258	3	3	1	1	1	1	79	-	-	-	-	-	-	-	-	-
Klebsiella.pneumoniae.AR_0107--GCA_002202275.1	Klebsiella pneumoniae	strong	3	5432669	5432669	no	ST1161	0	1	6	15	-	0	-	0	-	0	-	0	-	-	wzi19	KL19	*	High	94.92%		O1v2	none	Very high	99.97%		ST1161	2	3	2	2	6	4	111	-	-	-	-	-	-	-	-	-
Klebsiella.pneumoniae.AR_0109--GCA_003571705.1	Klebsiella pneumoniae	strong	7	5280811	5280811	no	ST340	0	1	9	16	-	0	-	0	-	0	-	0	-	-	wzi50	KL15	none	Very high	99.80%		O4	none	Very high	99.66%		ST340	3	3	1	1	1	1	18	-	-	-	-	-	-	-	-	-
Klebsiella.pneumoniae.AR_0112--GCA_002180155.1	Klebsiella pneumoniae	strong	6	5382888	5382888	no	ST258	0	2	9	17	-	0	-	0	-	0	-	0	-	-	wzi154	KL107	none	Very high	99.99%		O2v2	none	Very high	98.38%		ST258	3	3	1	1	1	1	79	-	-	-	-	-	-	-	-	-
Klebsiella.pneumoniae.AR_0113--GCA_002192335.1	Klebsiella pneumoniae	strong	6	5380979	5380979	no	ST258	0	2	8	17	-	0	-	0	-	0	-	0	-	-	wzi154	KL107	none	Very high	99.99%		O2v2	none	Very high	98.38%		ST258	3	3	1	1	1	1	79	-	-	-	-	-	-	-	-	-
Klebsiella.pneumoniae.AR_0115--GCA_002056385.1	Klebsiella pneumoniae	strong	5	5351479	5351479	no	ST258	0	2	9	16	-	0	-	0	-	0	-	0	-	-	wzi154	KL107	none	Very high	99.99%		O2v2	none	Very high	98.38%		ST258	3	3	1	1	1	1	79	-	-	-	-	-	-	-	-	-
Klebsiella.pneumoniae.AR_0117--GCA_002055765.1	Klebsiella pneumoniae	strong	6	5345997	5345997	no	ST234	2	2	7	10	ybt 17; ICEKp10	269	clb 3	19	-	0	-	0	-	-	wzi114	KL30	-+*	Good	96.36%	KL30_02_cpsACP,KL30_15_wcuG	O1v2	none	Very high	99.52%		ST234	2	1	2	1	7	1	24	6	15	5	13	11	28	29	2	11
Klebsiella.pneumoniae.AR_0120--GCA_002197225.1	Klebsiella pneumoniae	strong	5	5514199	5514199	no	ST258	2	2	8	13	ybt 17; ICEKp10	247	clb 3	62	-	0	-	0	-	-	wzi154	KL107	none	Very high	99.99%		O2v2	none	Very high	98.38%		ST258	3	3	1	1	1	1	79	6	15	44	13	11	198	26	2	11
Klebsiella.pneumoniae.AR_0125--GCA_002197505.1	Klebsiella pneumoniae	strong	6	5322544	5322544	no	ST258	0	3	10	19	-	0	-	0	-	0	-	0	-	-	wzi154	KL107	none	Very high	99.99%		O2v2	none	Very high	98.38%		ST258	3	3	1	1	1	1	79	-	-	-	-	-	-	-	-	-
Klebsiella.pneumoniae.AR_0126--GCA_002192315.1	Klebsiella pneumoniae	strong	4	5388754	5388754	no	ST45	1	2	8	9	ybt 10; ICEKp4	78	-	0	-	0	-	0	-	-	wzi133	KL25	-	High	98.53%	KL25_09_wfeD	O2v1	none	Very high	98.46%		ST45	2	1	1	6	7	1	12	3	12	4	11	3	21	18	3	10
Klebsiella.pneumoniae.AR_0129--GCA_002180295.1	Klebsiella pneumoniae	strong	6	5418909	5418909	no	ST258	0	2	9	9	-	0	-	0	-	0	-	0	-	-	wzi154	KL107	none	Very high	99.99%		O2v2	none	Very high	98.38%		ST258	3	3	1	1	1	1	79	-	-	-	-	-	-	-	-	-
Klebsiella.pneumoniae.AR_0135--GCA_003571545.1	Klebsiella pneumoniae	strong	3	5425436	5425436	no	ST101	1	2	8	16	ybt 9; ICEKp3	183	-	0	-	0	-	0	-	-	wzi137	KL17	none	Very high	100.00%		O1v1	none	Very high	98.03%		ST101	2	6	1	5	4	1	6	5	11	6	5	1	25	37	9	5
Klebsiella.pneumoniae.AR_0138--GCA_002192375.1	Klebsiella pneumoniae	strong	5	5406723	5406723	no	ST147	1	2	10	18	ybt 10; ICEKp4	20-2LV	-	0	-	0	-	0	-	-	wzi64	KL64	none	Perfect	100.00%		O2v1	none	Very high	98.64%		ST147	3	4	6	1	7	4	38	16	12	4	3	3	61	54	3	10
Klebsiella.pneumoniae.AR_0139--GCA_002202195.1	Klebsiella pneumoniae	strong	5	5606368	5606368	no	ST37	1	2	11	32	ybt 0; ICEKp6	222	-	0	-	0	-	0	-	-	wzi75	KL105	-	High	99.98%	KL105_11	O2v2	none	Very high	98.45%		ST37	2	9	2	1	13	1	16	54	114	110	123	1	284	300	33	77
Klebsiella.pneumoniae.AR_0140--GCA_003204465.1	Klebsiella pneumoniae	strong	3	5223981	5223981	no	ST34	0	2	11	17	-	0	-	0	-	0	-	0	-	-	wzi116	KL57	-*	High	97.38%	KL57_12,KL57_13_vanT	O2v2	none	Very high	98.48%		ST34	2	3	6	1	9	7	4	-	-	-	-	-	-	-	-	-
Klebsiella.pneumoniae.AR_0141--GCA_003071305.1	Klebsiella pneumoniae	strong	3	5225737	5225737	no	ST34	0	2	8	14	-	0	-	0	-	0	-	0	-	-	wzi116	KL57	-*	High	97.36%	KL57_13_vanT	O2v2	-	High	98.49%	O1/O2v2_06_wbbO	ST34	2	3	6	1	9	7	4	-	-	-	-	-	-	-	-	-
Klebsiella.pneumoniae.AR_0142--GCA_003073315.1	Klebsiella pneumoniae	strong	4	5275382	5275382	no	ST34	0	2	8	12	-	0	-	0	-	0	-	0	-	-	wzi116	KL57	-*	High	97.37%	KL57_13_vanT	O2v2	-	High	98.49%	O1/O2v2_06_wbbO	ST34	2	3	6	1	9	7	4	-	-	-	-	-	-	-	-	-
Klebsiella.pneumoniae.AR_0143--GCA_002180315.1	Klebsiella pneumoniae	strong	5	5439290	5439290	no	ST14	1	2	10	24	ybt 14; ICEKp5	140	-	0	-	0	-	0	-	-	wzi2	KL2	none	Very high	99.74%		O1v1	-	High	99.98%	O1/O2v1_06_wbbO	ST14	1	6	1	1	1	1	1	4	4	31	4	1	67	171	2	4
Klebsiella.pneumoniae.AR_0145--GCA_002202215.1	Klebsiella pneumoniae	strong	5	5374215	5374215	no	ST147	1	2	8	12	ybt 9; ICEKp3	183-2LV	-	0	-	0	-	0	-	-	wzi64	KL64	none	Very high	100.00%		O2v1	none	Very high	98.64%		ST147	3	4	6	1	7	4	38	5	11	6	5	1	25*	37*	9	5
Klebsiella.pneumoniae.AR_0146--GCA_002180175.1	Klebsiella pneumoniae	strong	4	5375740	5375740	no	ST11	1	2	10	13	ybt 15; ICEKp11	230-2LV	-	0	-	0	-	0	-	-	wzi24	KL24	none	Very high	99.99%		O2v1	none	Very high	98.52%		ST11	3	3	1	1	1	1	4	65	15	22	4	1	37	34	14*	1
Klebsiella.pneumoniae.AR_0148--GCA_002202255.1	Klebsiella pneumoniae	strong	5	5328319	5328319	no	ST11	0	2	10	20	-	0	-	0	-	0	-	0	-	-	wzi24	KL24	none	Very high	100.00%		O2v1	none	Very high	98.51%		ST11	3	3	1	1	1	1	4	-	-	-	-	-	-	-	-	-
Klebsiella.pneumoniae.AR_0152--GCA_002202235.1	Klebsiella pneumoniae	strong	6	5374770	5374770	no	ST147	1	2	10	17	ybt 9; ICEKp3	183-2LV	-	0	-	0	-	0	-	-	wzi64	KL64	none	Very high	100.00%		O2v1	none	Very high	98.64%		ST147	3	4	6	1	7	4	38	5	11	6	5	1	25*	37*	9	5
Klebsiella.pneumoniae.AR_0153--GCA_003069525.1	Klebsiella pneumoniae	strong	4	5341581	5341581	no	ST14	1	2	10	29	ybt 14; ICEKp5	140	-	0	-	0	-	0	-	-	wzi2	KL2	none	Very high	99.74%		O1v1	-	High	99.98%	O1/O2v1_06_wbbO	ST14	1	6	1	1	1	1	1	4	4	31	4	1	67	171	2	4
Klebsiella.pneumoniae.AR_0158--GCA_002180255.1	Klebsiella pneumoniae	strong	5	5165071	5165071	no	ST163	0	2	8	14	-	0	-	0	-	0	-	0	-	-	wzi12	KL12	-	High	99.90%	KL12_10_wclM	O1v1	none	Very high	97.70%		ST163	2	1	1	1	9	1	12	-	-	-	-	-	-	-	-	-
Klebsiella.pneumoniae.AR_0160--GCA_003571585.1	Klebsiella pneumoniae	strong	3	5330135	5330135	no	ST36	1	2	2	1	ybt 10; ICEKp4	71	-	0	-	0	-	0	-	-	-	KL27	none	Very high	99.99%		O2v2	none	Very high	98.43%		ST36	2	1	2	1	7	1	7	3	10	4	3	29	111	94	29	10
Klebsiella.pneumoniae.AR_0361--GCA_002968495.1	Klebsiella pneumoniae	strong	8	5194420	5194420	no	ST258	0	2	9	16	-	0	-	0	-	0	-	0	-	-	wzi29	KL106	?	Good	99.98%		O2v2	none	Very high	98.48%		ST258	3	3	1	1	1	1	79	-	-	-	-	-	-	-	-	-
Klebsiella.pneumoniae.AR_0363--GCA_002968475.1	Klebsiella pneumoniae	strong	11	5274107	5274107	no	ST258	0	2	8	18	-	0	-	0	-	0	-	0	-	-	wzi150	KL63	none	Very high	98.81%		O2v2	none	Very high	99.19%		ST258	3	3	1	1	1	1	79	-	-	-	-	-	-	-	-	-
Klebsiella.pneumoniae.AR_0454--QMGN01--GCA_003324315.1	Klebsiella pneumoniae	strong	3	5383545	5383545	no	ST11	0	3	5	9	-	0	-	0	-	0	-	0	-	-	wzi27	KL27	none	Very high	100.00%		O2v2	none	Very high	98.44%		ST11	3	3	1	1	1	1	4	-	-	-	-	-	-	-	-	-
Klebsiella.pneumoniae.AR_362--GCA_003288375.1	Klebsiella pneumoniae	strong	4	5379490	5379490	no	ST258	0	2	8	10	-	0	-	0	-	0	-	0	-	-	wzi154	KL107	none	Very high	100.00%		O2v2	none	Very high	98.38%		ST258	3	3	1	1	1	1	79	-	-	-	-	-	-	-	-	-
Klebsiella.pneumoniae.AR376--GCA_003074015.1	Klebsiella pneumoniae	strong	5	5331435	5331435	no	ST15	0	1	7	11	-	0	-	0	-	0	-	0	-	-	wzi93	KL112	none	Very high	98.65%		O1v1	none	Very high	98.52%		ST15	1	1	1	1	1	1	1	-	-	-	-	-	-	-	-	-
Klebsiella.pneumoniae.AR438--GCA_003073675.1	Klebsiella pneumoniae	strong	5	5439007	5439007	no	ST512	0	2	8	14	-	0	-	0	-	0	-	0	-	-	wzi154	KL107	none	Very high	100.00%		O2v2	none	Very high	98.37%		ST512	54	3	1	1	1	1	79	-	-	-	-	-	-	-	-	-
Klebsiella.pneumoniae.ARP-657--NBOQ01--GCA_002108335.1	Klebsiella pneumoniae	strong	74	226502	463670	no	ST656	1	3	9	12	ybt 14; ICEKp5	147-1LV	-	0	-	0	-	0	-	-	wzi114	KL14	?-*	None	85.51%	KL14_05_wzb,KL14_06_wzc,KL14_07,KL14_08_wzx,KL14_09,KL14_10,KL14_11,KL14_12,KL14_13,KL14_14,KL14_15,KL14_16,KL14_17_wcaJ	OL101	*	High	94.88%		ST656	4	4	1	1	7	4	4	4	4	5	4	1	69	191	2	4
Klebsiella.pneumoniae.ARP-664--NBOR01--GCA_002108355.1	Klebsiella pneumoniae	strong	79	225222	426972	no	ST656	1	3	9	12	ybt 14; ICEKp5	147-1LV	-	0	-	0	-	0	-	-	wzi114	KL14	?-*	None	86.55%	KL14_05_wzb,KL14_06_wzc,KL14_07,KL14_08_wzx,KL14_09,KL14_10,KL14_11,KL14_12,KL14_13,KL14_14,KL14_15,KL14_16,KL14_17_wcaJ	OL101	*	High	94.78%		ST656	4	4	1	1	7	4	4	4	4	5	4	1	69	191	2	4
Klebsiella.pneumoniae.ARPG-281--NBOH01--GCA_002108345.1	Klebsiella pneumoniae	strong	88	234574	460752	yes	ST1	1	0	5	11	ybt 14; ICEKp5	327-3LV	-	0	-	0	-	0	-	-	wzi19	KL19	*	High	94.93%		O1v2	none	Very high	99.50%		ST1	4	4	1	1	7	4	10	4	4	31	4*	1	114*	25*	2	4
Klebsiella.pneumoniae.ARPG-315--NBOI01--GCA_002108315.1	Klebsiella pneumoniae	strong	43	321186	881930	no	ST1	1	0	7	10	ybt 14; ICEKp5	327-3LV	-	0	-	0	-	0	-	-	wzi19	KL19	*	High	94.93%		O1v2	none	Very high	99.50%		ST1	4	4	1	1	7	4	10	4	4	31	4*	1	114*	25*	2	4
Klebsiella.pneumoniae.ARPG-318--NBOJ01--GCA_002108275.1	Klebsiella pneumoniae	strong	53	221900	557295	no	ST147	1	1	8	12	ybt 10; ICEKp4	91-1LV	-	0	-	0	-	0	-	-	wzi64	KL64	?-	Good	100.00%	KL64_11_wcoU,KL64_12_wcoT	O2v1	none	Very high	98.64%		ST147	3	4	6	1	7	4	38	3	12	4	3	3	85	85*	3	10
Klebsiella.pneumoniae.ARPG-340--NBOK01--GCA_002108235.1	Klebsiella pneumoniae	strong	89	208447	381133	no	ST273	0	2	9	14	-	0	-	0	-	0	-	0	-	-	-	KL135	?-*	None	80.78%	KL135_01_galF,KL135_02_cpsACP,KL135_03_wzi,KL135_04_wza,KL135_05_wzb,KL135_06_wzc,KL135_07_wbaP,KL135_08_wcaA,KL135_09,KL135_10_wcuD,KL135_11,KL135_12_wcuT,KL135_13_wzy,KL135_14_wzx,KL135_15_gnd,KL135_18_rmlB,KL135_19_rmlA,KL135_20_rmlD,KL135_21_rmlC	O3b	*	High	91.70%		ST273	3	4	6	1	7	4	4	-	-	-	-	-	-	-	-	-
Klebsiella.pneumoniae.ARPG-372--NBOL01--GCA_002108245.1	Klebsiella pneumoniae	strong	181	154367	275510	yes	ST273	0	2	9	14	-	0	-	0	-	0	-	0	-	-	-	KL135	?-*	None	80.72%	KL135_01_galF,KL135_02_cpsACP,KL135_03_wzi,KL135_04_wza,KL135_05_wzb,KL135_06_wzc,KL135_07_wbaP,KL135_08_wcaA,KL135_09,KL135_10_wcuD,KL135_11,KL135_12_wcuT,KL135_13_wzy,KL135_14_wzx,KL135_15_gnd,KL135_18_rmlB,KL135_19_rmlA,KL135_20_rmlD,KL135_21_rmlC	O3b	*	High	91.70%		ST273	3	4	6	1	7	4	4	-	-	-	-	-	-	-	-	-
Klebsiella.pneumoniae.ARPG-379--NBOM01--GCA_002108285.1	Klebsiella pneumoniae	strong	67	185777	442924	yes	ST273	0	2	9	14	-	0	-	0	-	0	-	0	-	-	-	KL50	?-*	None	87.55%	KL50_01_galF,KL50_02_cpsACP,KL50_03_wzi,KL50_04_wza,KL50_05_wbaZ,KL50_06_wbaP,KL50_07_wcuU,KL50_08_wcuH,KL50_09_wzx	OL104	-*	Good	90.77%	OL104_01_manC,OL104_02_manB	ST273	3	4	6	1	7	4	4	-	-	-	-	-	-	-	-	-
Klebsiella.pneumoniae.ARPG-380--NBON01--GCA_002108405.1	Klebsiella pneumoniae	strong	75	147403	494655	yes	ST273	0	2	9	13	-	0	-	0	-	0	-	0	-	-	-	KL50	?-*	None	87.55%	KL50_01_galF,KL50_02_cpsACP,KL50_03_wzi,KL50_04_wza,KL50_05_wbaZ,KL50_06_wbaP,KL50_07_wcuU,KL50_08_wcuH,KL50_09_wzx	OL104	?-*	None	90.85%	OL104_01_manC,OL104_02_manB	ST273	3	4	6	1	7	4	4	-	-	-	-	-	-	-	-	-
Klebsiella.pneumoniae.ARPG-381--NBOO01--GCA_002108415.1	Klebsiella pneumoniae	strong	73	214923	534900	no	ST273	0	2	9	14	-	0	-	0	-	0	-	0	-	-	-	KL135	?-*	None	80.73%	KL135_01_galF,KL135_02_cpsACP,KL135_03_wzi,KL135_04_wza,KL135_05_wzb,KL135_06_wzc,KL135_07_wbaP,KL135_08_wcaA,KL135_09,KL135_10_wcuD,KL135_11,KL135_12_wcuT,KL135_13_wzy,KL135_14_wzx,KL135_15_gnd,KL135_18_rmlB,KL135_19_rmlA,KL135_20_rmlD,KL135_21_rmlC	O3b	*	High	91.70%		ST273	3	4	6	1	7	4	4	-	-	-	-	-	-	-	-	-
Klebsiella.pneumoniae.ARPG-489--NBOP01--GCA_002108395.1	Klebsiella pneumoniae	strong	122	165044	366551	no	ST392	0	1	6	9	-	0	-	0	-	0	-	0	-	-	wzi187	KL27	none	Very high	99.27%		O4	none	Very high	99.71%		ST392	3	4	6	1	7	4	40	-	-	-	-	-	-	-	-	-
Klebsiella.pneumoniae.AS--LZCT01--GCA_001661895.1	Klebsiella pneumoniae	strong	129	95480	358145	no	ST252	0	0	1	0	-	0	-	0	-	0	-	0	-	-	wzi81	KL81	none	Perfect	100.00%		O1v2	none	Very high	98.45%		ST252	2	5	1	1	9	1	6	-	-	-	-	-	-	-	-	-
Klebsiella.pneumoniae.ATCC.13883--JOOW01--GCA_000742135.1	Klebsiella pneumoniae	strong	5	5284261	5284261	yes	ST3	2	0	0	0	ybt 12; ICEKp10	128	clb 1	59-2LV	-	0	-	0	rmpA_7*(VP)	-	wzi3	KL3	none	Very high	99.60%		O1v1	none	Very high	98.28%		ST3	5	5	1	1	9	6	11	39	1	49	50	1	115	123	1	36
Klebsiella.pneumoniae.ATCC.25955--AQQH01--GCA_000409715.1	Klebsiella pneumoniae	strong	87	203308	357426	no	ST1271	0	0	0	0	-	0	-	0	-	0	-	0	-	-	wzi84	KL28	?-	Good	99.02%	KL28_15_wcaJ	O1v2	none	Very high	99.39%		ST1271	2	3	2	2	4	4	4	-	-	-	-	-	-	-	-	-
Klebsiella.pneumoniae.ATCC.35657--GCA_001936035.1	Klebsiella pneumoniae	strong	2	5229229	5229229	no	ST505	0	0	0	0	-	0	-	0	-	0	-	0	-	-	wzi64	KL64	none	Very high	99.90%		O1v1	none	Very high	98.65%		ST505	7	1	5	1	1	1	84	-	-	-	-	-	-	-	-	-
Klebsiella.pneumoniae.ATCC.43816.45T1-2A--CDMU01--GCA_001373075.1	Klebsiella quasipneumoniae subsp. similipneumoniae	strong	1	5228056	5228056	no	ST3604	0	0	1	0	-	0	-	0	-	0	-	0	-	-	wzi407	KL57	*	Very high	96.27%		O3/O3a	none	Very high	95.91%		ST3604	18	23	26	61	11	39	99	-	-	-	-	-	-	-	-	-
Klebsiella.pneumoniae.ATCC.BAA-1705--AOGQ01--GCA_000349265.2	Klebsiella pneumoniae	strong	168	203714	389095	yes	ST258	0	2	9	10	-	0	-	0	-	0	-	0	-	-	wzi154	KL107	none	Very high	100.00%		O2v2	none	Very high	98.38%		ST258	3	3	1	1	1	1	79	-	-	-	-	-	-	-	-	-
Klebsiella.pneumoniae.ATCC.BAA-2146--AOCV01--GCA_000349285.2	Klebsiella pneumoniae	strong	108	270044	839086	yes	ST11	0	2	10	18	-	0	-	0	-	0	-	0	-	-	wzi174	KL74	?	Good	98.94%		OL104	?*	Good	92.54%		ST11	3	3	1	1	1	1	4	-	-	-	-	-	-	-	-	-
Klebsiella.pneumoniae.ATCC.BAA-2146--GCA_000364385.3	Klebsiella pneumoniae	strong	5	5435746	5435746	no	ST11	0	2	10	21	-	0	-	0	-	0	-	0	-	-	wzi174	KL74	?+	Low	98.88%		O3b	*	High	91.71%		ST11	3	3	1	1	1	1	4	-	-	-	-	-	-	-	-	-
Klebsiella.pneumoniae.AUH_IMP216--NWBY01--GCA_002776375.1	Klebsiella pneumoniae	strong	98	289762	953700	no	ST14	0	1	6	9	-	0	-	0	-	0	-	0	-	-	wzi2	KL2	none	Very high	99.75%		O1/O2v1	none	Very high	99.99%		ST14	1	6	1	1	1	1	1	-	-	-	-	-	-	-	-	-
Klebsiella.pneumoniae.AUH_IMP372--NWBZ01--GCA_002776435.1	Klebsiella pneumoniae	strong	74	354225	996366	no	ST857	0	2	1	1	-	0	-	0	-	0	-	0	-	-	wzi241	KL13	?	Good	98.76%		O3b	none	Very high	99.16%		ST857	2	35	2	35	56	24	19	-	-	-	-	-	-	-	-	-
Klebsiella.pneumoniae.AUH_IMP459--NWCA01--GCA_002776355.1	Klebsiella pneumoniae	strong	106	255933	362474	yes	ST15	1	1	7	11	ybt 10; ICEKp4	17-1LV	-	0	-	0	-	0	-	-	wzi93	KL112	none	Very high	98.65%		O1v1	none	Very high	98.52%		ST15	1	1	1	1	1	1	1	15	3	4	3	3	7*	28	3	3
Klebsiella.pneumoniae.AUH_IMP485--NWBX01--GCA_002776395.1	Klebsiella pneumoniae	strong	86	259569	1019166	no	ST45	1	2	7	8	ybt 10; ICEKp4	78	-	0	-	0	-	0	-	-	wzi101	KL24	none	Very high	99.02%		O2v1	none	Very high	98.76%		ST45	2	1	1	6	7	1	12	3	12	4	11	3	21	18	3	10
Klebsiella.pneumoniae.AUH-KIMP148--NIBY01--GCA_002866605.1	Klebsiella pneumoniae	strong	83	383386	746516	no	ST147	1	2	9	13	ybt 10; ICEKp4	20-2LV	-	0	-	0	-	0	-	-	wzi64	KL64	none	Perfect	100.00%		O2v1	none	Very high	98.64%		ST147	3	4	6	1	7	4	38	16	12	4	3	3	35*	54	3	10
Klebsiella.pneumoniae.AUH-KIMP152--NIBZ01--GCA_002866505.1	Klebsiella pneumoniae	strong	80	365966	1044484	no	ST16	1	1	9	10	ybt 10; ICEKp4	91-1LV	-	0	-	0	-	0	-	-	wzi50	KL51	none	Very high	99.94%		O3b	none	Very high	99.08%		ST16	2	1	2	1	4	4	4	3	12	4	3	3	85	85	3	10
Klebsiella.pneumoniae.AUH-KIMP158--NICA01--GCA_002866645.1	Klebsiella pneumoniae	strong	79	298205	585072	no	ST15	1	2	2	1	ybt 10; ICEKp4	28	-	0	-	0	-	0	-	-	wzi24	KL24	-	High	100.00%	KL24_13_wcuG	O1v1	none	Very high	98.52%		ST15	1	1	1	1	1	1	1	16	12	4	3	3	35	50	3	10
Klebsiella.pneumoniae.AUH-KIMP159--NICB01--GCA_002866665.1	Klebsiella pneumoniae	strong	61	393139	632912	no	ST2719	0	2	2	1	-	0	-	0	-	0	-	0	-	-	wzi81	KL81	?-	Good	99.63%	KL81_19_rmlD,KL81_20_rmlC	OL101	?-+*	Good	95.37%	OL101_03_rfbD,OL101_04_rfbC	ST2719	2	1	151	87	7	1	12	-	-	-	-	-	-	-	-	-
Klebsiella.pneumoniae.AUH-KIMP170--NICC01--GCA_002866585.1	Klebsiella pneumoniae	strong	100	350416	1103175	no	ST1799	1	3	3	2	ybt 4; plasmid	329-2LV	-	0	-	0	-	0	-	-	-	KL16	none	Very high	99.43%		O1v1	none	Very high	98.08%		ST1799	2	1	1	1	3	1	34	18	20*	27	31	13	41	71	9	8
Klebsiella.pneumoniae.AUH-KIMP177--NICD01--GCA_002866675.1	Klebsiella pneumoniae	strong	75	356543	1199187	no	ST1799	1	3	3	2	ybt 4; plasmid	329-2LV	-	0	-	0	-	0	-	-	-	KL16	none	Very high	99.43%		O1v1	none	Very high	98.08%		ST1799	2	1	1	1	3	1	34	18	20*	27	31	13	41	71	9	8
Klebsiella.pneumoniae.AUH-KIMP180--NICE01--GCA_002866565.1	Klebsiella pneumoniae	strong	64	377281	1126348	no	ST16	0	1	7	8	-	0	-	0	-	0	-	0	-	-	wzi50	KL51	none	Very high	99.94%		O3b	none	Very high	99.08%		ST16	2	1	2	1	4	4	4	-	-	-	-	-	-	-	-	-
Klebsiella.pneumoniae.AUH-KIMP181--NICF01--GCA_002866545.1	Klebsiella pneumoniae	strong	61	379465	1257498	no	ST16	0	1	7	8	-	0	-	0	-	0	-	0	-	-	wzi50	KL51	none	Very high	99.94%		O3b	none	Very high	99.08%		ST16	2	1	2	1	4	4	4	-	-	-	-	-	-	-	-	-
Klebsiella.pneumoniae.AUH-KIMP182--NICG01--GCA_002866615.1	Klebsiella pneumoniae	strong	61	305666	828955	no	ST35	0	0	1	0	-	0	-	0	-	0	-	0	-	-	wzi105	KL103	*	Very high	96.54%		O1v1	none	Very high	98.33%		ST35	2	1	2	1	10	1	19	-	-	-	-	-	-	-	-	-
Klebsiella.pneumoniae.AUH-KIMP184--NICH01--GCA_002775235.1	Klebsiella pneumoniae	strong	105	341307	1386165	no	ST111	1	2	9	11	ybt 14; ICEKp5	147-1LV	-	0	-	0	-	0	-	-	wzi63	KL63	none	Very high	99.35%		O1v2	none	Very high	99.29%		ST111	2	1	5	1	17	4	42	4	4	5	4	1	183	191	2	4
Klebsiella.pneumoniae.AUH-KIMP192--NICI01--GCA_002775315.1	Klebsiella pneumoniae	strong	93	319350	666911	no	ST45	1	2	6	5	ybt 10; ICEKp4	78	-	0	-	0	-	0	-	-	wzi101	KL24	-	High	99.02%	KL24_14_wzy	O2v1	none	Very high	98.76%		ST45	2	1	1	6	7	1	12	3	12	4	11	3	21	18	3	10
Klebsiella.pneumoniae.AUH-KIMP195--NIFL01--GCA_002775265.1	Klebsiella pneumoniae	strong	92	294939	438558	no	ST15	1	2	8	11	ybt 10; ICEKp4	107-1LV	-	0	-	0	-	0	-	-	wzi93	KL112	none	Very high	98.65%		O1v1	none	Very high	98.52%		ST15	1	1	1	1	1	1	1	3	3	4	3	3	7*	7	3	3
Klebsiella.pneumoniae.AUH-KIMP196--NIFM01--GCA_002775295.1	Klebsiella pneumoniae	strong	90	294939	429762	no	ST15	1	2	7	10	ybt 10; ICEKp4	107-1LV	-	0	-	0	-	0	-	-	wzi93	KL112	none	Very high	98.65%		O1v1	none	Very high	98.52%		ST15	1	1	1	1	1	1	1	3	3	4	3	3	7*	7	3	3
Klebsiella.pneumoniae.AUH-KIMP198--NICJ01--GCA_002775325.1	Klebsiella pneumoniae	strong	74	420582	1049322	no	ST2118	0	2	2	1	-	0	-	0	-	0	-	0	-	-	wzi417	KL46	?-	Good	99.04%	KL46_09_wzy,KL46_11_wcuI,KL46_12_wcuF	O3b	none	Very high	99.27%		ST2118	5	1	1	1	9	1	34	-	-	-	-	-	-	-	-	-
Klebsiella.pneumoniae.AUH-KIMP198--NICO01--GCA_002775345.1	Klebsiella pneumoniae	strong	83	328518	482052	no	ST37	1	2	2	1	ybt unknown	0	-	0	-	0	-	0	-	-	wzi50	KL15	none	Very high	99.79%		O4	-	High	99.71%	O4_01_hydrolase	ST37	2	9	2	1	13	1	16	6*	15	5*	4*	11	245*	23*	2	11
Klebsiella.pneumoniae.AUH-KIMP204--NICK01--GCA_002775375.1	Klebsiella pneumoniae	strong	68	350623	618173	no	ST107	0	2	2	1	-	0	-	0	-	0	-	0	-	-	wzi74	KL103	*	Very high	96.71%		O1v1	none	Very high	97.73%		ST107	2	1	2	17	27	1	39	-	-	-	-	-	-	-	-	-
Klebsiella.pneumoniae.AUH-KIMP209--NICL01--GCA_002775175.1	Klebsiella pneumoniae	strong	62	419656	620256	no	ST147	0	3	10	12	-	0	-	0	-	0	-	0	-	-	wzi64	KL64	none	Perfect	100.00%		O2v1	none	Very high	98.64%		ST147	3	4	6	1	7	4	38	-	-	-	-	-	-	-	-	-
Klebsiella.pneumoniae.AUH-KIMP215--NICM01--GCA_002775395.1	Klebsiella pneumoniae	strong	79	351158	715809	no	ST35	1	2	5	5	ybt 9; ICEKp3	183	-	0	-	0	-	0	-	-	wzi16	KL16	none	Very high	99.41%		O1v1	-	High	98.51%	O1/O2v1_04_glf	ST35	2	1	2	1	10	1	19	5	11	6	5	1	25	37	9	5
Klebsiella.pneumoniae.AUH-KIMP217--NICN01--GCA_002775405.1	Klebsiella pneumoniae	strong	108	328662	847262	no	ST11	0	2	11	21	-	0	-	0	-	0	-	0	-	-	wzi75	KL105	none	Perfect	100.00%		O2v2	none	Very high	98.44%		ST11	3	3	1	1	1	1	4	-	-	-	-	-	-	-	-	-
Klebsiella.pneumoniae.AUH-KIMP223--NICP01--GCA_002775455.1	Klebsiella pneumoniae	strong	47	438631	1588036	no	ST105	1	2	1	1	ybt unknown	0	-	0	-	0	-	0	-	-	wzi383	KL102	none	Very high	99.25%		O2v2	none	Very high	98.44%		ST105	2	3	2	1	1	4	18	5*	63	61*	68	43*	24*	21*	9	8
Klebsiella.pneumoniae.AUH-KIMP297B--NICQ01--GCA_002775575.1	Klebsiella pneumoniae	strong	110	315823	1057171	no	ST1593	1	0	1	0	ybt 4; plasmid	65	-	0	-	0	-	0	-	-	-	KL137	?-+*	Good	96.07%	KL137_19	O3b	?	Good	99.28%		ST1593	4	1	11	1	9	4	59	23	27	30	18	13	65	61	9	18
Klebsiella.pneumoniae.AUH-KIMP300--NICR01--GCA_002775255.1	Klebsiella pneumoniae	strong	130	355645	748700	no	ST299	0	2	4	3	-	0	-	0	-	0	-	0	-	-	wzi7	KL7	none	Very high	98.54%		O1v1	none	Very high	98.61%		ST299	2	10	1	1	56	24	31	-	-	-	-	-	-	-	-	-
Klebsiella.pneumoniae.AUH-KIMP328--NICU01--GCA_002775525.1	Klebsiella pneumoniae	strong	67	759858	1056563	no	ST45	1	2	2	1	ybt 10; ICEKp4	78-1LV	-	0	-	0	-	0	-	-	wzi149	KL62	none	Very high	99.97%		O2v1	none	Very high	98.88%		ST45	2	1	1	6	7	1	12	3	12	4	11	3	21*	18	3	10
Klebsiella.pneumoniae.AUH-KIMP407--NICV01--GCA_002775555.1	Klebsiella pneumoniae	strong	79	364756	653434	no	ST500	0	2	2	1	-	0	-	0	-	0	-	0	-	-	wzi34	KL34	none	Very high	99.95%		O1v1	none	Very high	98.91%		ST500	2	6	1	72	4	4	64	-	-	-	-	-	-	-	-	-
Klebsiella.pneumoniae.AUH-KIMP444--NICW01--GCA_002775495.1	Klebsiella pneumoniae	strong	79	482897	1041074	no	ST1634	0	2	8	14	-	0	-	0	-	0	-	0	-	-	wzi2	KL151	?-	Good	97.41%	KL151_18_rmlA,KL151_20_rmlC	OL102	?-+*	None	83.71%	OL102_02_rfbA,OL102_04_rfbC,OL102_05_wbbL,OL102_06_rhamnan,OL102_07_wzm,OL102_08_wzt	ST1634	1	6	1	26	12	25	9	-	-	-	-	-	-	-	-	-
Klebsiella.pneumoniae.AUH-KIMP447--NICX01--GCA_002775445.1	Klebsiella pneumoniae	strong	72	369998	996691	no	ST187	1	2	4	4	ybt 10; ICEKp4	91-3LV	-	0	-	0	-	0	-	-	wzi10	KL10	*	Very high	96.71%		O5	*	High	94.28%		ST187	23	31	2	1	9	4	23	3	12	4	3	3	85*	85*	3	10
Klebsiella.pneumoniae.AUH-KIMP460--NICY01--GCA_002775585.1	Klebsiella pneumoniae	strong	86	294938	472869	no	ST15	1	1	4	4	ybt 10; ICEKp4	17	-	0	-	0	-	0	-	-	wzi93	KL112	none	Very high	98.65%		O1v1	none	Very high	98.52%		ST15	1	1	1	1	1	1	1	15	3	4	3	3	7	28	3	3
Klebsiella.pneumoniae.AUH-KIMP461--NICZ01--GCA_002775595.1	Klebsiella pneumoniae	strong	89	425815	1543351	no	ST16	1	2	10	11	ybt 10; ICEKp4	91-1LV	-	0	-	0	-	0	-	-	wzi50	KL51	none	Very high	99.94%		O3b	none	Very high	99.08%		ST16	2	1	2	1	4	4	4	3	12	4	3	3	85	85	3	10
Klebsiella.pneumoniae.AUSMDU00003562--GCA_002812365.1	Klebsiella pneumoniae	strong	3	5414861	5414861	no	ST258	1	2	6	3	ybt 13; ICEKp2	299-1LV	-	0	-	0	-	0	-	-	wzi29	KL106	?-+	Good	99.98%	KL106_17	O2v2	none	Very high	98.48%		ST258	3	3	1	1	1	1	79	6	4	20	14	1	126*	131	2	4
Klebsiella.pneumoniae.AUSMDU00008119--GCA_002812385.1	Klebsiella pneumoniae	strong	3	5449340	5449340	no	ST258	1	2	4	7	ybt 13; ICEKp2	299	-	0	-	0	-	0	-	-	wzi29	KL106	?	Good	99.98%		O2v2	none	Very high	98.48%		ST258	3	3	1	1	1	1	79	6	4	20	14	1	126	131	2	4
Klebsiella.pneumoniae.AWD5--MOXK01--GCA_001876675.1	Klebsiella pneumoniae	strong	137	75700	320923	yes	ST200	0	0	0	0	-	0	-	0	-	0	-	0	-	-	-	KL50	?-	None	90.40%	KL50_01_galF,KL50_02_cpsACP,KL50_03_wzi,KL50_04_wza,KL50_05_wbaZ,KL50_06_wbaP,KL50_07_wcuU,KL50_08_wcuH,KL50_09_wzx,KL50_10	O3b	?-	None	98.78%	O3b_01_manC,O3b_02_manB,O3b_03_wzm,O3b_04_wzt,O3b_05_wbdD,O3b_08_wbdC	ST200	2	1	2	1	12	1	68	-	-	-	-	-	-	-	-	-
Klebsiella.pneumoniae.B03--NTHT01--GCA_002300715.2	Klebsiella pneumoniae	strong	84	238932	352000	yes	ST437	0	2	10	14	-	0	-	0	-	0	-	0	-	-	wzi109	KL36	?-	Good	99.89%	KL36_14_wcuM,KL36_15,KL36_16_wckT	O4	none	Very high	99.73%		ST437	3	3	1	1	1	1	31	-	-	-	-	-	-	-	-	-
Klebsiella.pneumoniae.B04--NTGK01--GCA_002295145.1	Klebsiella pneumoniae	strong	143	148912	351188	yes	ST11	1	2	8	9	ybt 9; ICEKp3	344	-	0	-	0	-	0	-	-	wzi64	KL64	?-	None	100.00%	KL64_07_wzx,KL64_08_wcoV,KL64_09,KL64_10_wzy,KL64_11_wcoU,KL64_12_wcoT	O2v1	none	Very high	98.64%		ST11	3	3	1	1	1	1	4	5	11	6	90	1	187	217	9	5
Klebsiella.pneumoniae.B11--NTHU01--GCA_002300725.2	Klebsiella pneumoniae	strong	76	194090	415595	yes	ST11	1	2	9	11	ybt 10; ICEKp4	26	-	0	-	0	-	0	-	-	-	KL107	?-	None	72.36%	KL107_01_galF,KL107_02_cpsACP,KL107_03_wzi,KL107_04_wza,KL107_05_wzb,KL107_06_wzc,KL107_07_wbaP,KL107_08,KL107_09,KL107_10,KL107_11_gnd,KL107_12,KL107_13,KL107_14,KL107_15,KL107_16_ugd	OL102	-	None	73.84%	OL102_01_rfbB,OL102_02_rfbA,OL102_03_rfbD,OL102_04_rfbC,OL102_05_wbbL,OL102_06_rhamnan,OL102_07_wzm,OL102_08_wzt	ST11	3	3	1	1	1	1	4	16	12	4	3	3	35	33	3	10
Klebsiella.pneumoniae.B12_AN_--GCA_004120115.1	Klebsiella pneumoniae	strong	2	5565554	5565554	no	ST11	1	1	7	9	ybt 9; ICEKp3	174	-	0	-	0	-	0	-	-	wzi50	KL15	none	Very high	99.74%		O4	none	Very high	99.65%		ST11	3	3	1	1	1	1	4	5	11	6	5	1	34	15	9	5
Klebsiella.pneumoniae.B13--PXYF01--GCA_003012855.1	Klebsiella pneumoniae	strong	88	299059	480275	no	ST611	0	1	5	4	-	0	-	0	-	0	-	0	-	-	-	KL45	?	Good	99.03%		O2v2	none	Very high	98.41%		ST611	5	1	5	1	7	11	24	-	-	-	-	-	-	-	-	-
Klebsiella.pneumoniae.B14--PIEG01--GCA_002855915.1	Klebsiella pneumoniae	strong	960	9685	59287	yes	ST107	0	0	2	2	-	0	-	0	-	0	-	0	-	-	wzi69	KL101	?-	None	99.60%	KL101_02_cpsACP,KL101_04_wza,KL101_05_wzb,KL101_06_wzc,KL101_07_wbaP,KL101_08_wcaA,KL101_11,KL101_12_wzy,KL101_13_wcqP,KL101_14_wzx,KL101_15_wcuN	O1v1	?-	Good	97.72%	O1/O2v1_02_wzt,O1/O2v1_03_wbbM	ST107	2	1	2	17	27	1	39	-	-	-	-	-	-	-	-	-
Klebsiella.pneumoniae.B15--QWDG01--GCA_003432105.1	Klebsiella pneumoniae	strong	150	85714	213098	yes	ST11	1	2	9	13	ybt 9; ICEKp3	183	-	0	-	0	-	0	-	-	wzi50	KL15	none	Very high	99.73%		O4	none	Very high	99.66%		ST11	3	3	1	1	1	1	4	5	11	6	5	1	25	37	9	5
Klebsiella.pneumoniae.B16470--MIEJ01--GCA_001901585.1	Klebsiella pneumoniae	strong	204	178487	675306	no	ST14	1	2	9	15	ybt 14; ICEKp5	138-2LV	-	0	-	0	-	0	-	-	wzi64	KL64	?-+	Low	99.99%	KL64_03_wzi,KL64_05_wzb,KL64_18_manC	O1v1	-	High	98.64%	O1/O2v1_03_wbbM	ST14	1	6	1	1	1	1	1	4	4*	31	4	1	175*	171	2	4
Klebsiella.pneumoniae.B1647--MCFO01--GCA_001758405.1	Klebsiella pneumoniae	strong	171	126548	337597	no	ST231	4	2	9	10	ybt 14; ICEKp5	135-3LV	-	0	iuc 5	62-3LV	-	0	-	-	wzi104	KL51	-*	High	99.35%	KL51_10_wcuF,KL51_11_wcpA	O2v2	-	High	98.42%	O1/O2v2_09_gmlB	ST231	2	6	1	3	26	1	77	4	4	17*	4	1	275*	8*	2	4
Klebsiella.pneumoniae.B16--NTCW01--GCA_002289165.1	Klebsiella pneumoniae	strong	103	177543	712686	yes	ST437	0	2	10	14	-	0	-	0	-	0	-	0	-	-	wzi109	KL36	none	Very high	99.89%		O4	none	Very high	99.73%		ST437	3	3	1	1	1	1	31	-	-	-	-	-	-	-	-	-
Klebsiella.pneumoniae.B17--NTHV01--GCA_002300775.1	Klebsiella pneumoniae	strong	61	247949	699464	yes	ST443	0	2	3	5	-	0	-	0	-	0	-	0	-	-	wzi118	KL146	*	Very high	95.16%		O1v2	-	High	97.94%	O1/O2v2_06_wbbO	ST443	2	1	1	4	89	4	4	-	-	-	-	-	-	-	-	-
Klebsiella.pneumoniae.B199--LJCB01--GCA_001441295.1	Klebsiella pneumoniae	strong	88	251281	763586	no	ST327	1	1	6	8	ybt 10; ICEKp4	96	-	0	-	0	-	0	-	-	wzi39	KL39	*	Very high	99.27%		O1v1	none	Very high	98.33%		ST327	2	1	1	1	10	1	19	3	12	4	72	3	85	173	3	10
Klebsiella.pneumoniae.B20038--MCFP01--GCA_001758485.1	Klebsiella pneumoniae	strong	263	112362	379942	no	ST43	4	2	5	5	ybt 9; ICEKp3	183-1LV	-	0	iuc 1	1-1LV	-	0	-	rmpA2_9*-54%	wzi30	KL30	-+	None	99.53%	KL30_04_wza,KL30_06_wzc,KL30_07_wcuL,KL30_12_wckO,KL30_15_wcuG,KL30_18_manC	O1/O2v1	?-	Good	98.80%	O1/O2v1_03_wbbM	ST43	2	6	1	5	11	1	15	5	11	6*	5	1	25	37	9	5
Klebsiella.pneumoniae.B20143--MCFQ01--GCA_001758505.1	Klebsiella pneumoniae	strong	226	110989	561602	no	ST11	4	2	7	10	ybt 16; ICEKp12	280-3LV	-	0	iuc 1	1-1LV	-	0	-	rmpA2_2-54%	wzi24	KL24	-+	None	99.93%	KL24_06_wzc,KL24_08_wcuC,KL24_09_wcuV,KL24_10_wbaZ,KL24_11_wcaJ,KL24_12_wcuE,KL24_13_wcuG,KL24_14_wzy,KL24_15_wzx,KL24_17_manC	O2v1	-	High	98.49%	O1/O2v1_01_wzm,O1/O2v1_06_wbbO	ST11	3	3	1	1	1	1	4	6	15	17*	4	11	125	129*	2	11
Klebsiella.pneumoniae.B2481--PKMV01--GCA_002849305.1	Klebsiella pneumoniae	strong	469	83585	260418	no	ST147	1	2	9	14	ybt 10; ICEKp4	20-4LV	-	0	-	0	-	0	-	-	wzi64	KL64	-+	Good	99.99%	KL64_18_manC,KL64_22_rmlD	O2v1	none	Very high	98.64%		ST147	3	4	6	1	7	4	38	16	12	4	3*	3	61*	54	3*	10
Klebsiella.pneumoniae.B29--NTHW01--GCA_002300755.2	Klebsiella pneumoniae	strong	83	224287	383887	yes	ST340	0	2	8	18	-	0	-	0	-	0	-	0	-	-	wzi50	KL15	?-	None	99.98%	KL15_07_wcaJ,KL15_08_wceN,KL15_09_wceM,KL15_10_wcsR,KL15_11_wcaN,KL15_13_wckI,KL15_14_wzx	O4	?-	Low	99.17%	O4_03_hypothetical,O4_06_glycosyltransferase	ST340	3	3	1	1	1	1	18	-	-	-	-	-	-	-	-	-
Klebsiella.pneumoniae.B30--NTHX01--GCA_002300785.2	Klebsiella pneumoniae	strong	98	154668	352103	yes	ST437	0	2	10	14	-	0	-	0	-	0	-	0	-	-	wzi109	KL36	?-	None	99.88%	KL36_13_wckE,KL36_16_wckT,KL36_17_wzx,KL36_18_wcuJ	O4	none	Very high	99.72%		ST437	3	3	1	1	1	1	31	-	-	-	-	-	-	-	-	-
Klebsiella.pneumoniae.B31--GCA_004295605.1	Klebsiella pneumoniae	strong	1	5273146	5273146	yes	ST15	0	0	1	0	-	0	-	0	-	0	-	0	-	-	wzi19	KL19	*	High	94.91%		O1v2	none	Perfect	100.00%		ST15	1	1	1	1	1	1	1	-	-	-	-	-	-	-	-	-
Klebsiella.pneumoniae.B32205--PUXA01--GCA_002969015.1	Klebsiella pneumoniae	strong	273	119582	240775	no	ST14	1	2	8	17	ybt 9; ICEKp3	191-1LV	-	0	-	0	-	0	-	-	wzi2	KL2	none	Very high	99.75%		O1v1	none	Very high	99.99%		ST14	1	6	1	1	1	1	1	5	11	6	5	1	271	292	52*	5
Klebsiella.pneumoniae.B35725--PUXB01--GCA_002969095.1	Klebsiella pneumoniae	strong	256	95584	298385	no	ST147	1	2	10	19	ybt 10; ICEKp4	20-3LV	-	0	-	0	-	0	-	-	wzi64	KL64	-	High	99.99%	KL64_07_wzx,KL64_22_rmlD	O2v1	none	Very high	98.64%		ST147	3	4	6	1	7	4	38	16	12	4*	3	3	61	54	3	10
Klebsiella.pneumoniae.B35--NTHY01--GCA_002300765.2	Klebsiella pneumoniae	strong	83	193445	509377	yes	ST11	2	3	6	4	ybt 0; ICEKp10	346	clb 3	17	-	0	-	0	-	-	wzi64	KL64	?-	None	99.99%	KL64_06_wzc,KL64_07_wzx,KL64_08_wcoV,KL64_09,KL64_10_wzy,KL64_11_wcoU,KL64_12_wcoT,KL64_13_wcsF	O2v1	none	Very high	98.64%		ST11	3	3	1	1	1	1	4	48	15	5	94	60	181	200	50	11
Klebsiella.pneumoniae.B3639--MBQC01--GCA_001766695.1	Klebsiella pneumoniae	strong	143	209883	642453	no	ST3605	4	0	0	0	ybt unknown	0	-	0	iuc 1	1-1LV	iro 1	2	rmpA_4*-42%(KpVP-1)	rmpA2_6*-55%	wzi1	KL1	-+	Good	99.97%	KL1_03_wzi,KL1_10_wcsS	O1v2	-	High	99.10%	O1/O2v2_01_wzm,O1/O2v2_02_wzt,O1/O2v2_09_gmlB	ST3605	2	1	1	1	9	4	489	5	11	6*	5	1*	16*	37*	9	5
Klebsiella.pneumoniae.B3789--MBFY01--GCA_001756905.1	Klebsiella pneumoniae	strong	187	111893	301124	no	ST23	5	0	1	0	ybt 1; ICEKp10	340-3LV	clb unknown	0	iuc 1	1	iro 1	2-2LV	rmpA_2(KpVP-1)	rmpA2_6-60%	wzi1	KL1	none	Very high	99.99%		O1v2	none	Very high	99.11%		ST23	2	1	1	1	9	4	12	2	17*	3*	2	2*	6	6	2	2
Klebsiella.pneumoniae.B5--NIAT01--GCA_002269795.1	Klebsiella pneumoniae	strong	287	68223	225934	no	ST258	0	2	9	14	-	0	-	0	-	0	-	0	-	-	wzi29	KL106	?-	Good	99.85%	KL106_09,KL106_10_wecB,KL106_17	O2v2	none	Very high	98.48%		ST258	3	3	1	1	1	1	79	-	-	-	-	-	-	-	-	-
Klebsiella.pneumoniae.B6418--MLCD01--GCA_001777135.1	Klebsiella pneumoniae	strong	877	35676	117616	no	ST3606	4	0	1	0	ybt unknown	0	-	0	iuc unknown	0	iro 1	2-1LV	rmpA_4*-19%(KpVP-1)	rmpA2_3*-0%	wzi1	KL1	-+	None	99.93%	KL1_02_cpsACP,KL1_03_wzi,KL1_06_wzc,KL1_07_wzx,KL1_12_gmd	O1v2	-	High	99.09%	O1/O2v2_01_wzm,O1/O2v2_06_wbbO,O1/O2v2_08_gmlC	ST3606	2	1	1	1	9	4	490	5	11	4*	6*	1*	51*	22*	55*	5*
Klebsiella.pneumoniae.B6--NIAS01--GCA_002269895.1	Klebsiella pneumoniae	strong	312	94325	266816	no	ST258-1LV	0	3	9	14	-	0	-	0	-	0	-	0	-	-	wzi29	KL106	?-	Good	99.88%	KL106_10_wecB	O2v2	-	High	98.47%	O1/O2v2_10_gmlA	ST258-1LV	3	3	1	-	1	1	79	-	-	-	-	-	-	-	-	-
Klebsiella.pneumoniae.B7868--LYYE01--GCA_001721565.1	Klebsiella pneumoniae	strong	565	252282	556922	no	ST3607	0	0	1	0	-	0	-	0	-	0	iro unknown	0	-	-	-	KL25	-	High	99.83%	KL25_09_wfeD	O3/O3a	none	Very high	98.66%		ST3607	4	3	1	1	379	1	491	-	-	-	-	2*	16*	4*	2*	-
Klebsiella.pneumoniae.B7--PIEF01--GCA_002856915.1	Klebsiella pneumoniae	strong	674	15023	76664	yes	ST265-1LV	0	1	2	2	-	0	-	0	-	0	-	0	-	-	wzi150	KL107	?-	None	87.92%	KL107_02_cpsACP,KL107_05_wzb,KL107_06_wzc,KL107_07_wbaP,KL107_08,KL107_09,KL107_10	OL101	?-*	Good	92.11%	OL101_06_wzm	ST265-1LV	3	1	1	1	1	1	279*	-	-	-	-	-	-	-	-	-
Klebsiella.pneumoniae.B-8658--SIXJ01--GCA_004310675.1	Klebsiella pneumoniae	strong	172	142039	518243	no	ST147	3	2	8	8	-	0	-	0	iuc 1	1	-	0	-	rmpA2_3*-0%	wzi420	KL10	?-+	Good	96.72%	KL10_18_manC,KL10_19_manB	O3/O3a	?-	Good	98.01%	O3/O3a_01_manC,O3/O3a_02_manB	ST147	3	4	6	1	7	4	38	-	-	-	-	-	-	-	-	-
Klebsiella.pneumoniae.B86--LJCD01--GCA_001441285.1	Klebsiella pneumoniae	strong	53	266552	1022631	no	ST11	1	1	5	6	ybt 9; ICEKp3	181	-	0	-	0	-	0	-	-	wzi323	KL62	none	Very high	99.92%		O2v1	none	Very high	98.88%		ST11	3	3	1	1	1	1	4	5	11	6	5	1	171	172	9	5
Klebsiella.pneumoniae.B8--NIAR01--GCA_002268815.1	Klebsiella pneumoniae	strong	324	81517	270198	no	ST258	0	2	8	14	-	0	-	0	-	0	-	0	-	-	wzi29	KL106	?-+	Good	99.93%	KL106_10_wecB,KL106_17	O2v2	none	Very high	98.48%		ST258	3	3	1	1	1	1	79	-	-	-	-	-	-	-	-	-
Klebsiella.pneumoniae.B8S35--QKRJ01--GCA_003233875.1	Klebsiella pneumoniae	strong	153	172984	492192	no	ST37	0	0	3	2	-	0	-	0	-	0	-	0	-	-	wzi14	KL14	none	Very high	99.95%		O3b	none	Very high	99.29%		ST37	2	9	2	1	13	1	16	-	-	-	-	-	-	-	-	-
Klebsiella.pneumoniae.B8S50--QKRK01--GCA_003233835.1	Klebsiella pneumoniae	strong	139	172985	462290	no	ST37	0	0	3	2	-	0	-	0	-	0	-	0	-	-	wzi14	KL14	none	Very high	99.98%		O3b	none	Very high	99.31%		ST37	2	9	2	1	13	1	16	-	-	-	-	-	-	-	-	-
Klebsiella.pneumoniae.B9--NIAQ01--GCA_002268915.1	Klebsiella pneumoniae	strong	260	83451	318332	no	ST258	0	3	9	14	-	0	-	0	-	0	-	0	-	-	wzi29	KL106	?	Good	99.78%		O2v2	?	Good	98.48%		ST258	3	3	1	1	1	1	79	-	-	-	-	-	-	-	-	-
Klebsiella.pneumoniae.BA1559--GCA_004295385.1	Klebsiella pneumoniae	strong	3	5402442	5402442	no	ST15	1	1	8	12	ybt 10; ICEKp4	28	-	0	-	0	-	0	-	-	wzi24	KL24	-+	Good	99.97%	KL24_17_manC	O1v1	none	Very high	98.51%		ST15	1	1	1	1	1	1	1	16	12	4	3	3	35	50	3	10
Klebsiella.pneumoniae.BA1625--PKOK01--GCA_002849465.1	Klebsiella pneumoniae	strong	338	108031	345407	no	ST14	1	2	8	12	ybt 14; ICEKp5	140-3LV	-	0	-	0	-	0	-	-	wzi64	KL64	-+	Good	99.98%	KL64_18_manC,KL64_21_rmlA,KL64_22_rmlD	O1v1	none	Very high	98.64%		ST14	1	6	1	1	1	1	1	4	4*	31	4	1	67	171	2*	4
Klebsiella.pneumoniae.BA20567--PKOL01--GCA_002849475.1	Klebsiella pneumoniae	strong	214	113756	291355	no	ST231	4	2	7	9	ybt unknown	0	-	0	iuc 5	62-3LV	-	0	-	-	wzi104	KL51	-	High	99.39%	KL51_14_wcoZ	O1v2	none	Very high	98.43%		ST231	2	6	1	3	26	1	77	4	4	4*	4	1	8*	8	52*	4
Klebsiella.pneumoniae.BA2275--PUIH01--GCA_002967795.1	Klebsiella pneumoniae	strong	303	66508	371893	no	ST11	1	2	9	11	ybt 14; ICEKp5	145-2LV	-	0	-	0	-	0	-	-	wzi14	KL14	?-+	Good	99.91%	KL14_19_manC	O3b	?-	Good	99.24%	O3b_01_manC,O3b_03_wzm	ST11	3	3	1	1	1	1	4	4	4	5*	4	1	8	8	2	4
Klebsiella.pneumoniae.BA253--LZYA01--GCA_001721585.1	Klebsiella pneumoniae	strong	96	192900	450655	no	ST23	4	0	1	0	ybt unknown	0	-	0	iuc 1	1	iro 1	2	rmpA_2(KpVP-1)	rmpA2_6*-47%	wzi1	KL1	none	Very high	99.99%		O1v2	none	Very high	99.10%		ST23	2	1	1	1	9	4	12	5	11	6*	5	1	25*	37*	9	5*
Klebsiella.pneumoniae.BA2817--NTHS01--GCA_002300665.1	Klebsiella pneumoniae	strong	118	218842	438626	no	ST48	1	1	7	11	ybt 14; ICEKp5	154-2LV	-	0	-	0	-	0	-	-	wzi62	KL62	?-+	Good	99.65%	KL62_06_wzc,KL62_12,KL62_17_manC	O1v1	none	Very high	97.86%		ST48	2	5	2	2	7	1	10	4	4	4*	4	25*	8	8	2	4
Klebsiella.pneumoniae.BA28434--GCA_002909775.2	Klebsiella pneumoniae	strong	8	5438017	5438017	no	ST231	4	3	10	14	ybt 14; ICEKp5	145-1LV	-	0	iuc 5	62-3LV	-	0	-	-	wzi104	KL51	-	None	99.35%	KL51_08_wcpB,KL51_11_wcpA,KL51_12_wzx,KL51_14_wcoZ	O1v2	-	High	98.43%	O1/O2v2_03_wbbM,O1/O2v2_10_gmlA	ST231	2	6	1	3	26	1	77	4	4	5	4	1	8	8	2	4
Klebsiella.pneumoniae.BA2908--PJOP01--GCA_002844785.1	Klebsiella pneumoniae	strong	266	126884	368971	no	ST3608	1	2	10	9	ybt 9; ICEKp3	174-3LV	-	0	-	0	-	0	-	-	wzi50	KL51	none	Very high	99.93%		O3b	-	High	99.04%	O3b_01_manC	ST3608	191	1	2	1	4	4	4	5	11	6*	5	1	34	15*	52*	5
Klebsiella.pneumoniae.BA29256--PPXS01--GCA_002909805.1	Klebsiella pneumoniae	strong	151	102924	555686	no	ST395	1	2	3	1	ybt 16; ICEKp12	280	-	0	-	0	-	0	-	-	wzi64	KL64	?-+	Good	100.00%	KL64_03_wzi	O1/O2v1	none	Very high	98.64%		ST395	3	1	2	4	1	1	4	6	15	5	4	11	125	129	2	11
Klebsiella.pneumoniae.BA33875--GCA_002740955.2	Klebsiella pneumoniae	strong	4	5521588	5521588	no	ST101	1	2	6	13	ybt 9; ICEKp3	183	-	0	-	0	-	0	-	-	wzi137	KL17	-	None	99.78%	KL17_06_wzc,KL17_07_wzy,KL17_08_wctR,KL17_10_wctT,KL17_14_wzx,KL17_17_rmlA	O1v1	*	Very high	96.45%		ST101	2	6	1	5	4	1	6	5	11	6	5	1	25	37	9	5
Klebsiella.pneumoniae.BA34918--GCA_004295405.1	Klebsiella pneumoniae	strong	9	5439838	5439838	no	ST23	4	2	10	15	ybt 9; ICEKp3	15-2LV	-	0	iuc 1	1-1LV	iro 1	2	rmpA_2(KpVP-1)	rmpA2_8*-53%	wzi1	KL1	-+	Good	99.95%	KL1_05_wzb,KL1_18_manC	O1v2	?-	None	99.08%	O1/O2v2_03_wbbM,O1/O2v2_06_wbbO,O1/O2v2_07_kfoC,O1/O2v2_09_gmlB	ST23	2	1	1	1	9	4	12	14	11	14	5	9	22	19*	9	5
Klebsiella.pneumoniae.BA34974--PPXT01--GCA_002909695.1	Klebsiella pneumoniae	strong	275	94627	210424	no	ST3609	0	1	3	3	-	0	-	0	-	0	-	0	-	-	-	KL117	?	Good	99.84%		O1v1	none	Very high	98.11%		ST3609	2	1	2	37	8	196	15	-	-	-	-	-	-	-	-	-
Klebsiella.pneumoniae.BA356--NQYV01--GCA_002285215.1	Klebsiella pneumoniae	strong	843	52807	212902	no	ST3610	0	2	7	13	-	0	-	0	-	0	-	0	-	-	wzi64	KL64	-+	None	99.93%	KL64_03_wzi,KL64_06_wzc,KL64_07_wzx,KL64_10_wzy,KL64_12_wcoT,KL64_14_wcuK,KL64_15_wbaZ,KL64_18_manC,KL64_19_manB,KL64_21_rmlA,KL64_22_rmlD	O1v1	-	High	98.55%	O1/O2v1_03_wbbM,O1/O2v1_05_wbbN	ST3610	192	6	1	1	1	1	1	-	-	-	-	-	-	-	-	-
Klebsiella.pneumoniae.BA38014--PPXV01--GCA_002909795.1	Klebsiella pneumoniae	strong	258	99642	323233	no	ST307	0	2	8	12	-	0	-	0	-	0	-	0	-	-	wzi173	KL102	none	Very high	99.27%		O2v2	none	Very high	98.45%		ST307	4	1	2	52	1	1	7	-	-	-	-	-	-	-	-	-
Klebsiella.pneumoniae.BA41763--LZYN01--GCA_001721555.1	Klebsiella pneumoniae	strong	320	108819	515287	no	ST147	1	2	10	12	ybt 10; ICEKp4	19-4LV	-	0	-	0	-	0	-	-	wzi64	KL64	-	High	99.99%	KL64_11_wcoU,KL64_12_wcoT,KL64_22_rmlD	O2v1	-	High	98.61%	O1/O2v1_03_wbbM,O1/O2v1_05_wbbN	ST147	3	4	6	1	7	4	38	16	12	4	3	3	61*	54*	3	10
Klebsiella.pneumoniae.BA4656--GCA_004209795.1	Klebsiella pneumoniae	strong	8	5432984	5432984	no	ST23	4	1	8	10	ybt 9; ICEKp3	15-2LV	-	0	iuc 1	1	iro 1	2	rmpA_2*-19%(KpVP-1)	rmpA2_5-54%	wzi1	KL1	-	High	99.93%	KL1_14_wcaH	O1v2	?-	Good	99.05%	O1/O2v2_06_wbbO,O1/O2v2_09_gmlB	ST23	2	1	1	1	9	4	12	14	11	14	5	9	22	19*	9	5
Klebsiella.pneumoniae.BAMC.07-18--JRQE01--GCA_000764635.1	Klebsiella pneumoniae	strong	9	5040645	5040645	yes	ST3611	0	1	7	10	-	0	-	0	-	0	-	0	-	-	wzi24	KL24	none	Very high	100.00%		O1v1	none	Very high	98.52%		ST3611	1	1	1	1	380	1	1	-	-	-	-	-	-	-	-	-
Klebsiella.pneumoniae.BC_1202--QOHZ01--GCA_003321305.1	Klebsiella pneumoniae	strong	462	23883	98922	no	ST340	0	3	9	12	-	0	-	0	-	0	-	0	-	-	wzi50	KL15	?-	Good	99.84%	KL15_08_wceN,KL15_10_wcsR,KL15_11_wcaN	O4	none	Very high	99.66%		ST340	3	3	1	1	1	1	18	-	-	-	-	-	-	-	-	-
Klebsiella.pneumoniae.BC_1277--QOUD01--GCA_003326375.1	Klebsiella pneumoniae	strong	158	209648	839817	no	ST437	0	3	10	9	-	0	-	0	-	0	-	0	-	-	wzi109	KL36	none	Very high	99.89%		O4	none	Very high	99.71%		ST437	3	3	1	1	1	1	31	-	-	-	-	-	-	-	-	-
Klebsiella.pneumoniae.BC_1411--QOIJ01--GCA_003338595.1	Klebsiella pneumoniae	strong	515	33679	161258	no	ST340	0	2	10	15	-	0	-	0	-	0	-	0	-	-	wzi50	KL107	?-+*	None	83.19%	KL107_05_wzb,KL107_06_wzc,KL107_07_wbaP,KL107_08,KL107_09,KL107_10,KL107_11_gnd,KL107_12,KL107_13,KL107_14,KL107_15,KL107_16_ugd	OL102	-	None	73.84%	OL102_01_rfbB,OL102_02_rfbA,OL102_03_rfbD,OL102_04_rfbC,OL102_05_wbbL,OL102_06_rhamnan,OL102_07_wzm,OL102_08_wzt	ST340	3	3	1	1	1	1	18	-	-	-	-	-	-	-	-	-
Klebsiella.pneumoniae.BC_1421--QOIH01--GCA_003321425.1	Klebsiella pneumoniae	strong	414	28645	90770	no	ST437	0	3	8	6	-	0	-	0	-	0	-	0	-	-	wzi109	KL50	?-*	None	94.04%	KL50_04_wza,KL50_05_wbaZ,KL50_06_wbaP,KL50_07_wcuU,KL50_08_wcuH,KL50_09_wzx,KL50_10	OL102	-	None	73.84%	OL102_01_rfbB,OL102_02_rfbA,OL102_03_rfbD,OL102_04_rfbC,OL102_05_wbbL,OL102_06_rhamnan,OL102_07_wzm,OL102_08_wzt	ST437	3	3	1	1	1	1	31	-	-	-	-	-	-	-	-	-
Klebsiella.pneumoniae.BC_1422--QOIG01--GCA_003321385.1	Klebsiella pneumoniae	strong	358	36436	148663	no	ST340	1	1	7	14	ybt unknown	0	-	0	-	0	-	0	-	-	wzi50	KL15	?-	Good	99.79%	KL15_10_wcsR	O4	none	Very high	99.66%		ST340	3	3	1	1	1	1	18	10*	19	6	5	1	51*	53*	9	5*
Klebsiella.pneumoniae.BC_1427--QOHX01--GCA_003321235.1	Klebsiella pneumoniae	strong	734	15937	75996	no	ST11	2	1	9	9	ybt 17; ICEKp10	269-1LV	clb 3	19-2LV	-	0	-	0	-	-	wzi27	KL107	?-+	None	85.18%	KL107_03_wzi,KL107_05_wzb,KL107_06_wzc,KL107_07_wbaP,KL107_08,KL107_09,KL107_10,KL107_12,KL107_13,KL107_14,KL107_15	O2v2	?-	Good	98.39%	O1/O2v2_02_wzt	ST11	3	3	1	1	1	1	4	6*	15	5	13	11	28	29	2	11
Klebsiella.pneumoniae.BC_1478--QOID01--GCA_003321375.1	Klebsiella pneumoniae	strong	473	24417	168363	no	ST340	0	3	9	12	-	0	-	0	-	0	-	0	-	-	wzi50	KL15	?-	None	99.83%	KL15_08_wceN,KL15_09_wceM,KL15_10_wcsR,KL15_13_wckI	O4	none	Very high	99.66%		ST340	3	3	1	1	1	1	18	-	-	-	-	-	-	-	-	-
Klebsiella.pneumoniae.BC_1484--QOIB01--GCA_003321335.1	Klebsiella pneumoniae	strong	512	22881	150456	no	ST340	0	3	9	12	-	0	-	0	-	0	-	0	-	-	wzi50	KL15	?-	Good	99.85%	KL15_10_wcsR	O4	none	Very high	99.66%		ST340	3	3	1	1	1	1	18	-	-	-	-	-	-	-	-	-
Klebsiella.pneumoniae.BC_1563--QOIF01--GCA_003321105.1	Klebsiella pneumoniae	strong	638	24142	126061	no	ST340	0	3	11	16	-	0	-	0	-	0	-	0	-	-	wzi50	KL15	?-	Good	99.85%	KL15_10_wcsR	O4	none	Very high	99.66%		ST340	3	3	1	1	1	1	18	-	-	-	-	-	-	-	-	-
Klebsiella.pneumoniae.BC_2026--QOIE01--GCA_003321225.1	Klebsiella pneumoniae	strong	509	25241	87039	no	ST11	2	1	8	8	ybt 17; ICEKp10	269	clb 3	19-1LV	-	0	-	0	-	-	wzi27	KL107	?-+	None	86.44%	KL107_03_wzi,KL107_05_wzb,KL107_06_wzc,KL107_07_wbaP,KL107_08,KL107_09,KL107_10,KL107_12,KL107_13,KL107_14,KL107_15	O2v2	?-	Good	98.43%	O1/O2v2_08_gmlC	ST11	3	3	1	1	1	1	4	6	15	5	13	11	28	29	2	11
Klebsiella.pneumoniae.BC_2162--QOIC01--GCA_003321315.1	Klebsiella pneumoniae	strong	613	22401	79456	no	ST11	2	3	8	12	ybt 0; ICEKp10	346-2LV	clb 3	17-1LV	-	0	-	0	-	-	-	KL107	?-+*	None	88.56%	KL107_03_wzi,KL107_04_wza,KL107_05_wzb,KL107_06_wzc,KL107_07_wbaP,KL107_08,KL107_09,KL107_10	O2v1	?	Good	98.64%		ST11	3	3	1	1	1	1	4	48	62*	5	94	60	181	200*	50	11
Klebsiella.pneumoniae.BC_4219--QOUE01--GCA_003326385.1	Klebsiella pneumoniae	strong	886	12739	68933	no	ST11	2	3	9	10	ybt unknown	0	clb 3	17	-	0	-	0	-	-	wzi64	KL64	?-	Good	99.99%	KL64_02_cpsACP,KL64_12_wcoT	O2v1	none	Very high	98.64%		ST11	3	3	1	1	1	1	4	48*	15	5	94*	60	179*	200*	50	11
Klebsiella.pneumoniae.BC_4234--QOVV01--GCA_003327585.1	Klebsiella pneumoniae	strong	375	40040	143344	no	ST340	0	3	9	9	-	0	-	0	-	0	-	0	-	-	wzi50	KL15	?-	Good	99.80%	KL15_10_wcsR	O4	none	Very high	99.66%		ST340	3	3	1	1	1	1	18	-	-	-	-	-	-	-	-	-
Klebsiella.pneumoniae.BC_4290--QOIA01--GCA_003321295.1	Klebsiella pneumoniae	strong	502	26324	104121	no	ST11	2	3	9	9	ybt 0; ICEKp10	346	clb 3	17	-	0	-	0	-	-	wzi64	KL64	?-	None	99.97%	KL64_06_wzc,KL64_08_wcoV,KL64_10_wzy,KL64_11_wcoU,KL64_12_wcoT,KL64_13_wcsF,KL64_15_wbaZ,KL64_19_manB	O2v1	?-	Good	98.64%	O1/O2v1_01_wzm	ST11	3	3	1	1	1	1	4	48	15	5	94	60	181	200	50	11
Klebsiella.pneumoniae.BC_4303--QOHY01--GCA_003321255.1	Klebsiella pneumoniae	strong	492	27083	123844	no	ST340	0	3	9	12	-	0	-	0	-	0	-	0	-	-	wzi50	KL15	?-+	None	99.86%	KL15_08_wceN,KL15_09_wceM,KL15_10_wcsR,KL15_11_wcaN,KL15_12_wzy,KL15_13_wckI,KL15_14_wzx,KL15_16_ugd	O4	?	Good	99.66%		ST340	3	3	1	1	1	1	18	-	-	-	-	-	-	-	-	-
Klebsiella.pneumoniae.BC_4509--QMDN01--GCA_003284835.1	Klebsiella pneumoniae	strong	634	17235	71250	no	ST11	2	3	8	7	ybt 0; ICEKp10	346-2LV	clb 3	17	-	0	-	0	-	-	wzi64	KL64	?-	None	99.89%	KL64_07_wzx,KL64_08_wcoV,KL64_11_wcoU,KL64_12_wcoT	O2v1	none	Very high	98.64%		ST11	3	3	1	1	1	1	4	48*	15	5	94	60	181	200*	50	11
Klebsiella.pneumoniae.BC_4985--QOUC01--GCA_003326395.1	Klebsiella pneumoniae	strong	219	293328	712090	no	ST16	0	2	10	10	-	0	-	0	-	0	-	0	-	-	wzi50	KL51	?-	None	99.93%	KL51_09_wzy,KL51_10_wcuF,KL51_11_wcpA,KL51_14_wcoZ	O3b	none	Very high	99.08%		ST16	2	1	2	1	4	4	4	-	-	-	-	-	-	-	-	-
Klebsiella.pneumoniae.BC_4987--QOUB01--GCA_003326315.1	Klebsiella pneumoniae	strong	173	168055	786403	no	ST258	0	3	11	17	-	0	-	0	-	0	-	0	-	-	wzi154	KL107	?	Good	99.99%		O2v2	none	Very high	98.38%		ST258	3	3	1	1	1	1	79	-	-	-	-	-	-	-	-	-
Klebsiella.pneumoniae.BC_4990--QOTZ01--GCA_003326365.1	Klebsiella pneumoniae	strong	156	203938	786404	no	ST258	0	3	11	17	-	0	-	0	-	0	-	0	-	-	wzi154	KL107	none	Very high	99.99%		O2v2	none	Very high	98.37%		ST258	3	3	1	1	1	1	79	-	-	-	-	-	-	-	-	-
Klebsiella.pneumoniae.BC_4993--QOUA01--GCA_003326285.1	Klebsiella pneumoniae	strong	157	167899	469382	no	ST258	0	3	11	17	-	0	-	0	-	0	-	0	-	-	wzi154	KL107	none	Very high	99.99%		O2v2	none	Very high	98.38%		ST258	3	3	1	1	1	1	79	-	-	-	-	-	-	-	-	-
Klebsiella.pneumoniae.BC_4994--QOHT01--GCA_003321095.1	Klebsiella pneumoniae	strong	119	274121	505589	no	ST16	0	2	5	3	-	0	-	0	-	0	-	0	-	-	wzi50	KL51	none	Very high	99.94%		O3b	none	Very high	99.06%		ST16	2	1	2	1	4	4	4	-	-	-	-	-	-	-	-	-
Klebsiella.pneumoniae.BC_4996--QOHU01--GCA_003321195.1	Klebsiella pneumoniae	strong	162	99738	431823	no	ST11	2	3	9	7	ybt 0; ICEKp10	346-2LV	clb 3	17-2LV	-	0	-	0	-	-	wzi64	KL64	none	Very high	99.94%		O2v1	none	Very high	98.64%		ST11	3	3	1	1	1	1	4	48	15	5	94	60	181	200*	50	11
Klebsiella.pneumoniae.BC_4998--QOHV01--GCA_003321155.1	Klebsiella pneumoniae	strong	178	262972	664752	no	ST11	2	3	8	5	ybt 0; ICEKp10	346-1LV	clb 3	17-2LV	-	0	-	0	-	-	wzi64	KL64	?-	Good	99.96%	KL64_12_wcoT	O2v1	none	Very high	98.64%		ST11	3	3	1	1	1	1	4	48	15	5	94	60	181	200*	50	11
Klebsiella.pneumoniae.BC_5000--QOHS01--GCA_003321135.1	Klebsiella pneumoniae	strong	170	203938	786404	no	ST258	0	3	11	16	-	0	-	0	-	0	-	0	-	-	wzi154	KL107	?	Good	99.99%		O2v2	none	Very high	98.38%		ST258	3	3	1	1	1	1	79	-	-	-	-	-	-	-	-	-
Klebsiella.pneumoniae.BC_5001--QOHW01--GCA_003321215.1	Klebsiella pneumoniae	strong	183	178889	664991	no	ST11	2	3	10	8	ybt 0; ICEKp10	346	clb 3	17	-	0	-	0	-	-	wzi64	KL64	?-	Good	99.96%	KL64_11_wcoU,KL64_12_wcoT	O2v1	none	Very high	98.64%		ST11	3	3	1	1	1	1	4	48	15	5	94	60	181	200	50	11
Klebsiella.pneumoniae.BC_5003--QOTY01--GCA_003326305.1	Klebsiella pneumoniae	strong	170	203938	786404	no	ST258	0	3	11	17	-	0	-	0	-	0	-	0	-	-	wzi154	KL107	none	Very high	99.99%		O2v2	none	Very high	98.38%		ST258	3	3	1	1	1	1	79	-	-	-	-	-	-	-	-	-
Klebsiella.pneumoniae.BC_5006--QOTX01--GCA_003326295.1	Klebsiella pneumoniae	strong	152	218433	464981	no	ST11	2	2	9	9	ybt 0; ICEKp10	346	clb 3	17-3LV	-	0	-	0	-	-	wzi64	KL64	none	Very high	99.96%		O2v1	none	Very high	98.64%		ST11	3	3	1	1	1	1	4	48	15	5	94	60	181	200	50	11
Klebsiella.pneumoniae.BD_DM_413--PKNC01--GCA_002848835.1	Klebsiella pneumoniae	strong	268	42346	159586	no	ST152	0	2	6	9	-	0	-	0	-	0	-	0	-	-	wzi110	KL149	?-	None	99.83%	KL149_06_wzc,KL149_08,KL149_09,KL149_10_wzx,KL149_11,KL149_14	O4	?-	Good	99.69%	O4_01_hydrolase,O4_06_glycosyltransferase	ST152	2	3	2	1	1	4	56	-	-	-	-	-	-	-	-	-
Klebsiella.pneumoniae.BH1877--NFYJ01--GCA_002187665.1	Klebsiella pneumoniae	strong	92	163029	355917	no	ST34	0	0	1	0	-	0	-	0	-	0	-	0	-	-	wzi411	KL154	none	Very high	99.85%		O2v1	none	Very high	98.51%		ST34	2	3	6	1	9	7	4	-	-	-	-	-	-	-	-	-
Klebsiella.pneumoniae.BH1986--NFYI01--GCA_002187625.1	Klebsiella pneumoniae	strong	78	179441	495906	no	ST4	0	1	6	6	-	0	-	0	-	0	-	0	-	-	wzi13	KL13	none	Very high	99.97%		O1v1	none	Very high	98.70%		ST4	3	1	1	1	3	3	1	-	-	-	-	-	-	-	-	-
Klebsiella.pneumoniae.BH2308--NFYH01--GCA_002188235.1	Klebsiella pneumoniae	strong	101	157158	348883	no	ST25	1	1	7	9	ybt 14; ICEKp5	149-2LV	-	0	-	0	-	0	-	-	wzi72	KL2	none	Very high	98.41%		O1v2	none	Very high	99.19%		ST25	2	1	1	1	10	4	13	4	4	5	4	1	275	285*	2	4
Klebsiella.pneumoniae.BH2511--NFYG01--GCA_002188185.1	Klebsiella pneumoniae	strong	75	291968	515529	no	ST231	1	1	8	15	ybt 10; ICEKp4	91-1LV	-	0	-	0	-	0	-	-	wzi104	KL51	-	High	99.40%	KL51_14_wcoZ	O1v2	none	Very high	98.45%		ST231	2	6	1	3	26	1	77	3	12	4	3	3	85	85*	3	10
Klebsiella.pneumoniae.BH2937--NFYF01--GCA_002188175.1	Klebsiella pneumoniae	strong	51	348328	660080	no	ST831	1	1	7	10	ybt 10; ICEKp4	91-2LV	-	0	-	0	-	0	-	-	wzi18	KL18	-	High	99.52%	KL18_07_wcaJ	O1v1	none	Very high	97.69%		ST831	2	1	1	1	10	1	18	3	12	4	3	3	85	85*	3	10
Klebsiella.pneumoniae.BH3183--NFYE01--GCA_002187615.1	Klebsiella pneumoniae	strong	61	215892	513646	no	ST3612	0	0	1	0	-	0	-	0	-	0	-	0	-	-	-	KL151	none	Very high	99.66%		O3b	none	Very high	99.34%		ST3612	10	1	11	1	10	1	112	-	-	-	-	-	-	-	-	-
Klebsiella.pneumoniae.BH3723--NFYD01--GCA_002187545.1	Klebsiella pneumoniae	strong	85	168524	351617	no	ST13	0	1	7	12	-	0	-	0	-	0	-	0	-	-	wzi40	KL3	-	High	99.97%	KL3_14	O1v2	none	Very high	98.74%		ST13	2	3	1	1	10	1	19	-	-	-	-	-	-	-	-	-
Klebsiella.pneumoniae.BH3953--NFYC01--GCA_002187585.1	Klebsiella pneumoniae	strong	72	141361	426029	no	ST3613	0	0	0	0	-	0	-	0	-	0	-	0	-	-	-	KL161	?-+*	None	76.21%	KL161_02_cpsACP,KL161_05_wzb,KL161_06_wzc,KL161_08,KL161_09_rmlB,KL161_10_rmlA,KL161_11_rmlC,KL161_12_rmlD,KL161_13_wcuP,KL161_14,KL161_15,KL161_16_wzx	O2v1	-+*	None	72.73%	O1/O2v1_03_wbbM,O1/O2v1_05_wbbN,O1/O2v1_06_wbbO,O1/O2v1_07_kfoC	ST3613	4	1	254	1	177	1	35	-	-	-	-	-	-	-	-	-
Klebsiella.pneumoniae.BIC-1--GCA_002243445.1	Klebsiella pneumoniae	strong	4	5394314	5394314	no	ST258	0	2	5	5	-	0	-	0	-	0	-	0	-	-	wzi29	KL106	?	Good	99.97%		O2v2	none	Very high	98.48%		ST258	3	3	1	1	1	1	79	-	-	-	-	-	-	-	-	-
Klebsiella.pneumoniae.BIDMC.10--JNVG01--GCA_000706605.1	Klebsiella pneumoniae	strong	13	2335088	2862795	yes	ST258	0	2	8	16	-	0	-	0	-	0	-	0	-	-	wzi154	KL107	none	Very high	99.99%		O2v2	none	Very high	98.38%		ST258	3	3	1	1	1	1	79	-	-	-	-	-	-	-	-	-
Klebsiella.pneumoniae.BIDMC.11--JCNF01--GCA_000567405.1	Klebsiella pneumoniae	strong	16	1534176	1556051	yes	ST14	0	2	4	8	-	0	-	0	-	0	-	0	-	-	wzi2	KL2	none	Very high	99.74%		O1v1	none	Very high	99.99%		ST14	1	6	1	1	1	1	1	-	-	-	-	-	-	-	-	-
Klebsiella.pneumoniae.BIDMC.12A--JCNE01--GCA_000567385.1	Klebsiella pneumoniae	strong	10	5425097	5425097	yes	ST258	0	2	6	6	-	0	-	0	-	0	-	0	-	-	wzi154	KL107	none	Very high	99.98%		O2v2	none	Very high	98.38%		ST258	3	3	1	1	1	1	79	-	-	-	-	-	-	-	-	-
Klebsiella.pneumoniae.BIDMC.12B--JCND01--GCA_000567365.1	Klebsiella pneumoniae	strong	10	5171042	5171042	yes	ST258	0	2	8	14	-	0	-	0	-	0	-	0	-	-	wzi154	KL107	none	Very high	99.98%		O2v2	none	Very high	98.38%		ST258	3	3	1	1	1	1	79	-	-	-	-	-	-	-	-	-
Klebsiella.pneumoniae.BIDMC.12C--AXLG01--GCA_000474885.1	Klebsiella pneumoniae	strong	5	5412842	5412842	no	ST258	0	2	6	6	-	0	-	0	-	0	-	0	-	-	wzi154	KL107	none	Very high	99.98%		O2v2	none	Very high	98.38%		ST258	3	3	1	1	1	1	79	-	-	-	-	-	-	-	-	-
Klebsiella.pneumoniae.BIDMC.13--JCNC01--GCA_000567345.1	Klebsiella pneumoniae	strong	29	4767307	4767307	yes	ST258	0	2	8	13	-	0	-	0	-	0	-	0	-	-	wzi154	KL107	none	Very high	99.98%		O2v2	-	High	98.38%	O1/O2v2_06_wbbO,O1/O2v2_09_gmlB	ST258	3	3	1	1	1	1	79	-	-	-	-	-	-	-	-	-
Klebsiella.pneumoniae.BIDMC.14--JCNB01--GCA_000567325.1	Klebsiella pneumoniae	strong	10	3144673	3144673	yes	ST258	0	2	8	9	-	0	-	0	-	0	-	0	-	-	wzi154	KL107	none	Very high	99.99%		O2v2	none	Very high	98.38%		ST258	3	3	1	1	1	1	79	-	-	-	-	-	-	-	-	-
Klebsiella.pneumoniae.BIDMC.16--AXLF01--GCA_000474905.1	Klebsiella pneumoniae	strong	6	5302855	5302855	no	ST258	0	2	9	18	-	0	-	0	-	0	-	0	-	-	wzi154	KL107	none	Very high	99.98%		O2v2	-	High	98.38%	O1/O2v2_06_wbbO,O1/O2v2_09_gmlB	ST258	3	3	1	1	1	1	79	-	-	-	-	-	-	-	-	-
Klebsiella.pneumoniae.BIDMC.18A--JCNA01--GCA_000567305.1	Klebsiella pneumoniae	strong	7	1595794	1739036	yes	ST258	0	2	8	11	-	0	-	0	-	0	-	0	-	-	-	KL106	?-	None	99.65%	KL106_03_wzi,KL106_04_wza,KL106_05_wzb,KL106_06_wzc,KL106_07_wzy,KL106_08,KL106_09,KL106_10_wecB,KL106_11_wzx,KL106_12,KL106_13_wzx	O2v2	none	Very high	98.43%		ST258	3	3	1	1	1	1	79	-	-	-	-	-	-	-	-	-
Klebsiella.pneumoniae.BIDMC.18B--JMVX01--GCA_000692915.1	Klebsiella pneumoniae	strong	11	3322148	3322148	yes	ST258	0	2	9	16	-	0	-	0	-	0	-	0	-	-	wzi29	KL106	?	Good	99.99%		O2v2	none	Very high	98.48%		ST258	3	3	1	1	1	1	79	-	-	-	-	-	-	-	-	-
Klebsiella.pneumoniae.BIDMC.18C--AXLE01--GCA_000474865.1	Klebsiella pneumoniae	strong	6	5403737	5403737	no	ST258	0	2	9	14	-	0	-	0	-	0	-	0	-	-	wzi29	KL106	?	Good	99.99%		O2v2	none	Very high	98.48%		ST258	3	3	1	1	1	1	79	-	-	-	-	-	-	-	-	-
Klebsiella.pneumoniae.BIDMC.18D--JCMZ01--GCA_000567285.1	Klebsiella pneumoniae	strong	16	3286343	3286343	yes	ST37	1	1	6	6	ybt 3; ICEKp8	123	-	0	-	0	-	0	-	-	wzi14	KL14	?-	Low	99.93%	KL14_17_wcaJ,KL14_19_manC,KL14_20_manB	OL104	?-*	None	85.33%	OL104_01_manC,OL104_02_manB	ST37	2	9	2	1	13	1	16	35	38	48	45	31	112	120	33	31
Klebsiella.pneumoniae.BIDMC.1--JCNK01--GCA_000567505.1	Klebsiella pneumoniae	strong	7	4093091	4093091	yes	ST258	0	2	7	8	-	0	-	0	-	0	-	0	-	-	wzi154	KL107	none	Very high	99.98%		O2v2	none	Very high	98.38%		ST258	3	3	1	1	1	1	79	-	-	-	-	-	-	-	-	-
Klebsiella.pneumoniae.BIDMC.21--AYIB01--GCA_000492395.1	Klebsiella pneumoniae	strong	11	4134145	4134145	yes	ST37	1	0	2	0	ybt 3; ICEKp8	123	-	0	-	0	-	0	-	-	wzi14	KL14	?-	Good	99.92%	KL14_19_manC	O3b	?-	Good	99.17%	O3b_01_manC	ST37	2	9	2	1	13	1	16	35	38	48	45	31	112	120	33	31
Klebsiella.pneumoniae.BIDMC.22--AYIA01--GCA_000492375.1	Klebsiella pneumoniae	strong	7	4583650	4583650	yes	ST1189	0	0	1	0	-	0	-	0	-	0	-	0	-	-	wzi84	KL28	-	High	99.40%	KL28_07_wckC	O2v1	-	High	98.86%	O1/O2v1_06_wbbO	ST1189	3	5	95	1	16	1	12	-	-	-	-	-	-	-	-	-
Klebsiella.pneumoniae.BIDMC.23--AYHZ01--GCA_000492355.1	Klebsiella pneumoniae	strong	8	4449928	4449928	yes	ST111	1	0	4	3	ybt 10; ICEKp4	99	-	0	-	0	-	0	-	-	wzi63	KL63	none	Very high	99.36%		O1v2	none	Very high	99.29%		ST111	2	1	5	1	17	4	42	3	12	55	3	29	186	195	3	10
Klebsiella.pneumoniae.BIDMC.24--AYHY01--GCA_000492335.1	Klebsiella pneumoniae	strong	6	4884231	4884231	yes	ST1430	0	0	1	0	-	0	-	0	-	0	-	0	-	-	wzi179	KL122	none	Very high	99.19%		O3b	none	Very high	99.09%		ST1430	2	20	1	115	9	1	4	-	-	-	-	-	-	-	-	-
Klebsiella.pneumoniae.BIDMC.25--AYHX01--GCA_000492315.1	Klebsiella pneumoniae	strong	5	4027657	4027657	yes	ST186	0	0	0	0	-	0	-	0	-	0	-	0	-	-	wzi177	KL114	none	Perfect	100.00%		O1v2	-	High	98.53%	O1/O2v2_06_wbbO	ST186	2	1	1	37	45	4	9	-	-	-	-	-	-	-	-	-
Klebsiella.pneumoniae.BIDMC.2A--JCNJ01--GCA_000567485.1	Klebsiella pneumoniae	strong	7	3257923	3257923	yes	ST258	0	2	4	3	-	0	-	0	-	0	-	0	-	-	wzi154	KL107	none	Very high	99.99%		O2v2	?-	Good	98.38%	O1/O2v2_06_wbbO,O1/O2v2_09_gmlB	ST258	3	3	1	1	1	1	79	-	-	-	-	-	-	-	-	-
Klebsiella.pneumoniae.BIDMC.31--JAPW01--GCA_000521985.1	Klebsiella pneumoniae	strong	6	5077521	5077521	yes	ST502	0	0	1	0	-	0	-	0	-	0	-	0	-	-	wzi50	KL15	none	Very high	99.93%		O4	none	Very high	99.68%		ST502	2	53	3	1	10	4	18	-	-	-	-	-	-	-	-	-
Klebsiella.pneumoniae.BIDMC.32--JCMY01--GCA_000567265.1	Klebsiella pneumoniae	strong	17	3410885	3410885	yes	ST258	0	2	7	12	-	0	-	0	-	0	-	0	-	-	wzi154	KL107	none	Very high	99.98%		O2v2	-	High	98.38%	O1/O2v2_06_wbbO,O1/O2v2_09_gmlB	ST258	3	3	1	1	1	1	79	-	-	-	-	-	-	-	-	-
Klebsiella.pneumoniae.BIDMC.33B--JNVK01--GCA_000707985.1	Klebsiella pneumoniae	strong	10	3278353	3278353	yes	ST15	1	2	8	12	ybt 10; ICEKp4	28	-	0	-	0	-	0	-	-	wzi24	KL24	-	High	99.99%	KL24_13_wcuG	O1v1	none	Very high	98.52%		ST15	1	1	1	1	1	1	1	16	12	4	3	3	35	50	3	10
Klebsiella.pneumoniae.BIDMC.34--JCMX01--GCA_000567245.1	Klebsiella pneumoniae	strong	5	5393603	5393603	yes	ST258	0	2	9	16	-	0	-	0	-	0	-	0	-	-	-	KL106	?-	None	99.98%	KL106_03_wzi,KL106_04_wza,KL106_05_wzb	O2v2	none	Very high	98.48%		ST258	3	3	1	1	1	1	79	-	-	-	-	-	-	-	-	-
Klebsiella.pneumoniae.BIDMC.35--JCMW01--GCA_000567225.2	Klebsiella pneumoniae	strong	5	4974003	4974003	no	ST17	0	0	7	7	-	0	-	0	-	0	-	0	-	-	wzi149	KL62	-	None	99.25%	KL62_06_wzc,KL62_07_wbaP,KL62_08,KL62_12	O2v2	?-	None	98.75%	O1/O2v2_01_wzm,O1/O2v2_02_wzt,O1/O2v2_03_wbbM,O1/O2v2_04_glf	ST17	2	1	1	1	4	4	4	-	-	-	-	-	-	-	-	-
Klebsiella.pneumoniae.BIDMC.36--AYHW01--GCA_000492295.1	Klebsiella pneumoniae	strong	2	5091944	5091944	yes	ST661	0	1	1	0	-	0	-	0	-	0	-	0	-	-	wzi8	KL8	none	Very high	99.87%		O2v2	none	Very high	98.44%		ST661	4	3	1	36	9	10	14	-	-	-	-	-	-	-	-	-
Klebsiella.pneumoniae.BIDMC.40--AYHS01--GCA_000492215.1	Klebsiella pneumoniae	strong	12	1482634	2298288	yes	ST34	0	0	1	0	-	0	-	0	-	0	-	0	-	-	wzi96	KL38	none	Very high	100.00%		O3b	none	Very high	99.17%		ST34	2	3	6	1	9	7	4	-	-	-	-	-	-	-	-	-
Klebsiella.pneumoniae.BIDMC.41--AYHR01--GCA_000492195.1	Klebsiella pneumoniae	strong	10	3867240	3867240	yes	ST37	1	1	6	6	ybt 3; ICEKp8	123	-	0	-	0	-	0	-	-	wzi14	KL14	?-	Good	99.92%	KL14_19_manC,KL14_20_manB	OL104	?-*	Low	85.34%	OL104_01_manC,OL104_02_manB	ST37	2	9	2	1	13	1	16	35	38	48	45	31	112	120	33	31
Klebsiella.pneumoniae.BIDMC.42a--JCMV01--GCA_000567205.1	Klebsiella pneumoniae	strong	7	1979299	2676419	yes	ST258	0	2	4	2	-	0	-	0	-	0	-	0	-	-	wzi154	KL107	none	Very high	99.99%		O2v2	*	Very high	98.36%		ST258	3	3	1	1	1	1	79	-	-	-	-	-	-	-	-	-
Klebsiella.pneumoniae.BIDMC.42b--JCMU01--GCA_000567185.1	Klebsiella pneumoniae	strong	8	3289587	3289587	yes	ST258	0	2	4	2	-	0	-	0	-	0	-	0	-	-	wzi154	KL107	none	Very high	99.99%		O2v2	*	Very high	98.36%		ST258	3	3	1	1	1	1	79	-	-	-	-	-	-	-	-	-
Klebsiella.pneumoniae.BIDMC.45--JCMM01--GCA_000567025.1	Klebsiella pneumoniae	strong	11	1688949	1758277	yes	ST258	0	2	8	12	-	0	-	0	-	0	-	0	-	-	wzi29	KL106	?	Good	99.99%		O2v2	none	Very high	98.48%		ST258	3	3	1	1	1	1	79	-	-	-	-	-	-	-	-	-
Klebsiella.pneumoniae.BIDMC.46a--JCMT01--GCA_000567165.1	Klebsiella pneumoniae	strong	6	5243822	5243822	yes	ST37	1	0	6	7	ybt 3; ICEKp8	123	-	0	-	0	-	0	-	-	wzi14	KL14	?	Good	99.94%		O3b	?	Good	99.24%		ST37	2	9	2	1	13	1	16	35	38	48	45	31	112	120	33	31
Klebsiella.pneumoniae.BIDMC.46b--JCMS01--GCA_000567145.1	Klebsiella pneumoniae	strong	2	5238261	5238261	yes	ST3614	0	0	1	0	-	0	-	0	-	0	-	0	-	-	wzi87	KL21	?	Good	99.34%		O3b	none	Very high	98.48%		ST3614	2	1	2	1	1	15	14	-	-	-	-	-	-	-	-	-
Klebsiella.pneumoniae.BIDMC.47--JCMR01--GCA_000567125.1	Klebsiella pneumoniae	strong	8	2891624	2891624	yes	ST540	0	1	4	4	-	0	-	0	-	0	-	0	-	-	wzi13	KL13	none	Perfect	100.00%		O1v1	none	Very high	98.66%		ST540	2	1	71	1	3	3	18	-	-	-	-	-	-	-	-	-
Klebsiella.pneumoniae.BIDMC.48--JCMQ01--GCA_000567105.1	Klebsiella pneumoniae	strong	3	5283471	5283471	yes	ST37	0	0	1	0	-	0	-	0	-	0	-	0	-	-	wzi14	KL14	?-	Good	99.92%	KL14_19_manC,KL14_20_manB	OL104	?-*	Low	85.16%	OL104_01_manC,OL104_02_manB	ST37	2	9	2	1	13	1	16	-	-	-	-	-	-	-	-	-
Klebsiella.pneumoniae.BIDMC.4--JCNI01--GCA_000567465.1	Klebsiella pneumoniae	strong	14	1663635	2110495	yes	ST258	0	2	6	8	-	0	-	0	-	0	-	0	-	-	wzi154	KL107	none	Very high	99.99%		O2v2	none	Very high	98.37%		ST258	3	3	1	1	1	1	79	-	-	-	-	-	-	-	-	-
Klebsiella.pneumoniae.BIDMC.51--JCMP01--GCA_000567085.1	Klebsiella pneumoniae	strong	4	5054292	5054292	yes	ST36	1	0	3	3	ybt 10; ICEKp4	71	-	0	-	0	-	0	-	-	wzi27	KL27	none	Very high	100.00%		O2v2	none	Very high	98.44%		ST36	2	1	2	1	7	1	7	3	10	4	3	29	111	94	29	10
Klebsiella.pneumoniae.BIDMC.52--JCMO01--GCA_000567065.1	Klebsiella pneumoniae	strong	7	4075343	4075343	yes	ST3615	1	0	1	0	ybt 10; ICEKp4	108	-	0	-	0	-	0	-	-	wzi409	KL2	none	Very high	98.76%		O3b	+	Low	99.30%		ST3615	2	60	11	1	381	8	24	3	3	75	3	3	189	196	3	3
Klebsiella.pneumoniae.BIDMC.53--JCMN01--GCA_000567045.1	Klebsiella pneumoniae	strong	8	4590687	4590687	yes	ST37	1	0	6	6	ybt 3; ICEKp8	123	-	0	-	0	-	0	-	-	wzi14	KL14	+	Good	99.98%		O3b	none	Very high	99.16%		ST37	2	9	2	1	13	1	16	35	38	48	45	31	112	120	33	31
Klebsiella.pneumoniae.BIDMC.54--JMVY01--GCA_000692935.1	Klebsiella pneumoniae	strong	19	2950297	2950297	yes	ST258	0	2	7	5	-	0	-	0	-	0	-	0	-	-	-	KL107	?-	None	98.09%	KL107_01_galF,KL107_02_cpsACP,KL107_03_wzi,KL107_04_wza,KL107_05_wzb,KL107_06_wzc,KL107_07_wbaP	O2v2	-	High	98.27%	O1/O2v2_07_kfoC	ST258	3	3	1	1	1	1	79	-	-	-	-	-	-	-	-	-
Klebsiella.pneumoniae.BIDMC.55--JMVZ01--GCA_000692955.1	Klebsiella pneumoniae	strong	7	3234109	3234109	yes	ST105	0	0	0	0	-	0	-	0	-	0	-	0	-	-	wzi383	KL102	none	Very high	99.24%		O2v2	none	Very high	98.45%		ST105	2	3	2	1	1	4	18	-	-	-	-	-	-	-	-	-
Klebsiella.pneumoniae.BIDMC.5--JCNH01--GCA_000567445.1	Klebsiella pneumoniae	strong	8	5278450	5278450	yes	ST258	0	2	8	15	-	0	-	0	-	0	-	0	-	-	wzi154	KL107	none	Very high	99.99%		O2v2	none	Very high	98.38%		ST258	3	3	1	1	1	1	79	-	-	-	-	-	-	-	-	-
Klebsiella.pneumoniae.BIDMC.60--JMWA01--GCA_000692975.1	Klebsiella pneumoniae	strong	8	3895969	3895969	yes	ST258	0	2	8	10	-	0	-	0	-	0	-	0	-	-	wzi154	KL107	none	Very high	100.00%		O2v2	none	Very high	98.38%		ST258	3	3	1	1	1	1	79	-	-	-	-	-	-	-	-	-
Klebsiella.pneumoniae.BIDMC.68--JMWC01--GCA_000693015.1	Klebsiella pneumoniae	strong	17	1290222	2649360	yes	ST258	0	2	8	12	-	0	-	0	-	0	-	0	-	-	wzi154	KL107	-	High	99.99%	KL107_07_wbaP	O2v2	none	Very high	98.38%		ST258	3	3	1	1	1	1	79	-	-	-	-	-	-	-	-	-
Klebsiella.pneumoniae.BIDMC.69--JMWD01--GCA_000693035.1	Klebsiella pneumoniae	strong	10	1346197	2671548	yes	ST17	0	0	1	0	-	0	-	0	-	0	-	0	-	-	wzi82	KL23	none	Very high	99.94%		O2v2	none	Very high	98.45%		ST17	2	1	1	1	4	4	4	-	-	-	-	-	-	-	-	-
Klebsiella.pneumoniae.BIDMC.7A--JAPO01--GCA_000567825.1	Klebsiella pneumoniae	strong	12	2957207	2957207	yes	ST258	0	2	4	3	-	0	-	0	-	0	-	0	-	-	wzi154	KL107	none	Very high	99.99%		O2v2	*	Very high	98.36%		ST258	3	3	1	1	1	1	79	-	-	-	-	-	-	-	-	-
Klebsiella.pneumoniae.BIDMC.7B--JCNG01--GCA_000567425.1	Klebsiella pneumoniae	strong	9	4587567	4587567	yes	ST258	0	2	4	3	-	0	-	0	-	0	-	0	-	-	wzi154	KL107	none	Very high	99.99%		O2v2	*	Very high	98.36%		ST258	3	3	1	1	1	1	79	-	-	-	-	-	-	-	-	-
Klebsiella.pneumoniae.BIDMC85--LFAY01--GCA_001033995.1	Klebsiella pneumoniae	strong	7	4567076	4567076	yes	ST23	5	0	1	0	ybt 1; ICEKp10	47	clb 2	29	iuc 1	1	iro 1	2	rmpA_2(KpVP-1)	rmpA2_6-60%	wzi1	KL1	none	Very high	99.99%		O1v2	none	Very high	99.13%		ST23	2	1	1	1	9	4	12	2	2	2	2	2	6	6	2	2
Klebsiella.pneumoniae.BIDMC86--LFAZ01--GCA_001034005.1	Klebsiella pneumoniae	strong	3	4710294	4710294	yes	ST23	5	0	1	0	ybt 1; ICEKp10	59	clb 2	29-2LV	iuc 1	1	iro 1	2	rmpA_2(KpVP-1)	rmpA2_5-54%	wzi1	KL1	none	Very high	100.00%		O1v2	none	Very high	99.13%		ST23	2	1	1	1	9	4	12	2	2	2	70	2	36	158	2	2
Klebsiella.pneumoniae.BIDMC89--LFBB01--GCA_001034055.1	Klebsiella pneumoniae	strong	8	4622145	4622145	yes	ST3616	0	2	6	8	-	0	-	0	-	0	-	0	-	-	wzi88	KL157	none	Very high	100.00%		O1v1	none	Very high	98.42%		ST3616	2	1	1	1	4	197	4	-	-	-	-	-	-	-	-	-
Klebsiella.pneumoniae.BIDMC90--LFBC01--GCA_001034065.1	Klebsiella variicola subsp. variicola	strong	12	1523481	2799861	yes	ST3617	0	0	0	0	-	0	-	0	-	0	-	0	-	-	wzi427	KL151	*	High	93.19%		O5	none	Very high	99.61%		ST3617	16	24	21	49	41	22	225	-	-	-	-	-	-	-	-	-
Klebsiella.pneumoniae.BIDMC91--LFBD01--GCA_001034085.1	Klebsiella pneumoniae	strong	3	5262037	5262037	yes	ST16	0	1	5	4	-	0	-	0	-	0	-	0	-	-	wzi110	KL149	-+	Good	99.96%	KL149_04_wza	O4	none	Very high	99.71%		ST16	2	1	2	1	4	4	4	-	-	-	-	-	-	-	-	-
Klebsiella.pneumoniae.BIDMC96--LFBF01--GCA_001034135.1	Klebsiella pneumoniae	strong	5	5316720	5316720	yes	ST3618	0	1	8	9	-	0	-	0	-	0	-	0	-	-	wzi177	KL125	*	High	90.34%		O5	-*	High	94.37%	O5_01_manC	ST3618	78	1	1	1	2	1	43	-	-	-	-	-	-	-	-	-
Klebsiella.pneumoniae.BJ-A1040--PJPR01--GCA_002845265.1	Klebsiella pneumoniae	strong	207	110021	239122	yes	ST11	1	2	7	13	ybt 9; ICEKp3	192-1LV	-	0	-	0	-	0	-	-	wzi209	KL47	?-	None	99.46%	KL47_02_cpsACP,KL47_11_wzy,KL47_12_wcuT,KL47_15_rmlB,KL47_18_rmlC	OL101	?-	None	92.08%	OL101_01_rfbB,OL101_04_rfbC,OL101_08_wbbB,OL101_09_glycosylhydrolase	ST11	3	3	1	1	1	1	4	5*	11	6	5	1	60	65	9	5
Klebsiella.pneumoniae.BJCFK909--GCA_003856475.1	Klebsiella pneumoniae	strong	5	5471151	5471151	no	ST11	4	2	8	10	ybt 9; ICEKp3	192-2LV	-	0	iuc 1	1	-	0	rmpA_2(KpVP-1)	rmpA2_3-47%	wzi64	KL64	none	Very high	99.90%		O2v1	none	Very high	98.65%		ST11	3	3	1	1	1	1	4	5*	11	6	5	1	60*	65	9	5
Klebsiella.pneumoniae.BJK20--PJOZ01--GCA_002844865.1	Klebsiella pneumoniae	strong	146	156320	429551	yes	ST11	1	2	8	15	ybt 9; ICEKp3	192-1LV	-	0	-	0	-	0	-	-	wzi209	KL47	?-	None	99.53%	KL47_02_cpsACP,KL47_11_wzy,KL47_15_rmlB,KL47_18_rmlC	OL101	?-	None	92.07%	OL101_01_rfbB,OL101_04_rfbC,OL101_08_wbbB,OL101_09_glycosylhydrolase	ST11	3	3	1	1	1	1	4	5*	11	6	5	1	60	65	9	5
Klebsiella.pneumoniae.BJK22--PJOY01--GCA_002844875.1	Klebsiella pneumoniae	strong	139	159606	354563	yes	ST11	1	2	8	15	ybt 9; ICEKp3	192-1LV	-	0	-	0	-	0	-	-	wzi209	KL47	?-	None	99.53%	KL47_02_cpsACP,KL47_11_wzy,KL47_15_rmlB,KL47_18_rmlC	OL101	?-	None	92.07%	OL101_01_rfbB,OL101_04_rfbC,OL101_08_wbbB,OL101_09_glycosylhydrolase	ST11	3	3	1	1	1	1	4	5*	11	6	5	1	60	65	9	5
Klebsiella.pneumoniae.BJK23--PJOX01--GCA_002844925.1	Klebsiella pneumoniae	strong	145	151791	282520	yes	ST11	1	2	8	15	ybt 9; ICEKp3	192-1LV	-	0	-	0	-	0	-	-	wzi209	KL47	?-	None	99.53%	KL47_02_cpsACP,KL47_11_wzy,KL47_15_rmlB,KL47_18_rmlC	OL101	?-	None	92.07%	OL101_01_rfbB,OL101_04_rfbC,OL101_08_wbbB,OL101_09_glycosylhydrolase	ST11	3	3	1	1	1	1	4	5*	11	6	5	1	60	65	9	5
Klebsiella.pneumoniae.BJK6--PJPQ01--GCA_002845315.1	Klebsiella pneumoniae	strong	219	151791	287198	yes	ST11	1	2	8	14	ybt 9; ICEKp3	192-1LV	-	0	-	0	-	0	-	-	wzi209	KL47	?-	None	99.56%	KL47_02_cpsACP,KL47_11_wzy,KL47_15_rmlB,KL47_18_rmlC	OL101	?-	None	92.07%	OL101_01_rfbB,OL101_04_rfbC,OL101_08_wbbB,OL101_09_glycosylhydrolase	ST11	3	3	1	1	1	1	4	5*	11	6	5	1	60	65	9	5
Klebsiella.pneumoniae.BJK7--PJPP01--GCA_002845235.1	Klebsiella pneumoniae	strong	212	156763	282907	yes	ST11	1	2	8	15	ybt 9; ICEKp3	192-1LV	-	0	-	0	-	0	-	-	wzi209	KL47	?-	None	99.51%	KL47_02_cpsACP,KL47_11_wzy,KL47_15_rmlB,KL47_18_rmlC	OL101	?-	None	92.08%	OL101_01_rfbB,OL101_04_rfbC,OL101_08_wbbB,OL101_09_glycosylhydrolase	ST11	3	3	1	1	1	1	4	5*	11	6	5	1	60	65	9	5
Klebsiella.pneumoniae.BJK8--PJPO01--GCA_002845205.1	Klebsiella pneumoniae	strong	223	157690	328601	yes	ST11	1	2	8	15	ybt 9; ICEKp3	192-1LV	-	0	-	0	-	0	-	-	wzi209	KL47	?-	None	99.56%	KL47_02_cpsACP,KL47_11_wzy,KL47_15_rmlB,KL47_18_rmlC	OL101	?-	None	92.09%	OL101_01_rfbB,OL101_04_rfbC,OL101_08_wbbB,OL101_09_glycosylhydrolase	ST11	3	3	1	1	1	1	4	5*	11	6	5	1	60	65	9	5
Klebsiella.pneumoniae.BJ-STC-a--FUKK01--GCA_900091645.1	Klebsiella pneumoniae	strong	103	209324	355397	no	ST340	0	1	8	11	-	0	-	0	-	0	-	0	-	-	wzi50	KL15	-	High	99.80%	KL15_05_wzb	O4	-	Good	99.68%	O4_06_glycosyltransferase	ST340	3	3	1	1	1	1	18	-	-	-	-	-	-	-	-	-
Klebsiella.pneumoniae.BJ-STC-b--FUKL01--GCA_900091665.1	Klebsiella pneumoniae	strong	134	109678	297999	no	ST340	0	1	8	9	-	0	-	0	-	0	-	0	-	-	wzi50	KL15	-	High	99.80%	KL15_05_wzb	O4	-	Good	99.68%	O4_06_glycosyltransferase	ST340	3	3	1	1	1	1	18	-	-	-	-	-	-	-	-	-
Klebsiella.pneumoniae.BJ-STC-c--FUZH01--GCA_900091635.1	Klebsiella pneumoniae	strong	106	144692	449861	no	ST340	0	1	8	11	-	0	-	0	-	0	-	0	-	-	wzi50	KL15	-	High	99.80%	KL15_05_wzb	O4	-	Good	99.68%	O4_06_glycosyltransferase	ST340	3	3	1	1	1	1	18	-	-	-	-	-	-	-	-	-
Klebsiella.pneumoniae.BK13043--GCA_002156725.1	Klebsiella pneumoniae	strong	4	5594550	5594550	no	ST258	2	1	8	9	ybt 17; ICEKp10	251	clb 3	62	-	0	-	0	-	-	wzi154	KL107	none	Very high	99.99%		O2v2	none	Very high	98.38%		ST258	3	3	1	1	1	1	79	6	15	44	13	11	28	26	2	11
Klebsiella.pneumoniae.blaNDM-1--GCA_000739495.1	Klebsiella pneumoniae	strong	3	5297511	5297511	no	ST395	0	2	10	20	-	0	-	0	-	0	-	0	-	-	wzi105	KL108	none	Perfect	100.00%		O1v2	none	Very high	98.97%		ST395	3	1	2	4	1	1	4	-	-	-	-	-	-	-	-	-
Klebsiella.pneumoniae.blood.sample.2--GCA_001705385.1	Klebsiella pneumoniae	strong	4	5452045	5452045	no	ST512	0	2	8	9	-	0	-	0	-	0	-	0	-	-	wzi154	KL107	none	Very high	100.00%		O2v2	none	Very high	98.37%		ST512	54	3	1	1	1	1	79	-	-	-	-	-	-	-	-	-
Klebsiella.pneumoniae.BO2--NCVX01--GCA_002104635.1	Klebsiella pneumoniae	strong	93	116993	368258	yes	ST2646	0	1	8	10	-	0	-	0	-	0	-	0	-	-	wzi173	KL102	none	Very high	99.26%		O2v2	none	Very high	98.45%		ST2646	4	1	2	52	1	138	7	-	-	-	-	-	-	-	-	-
Klebsiella.pneumoniae.BOT-CA-R--UBJA01--GCA_900465375.1	Klebsiella pneumoniae	strong	845	99108	339280	yes	ST1519	0	2	9	11	-	0	-	0	-	0	-	0	-	-	wzi154	KL107	none	Very high	100.00%		O2v2	none	Very high	98.37%		ST1519	54	3	1	1	1	9	79	-	-	-	-	-	-	-	-	-
Klebsiella.pneumoniae.BOT-CA-S--UEGT01--GCA_900465335.1	Klebsiella pneumoniae	strong	990	84007	349953	yes	ST1519	0	2	8	11	-	0	-	0	-	0	-	0	-	-	wzi154	KL107	none	Very high	100.00%		O2v2	none	Very high	98.37%		ST1519	54	3	1	1	1	9	79	-	-	-	-	-	-	-	-	-
Klebsiella.pneumoniae.BP327--GCA_004319525.1	Klebsiella pneumoniae	strong	4	5403681	5403681	no	ST15	1	1	8	18	ybt 10; ICEKp4	28	-	0	-	0	-	0	-	-	wzi24	KL24	-	High	99.97%	KL24_13_wcuG	O1v1	none	Very high	98.52%		ST15	1	1	1	1	1	1	1	16	12	4	3	3	35	50	3	10
Klebsiella.pneumoniae.BP737--PUIG01--GCA_002967835.1	Klebsiella pneumoniae	strong	155	212270	465730	no	ST14	1	2	3	4	ybt 9; ICEKp3	174-1LV	-	0	-	0	-	0	-	-	wzi2	KL2	none	Very high	99.71%		O1v1	none	Very high	99.99%		ST14	1	6	1	1	1	1	1	5	11	6	5	1	34	15	9	5
Klebsiella.pneumoniae.BR--GCA_001663195.1	Klebsiella pneumoniae	strong	2	5344467	5344467	no	ST15	1	2	8	12	ybt 15; ICEKp11	230-1LV	-	0	-	0	-	0	-	-	wzi93	KL112	none	Very high	98.63%		O1v1	-	High	98.49%	O1/O2v1_03_wbbM,O1/O2v1_05_wbbN	ST15	1	1	1	1	1	1	1	6	15	22	4	1	37	44	14	1
Klebsiella.pneumoniae.BWH.15--JCNP01--GCA_000567605.1	Klebsiella pneumoniae	strong	11	3015206	3015206	yes	ST113	0	2	5	6	-	0	-	0	-	0	-	0	-	-	wzi355	KL114	none	Very high	99.21%		O3/O3a	none	Very high	97.86%		ST113	14	1	2	1	21	1	23	-	-	-	-	-	-	-	-	-
Klebsiella.pneumoniae.BWH.22--JCNO01--GCA_000567585.1	Klebsiella pneumoniae	strong	4	5293122	5293122	yes	ST258	0	2	8	16	-	0	-	0	-	0	-	0	-	-	wzi29	KL106	?	Good	99.97%		O2v2	none	Very high	98.48%		ST258	3	3	1	1	1	1	79	-	-	-	-	-	-	-	-	-
Klebsiella.pneumoniae.BWH.28--AYIS01--GCA_000492735.1	Klebsiella pneumoniae	strong	6	4689648	4689648	yes	ST133	2	0	1	0	ybt 17; ICEKp10	267	clb 3	19	-	0	-	0	-	-	wzi180	KL116	-	High	99.96%	KL116_17_wcpG	O1v1	none	Very high	98.64%		ST133	12	1	1	2	5	1	36	6	15	5	13	11	28	26	2	11
Klebsiella.pneumoniae.BWH.2--JCNQ01--GCA_000567625.1	Klebsiella pneumoniae	strong	8	5401364	5401364	yes	ST101	1	2	6	10	ybt 9; ICEKp3	183	-	0	-	0	-	0	-	-	wzi137	KL17	none	Very high	100.00%		O1v1	none	Very high	98.03%		ST101	2	6	1	5	4	1	6	5	11	6	5	1	25	37	9	5
Klebsiella.pneumoniae.BWH.30--AYIQ01--GCA_000492695.1	Klebsiella pneumoniae	strong	8	4584299	4584299	yes	ST1431	0	0	1	0	-	0	-	0	-	0	-	0	-	-	wzi101	KL24	none	Very high	98.93%		O1v1	none	Very high	98.82%		ST1431	2	5	1	1	9	1	212	-	-	-	-	-	-	-	-	-
Klebsiella.pneumoniae.BWH.36--JCNN01--GCA_000567565.1	Klebsiella pneumoniae	strong	10	5318191	5318191	yes	ST258	0	2	4	3	-	0	-	0	-	0	-	0	-	-	wzi154	KL107	none	Very high	99.99%		O2v2	*	Very high	98.36%		ST258	3	3	1	1	1	1	79	-	-	-	-	-	-	-	-	-
Klebsiella.pneumoniae.BWH.41--JCNM01--GCA_000567545.1	Klebsiella pneumoniae	strong	3	5421581	5421581	yes	ST258	0	0	7	6	-	0	-	0	-	0	-	0	-	-	wzi154	KL107	-	High	99.96%	KL107_07_wbaP	O2v2	?-	None	98.47%	O1/O2v2_02_wzt,O1/O2v2_03_wbbM,O1/O2v2_04_glf,O1/O2v2_07_kfoC	ST258	3	3	1	1	1	1	79	-	-	-	-	-	-	-	-	-
Klebsiella.pneumoniae.BWH.45--JMWE01--GCA_000693055.1	Klebsiella pneumoniae	strong	13	5166738	5166738	yes	ST258	2	2	8	16	ybt 17; ICEKp10	247	clb 3	62	-	0	-	0	-	-	wzi154	KL107	none	Very high	99.99%		O2v2	none	Very high	98.38%		ST258	3	3	1	1	1	1	79	6	15	44	13	11	198	26	2	11
Klebsiella.pneumoniae.BWH.46--JMWF01--GCA_000693075.1	Klebsiella pneumoniae	strong	7	3175458	3175458	yes	ST592	3	0	1	0	-	0	-	0	iuc 1	22	iro 1	16	rmpA_2*(KpVP-1)	rmpA2_3-47%	wzi206	KL57	-	High	99.80%	KL57_13_vanT	O3b	none	Very high	98.94%		ST592	2	3	6	1	9	4	13	-	-	-	-	-	-	-	-	-
Klebsiella.pneumoniae.BWH.47--JMWG01--GCA_000693095.1	Klebsiella pneumoniae	strong	12	4763378	4763378	yes	ST258	2	2	8	8	ybt 17; ICEKp10	251	clb 3	62-1LV	-	0	-	0	-	-	wzi154	KL107	none	Very high	99.99%		O2v2	none	Very high	98.38%		ST258	3	3	1	1	1	1	79	6	15	44	13	11	28	26	2	11
Klebsiella.pneumoniae.BWH.48--JMWH01--GCA_000693115.1	Klebsiella pneumoniae	strong	10	3115405	3115405	yes	ST17	1	0	1	0	ybt 15; ICEKp11	231	-	0	-	0	-	0	-	-	wzi141	KL25	-	High	99.17%	KL25_09_wfeD	O5	*	High	94.20%		ST17	2	1	1	1	4	4	4	6	15	22	4	1	37	34	14	1
Klebsiella.pneumoniae.BWH53--LEZU01--GCA_001033385.1	Klebsiella pneumoniae	strong	9	1969068	2727603	yes	ST258	2	2	5	5	ybt 17; ICEKp10	251	clb 3	62-1LV	-	0	-	0	-	-	wzi154	KL107	-	High	99.98%	KL107_07_wbaP	O2v2	-+	Good	98.37%	O1/O2v2_06_wbbO	ST258	3	3	1	1	1	1	79	6	15	44	13	11	28	26	2	11
Klebsiella.pneumoniae.BWH58--LEZV01--GCA_001033415.1	Klebsiella pneumoniae	strong	10	4658983	4658983	yes	ST16	0	2	10	11	-	0	-	0	-	0	-	0	-	-	wzi50	KL51	-	High	99.93%	KL51_07_wcaJ,KL51_14_wcoZ	O3b	none	Very high	99.08%		ST16	2	1	2	1	4	4	4	-	-	-	-	-	-	-	-	-
Klebsiella.pneumoniae.BWH62--LEZW01--GCA_001033445.1	Klebsiella pneumoniae	strong	5	4680334	4680334	yes	ST25	3	0	2	0	-	0	-	0	iuc 1	1	iro 1	1	rmpA_2(KpVP-1)	rmpA2_8-60%	wzi72	KL2	none	Very high	98.40%		O1v2	none	Very high	99.19%		ST25	2	1	1	1	10	4	13	-	-	-	-	-	-	-	-	-
Klebsiella.pneumoniae.BWH66--NGSQ01--GCA_002152355.1	Klebsiella pneumoniae	strong	12	4121650	4121650	yes	ST16	0	2	6	7	-	0	-	0	-	0	-	0	-	-	wzi50	KL51	?	Good	99.94%		O3b	none	Very high	99.08%		ST16	2	1	2	1	4	4	4	-	-	-	-	-	-	-	-	-
Klebsiella.pneumoniae.BWH67--NGSR01--GCA_002152365.1	Klebsiella pneumoniae	strong	4	5255089	5255089	yes	ST251	0	0	0	0	-	0	-	0	-	0	-	0	-	-	wzi241	KL13	?-	None	98.17%	KL13_01_galF,KL13_02_cpsACP,KL13_12_wcuL,KL13_13_wcoW,KL13_14	O3b	?	Good	99.19%		ST251	2	35	2	35	56	4	19	-	-	-	-	-	-	-	-	-
Klebsiella.pneumoniae.C10-E6-15--MSZB01--GCA_002189245.1	Klebsiella pneumoniae	strong	242	133473	337343	yes	ST101	1	3	9	14	ybt 9; ICEKp3	183-1LV	-	0	-	0	-	0	-	-	wzi137	KL17	?-	None	96.91%	KL17_06_wzc,KL17_07_wzy,KL17_08_wctR,KL17_09_wctS,KL17_10_wctT,KL17_11_wctU,KL17_12_wcaJ,KL17_13_wcmZ,KL17_14_wzx,KL17_18_rmlD	O1/O2v1	?-	Good	97.51%	O1/O2v1_01_wzm,O1/O2v1_06_wbbO	ST101	2	6	1	5	4	1	6	5	11	6	5	1	25	37	9	5
Klebsiella.pneumoniae.C11-E7-15--MSZC01--GCA_002189255.1	Klebsiella pneumoniae	strong	239	175073	364362	no	ST101	1	3	8	10	ybt 9; ICEKp3	183	-	0	-	0	-	0	-	-	wzi137	KL17	?-	None	99.94%	KL17_06_wzc,KL17_07_wzy,KL17_08_wctR,KL17_09_wctS,KL17_10_wctT,KL17_11_wctU,KL17_12_wcaJ,KL17_13_wcmZ	O1v1	none	Very high	98.03%		ST101	2	6	1	5	4	1	6	5	11	6	5	1	25	37	9	5
Klebsiella.pneumoniae.C12-E8-15--MSZD01--GCA_002189305.1	Klebsiella pneumoniae	strong	220	173580	349868	no	ST101	1	1	7	9	ybt 9; ICEKp3	183	-	0	-	0	-	0	-	-	wzi137	KL17	?-	None	99.81%	KL17_06_wzc,KL17_07_wzy,KL17_08_wctR,KL17_10_wctT,KL17_11_wctU,KL17_12_wcaJ,KL17_13_wcmZ,KL17_14_wzx	O1v1	none	Very high	98.03%		ST101	2	6	1	5	4	1	6	5	11	6	5	1	25	37	9	5
Klebsiella.pneumoniae.C12--NXFJ01--GCA_002406905.1	Klebsiella pneumoniae	strong	202	84828	371873	no	ST395	1	3	8	9	ybt 16; ICEKp12	280-2LV	-	0	-	0	-	0	-	-	wzi64	KL64	none	Perfect	100.00%		O1v1	none	Very high	98.64%		ST395	3	1	2	4	1	1	4	6	15	5	4	11	125	129*	2*	11
Klebsiella.pneumoniae.C13-E9-15--MSZE01--GCA_002189325.1	Klebsiella pneumoniae	strong	210	194766	378987	no	ST392	0	1	8	9	-	0	-	0	-	0	-	0	-	-	wzi187	KL107	?-+	None	86.99%	KL107_05_wzb,KL107_06_wzc,KL107_07_wbaP,KL107_08,KL107_09,KL107_10,KL107_11_gnd,KL107_12,KL107_13,KL107_14,KL107_15	O4	?-	None	99.53%	O4_01_hydrolase,O4_02_hypothetical,O4_03_hypothetical,O4_06_glycosyltransferase	ST392	3	4	6	1	7	4	40	-	-	-	-	-	-	-	-	-
Klebsiella.pneumoniae.C13--PJQK01--GCA_002846055.1	Klebsiella pneumoniae	strong	119	177927	337764	no	ST231	4	2	9	10	ybt 14; ICEKp5	145-1LV	-	0	iuc 5	62-3LV	-	0	-	-	wzi104	KL51	-	High	99.39%	KL51_14_wcoZ	O1v2	none	Very high	98.44%		ST231	2	6	1	3	26	1	77	4	4	5	4	1	8	8*	2	4
Klebsiella.pneumoniae.C14_15_09Ph--QVFQ01--GCA_003571035.1	Klebsiella pneumoniae	strong	91	311097	561959	no	ST2843	3	0	1	0	-	0	-	0	iuc 3	41-2LV	-	0	-	-	wzi355	KL114	none	Very high	99.21%		O3/O3a	none	Very high	97.84%		ST2843	14	5	2	1	7	1	23	-	-	-	-	-	-	-	-	-
Klebsiella.pneumoniae.C14_15_17sub--QVNF01--GCA_003573715.1	Klebsiella pneumoniae	strong	85	174152	517299	no	ST86	1	0	0	0	ybt 10; ICEKp4?	72-1LV	-	0	-	0	iro 1	1	rmpA_2(KpVP-1)	-	wzi2	KL2	none	Very high	99.93%		O1/O2v1	none	Very high	98.46%		ST86	9	4	2	1	1	1	27	3	10	4	3	29*	5	5	3	10
Klebsiella.pneumoniae.C14_9476Ph--QVFS01--GCA_003571125.1	Klebsiella pneumoniae	strong	83	181944	517299	no	ST86	1	0	0	0	ybt 10; ICEKp4?	72-1LV	-	0	-	0	iro 1	1	rmpA_2(KpVP-1)	-	wzi2	KL2	none	Very high	99.93%		O1/O2v1	none	Very high	98.46%		ST86	9	4	2	1	1	1	27	3	10	4	3	29*	5	5	3	10
Klebsiella.pneumoniae.C14-E10-16--MSZF01--GCA_002189415.1	Klebsiella pneumoniae	strong	163	140231	353243	no	ST11	0	1	8	6	-	0	-	0	-	0	-	0	-	-	wzi24	KL24	?-	None	99.78%	KL24_08_wcuC,KL24_09_wcuV,KL24_11_wcaJ,KL24_12_wcuE,KL24_13_wcuG,KL24_14_wzy,KL24_15_wzx	O2v1	?-	Good	98.53%	O1/O2v1_01_wzm	ST11	3	3	1	1	1	1	4	-	-	-	-	-	-	-	-	-
Klebsiella.pneumoniae.C14--PICJ01--GCA_002856615.1	Klebsiella pneumoniae	strong	279	39858	121676	yes	ST2760	0	0	0	0	-	0	-	0	-	0	-	0	-	-	-	KL35	?-	Good	99.30%	KL35_07_wzy,KL35_08_wcuC,KL35_10_wckL	O1v1	?-	Good	98.05%	O1/O2v1_01_wzm	ST2760	2	1	1	26	10	1	15	-	-	-	-	-	-	-	-	-
Klebsiella.pneumoniae.C15--NXFK01--GCA_002406975.1	Klebsiella pneumoniae	strong	161	208093	526654	no	ST231	4	2	9	11	ybt 14; ICEKp5	145-1LV	-	0	iuc 5	62-3LV	-	0	-	-	wzi104	KL51	-	High	99.39%	KL51_14_wcoZ	O1v2	none	Very high	98.44%		ST231	2	6	1	3	26	1	77	4	4	5	4	1	8	8*	2	4
Klebsiella.pneumoniae.C16--NXFL01--GCA_002406915.1	Klebsiella pneumoniae	strong	147	111847	328886	no	ST147	1	1	8	8	ybt 16; ICEKp12	280	-	0	-	0	-	0	-	-	wzi64	KL64	-	High	99.99%	KL64_22_rmlD	O2v1	none	Very high	98.64%		ST147	3	4	6	1	7	4	38	6	15	5	4	11	125	129	2	11
Klebsiella.pneumoniae.C17--NXFM01--GCA_002406945.1	Klebsiella pneumoniae	strong	128	236663	388294	no	ST231	4	1	8	10	ybt 14; ICEKp5	145-1LV	-	0	iuc 5	62-3LV	-	0	-	-	wzi104	KL51	-	High	99.39%	KL51_08_wcpB,KL51_14_wcoZ	O1v2	none	Very high	98.44%		ST231	2	6	1	3	26	1	77	4	4	5	4	1	8	8	2	4
Klebsiella.pneumoniae.C17--PICM01--GCA_002856155.1	Klebsiella pneumoniae	strong	433	23663	147772	yes	ST3619	0	1	2	2	-	0	-	0	-	0	-	0	-	-	wzi14	KL14	?-	Good	99.95%	KL14_05_wzb,KL14_15,KL14_17_wcaJ	O3b	?	Good	99.29%		ST3619	2	144	2	1	13	1	16	-	-	-	-	-	-	-	-	-
Klebsiella.pneumoniae.C18--NXFN01--GCA_002406965.1	Klebsiella pneumoniae	strong	114	209872	526660	no	ST231	4	2	9	11	ybt 14; ICEKp5	145-1LV	-	0	iuc 5	62-3LV	-	0	-	-	wzi104	KL51	-	High	99.39%	KL51_14_wcoZ	O1v2	none	Very high	98.44%		ST231	2	6	1	3	26	1	77	4	4	5	4	1	8	8	2	4
Klebsiella.pneumoniae.C18--PICN01--GCA_002856635.1	Klebsiella pneumoniae	strong	325	33725	315070	no	ST44-1LV	0	0	1	0	-	0	-	0	-	0	-	0	-	-	wzi34	KL57	?-	None	98.81%	KL57_07_wcaJ,KL57_08_wzx,KL57_11_wzy,KL57_12,KL57_13_vanT	O1v2	?-	Good	98.49%	O1/O2v2_08_gmlC	ST44-1LV	2*	1	4	3	8	1	9	-	-	-	-	-	-	-	-	-
Klebsiella.pneumoniae.C1--NWUP01--GCA_002374295.1	Klebsiella pneumoniae	strong	115	217205	388289	no	ST231	4	2	9	11	ybt 14; ICEKp5	145-1LV	-	0	iuc 5	62-3LV	-	0	-	-	wzi104	KL51	-	High	99.39%	KL51_14_wcoZ	O1v2	none	Very high	98.44%		ST231	2	6	1	3	26	1	77	4	4	5	4	1	8	8	2	4
Klebsiella.pneumoniae.C21--PICP01--GCA_002857205.1	Klebsiella pneumoniae	strong	198	49216	190724	yes	ST290	0	0	1	0	-	0	-	0	-	0	-	0	-	-	wzi21	KL21	?-*	None	98.54%	KL21_08_wzy,KL21_09_wcuE,KL21_10_wcuC,KL21_11_wbaZ,KL21_12_wbaP	O1/O2v1	?-	Good	98.12%	O1/O2v1_06_wbbO	ST290	2	1	1	37	10	1	86	-	-	-	-	-	-	-	-	-
Klebsiella.pneumoniae.C22--NXFO01--GCA_002406995.1	Klebsiella pneumoniae	strong	163	173615	337767	no	ST231	4	2	9	11	ybt 14; ICEKp5	145-2LV	-	0	iuc 5	62-3LV	-	0	-	-	wzi104	KL51	-	High	99.39%	KL51_14_wcoZ	O1v2	-	High	98.43%	O1/O2v2_03_wbbM	ST231	2	6	1	3	26	1	77	4	4	5	4	1	8	8	2*	4
Klebsiella.pneumoniae.C23--PICT01--GCA_002856075.1	Klebsiella pneumoniae	strong	186	94487	350356	yes	ST107	0	0	2	2	-	0	-	0	-	0	-	0	-	-	wzi128	KL1	?-	Good	99.73%	KL1_05_wzb,KL1_06_wzc	O1/O2v2	?-	Good	98.99%	O1/O2v2_04_glf	ST107	2	1	2	17	27	1	39	-	-	-	-	-	-	-	-	-
Klebsiella.pneumoniae.C24--PICU01--GCA_002856675.1	Klebsiella pneumoniae	strong	565	19556	110472	no	ST1754	0	0	1	0	-	0	-	0	-	0	-	0	-	-	wzi322	KL62	?-+	None	99.64%	KL62_06_wzc,KL62_07_wbaP,KL62_10,KL62_11_wzy,KL62_12,KL62_13,KL62_14,KL62_17_manC	O2v1	?-	Good	98.73%	O1/O2v1_06_wbbO	ST1754	111	6	13	1	177	1	39	-	-	-	-	-	-	-	-	-
Klebsiella.pneumoniae.C26--PICY01--GCA_002856575.1	Klebsiella pneumoniae	strong	486	21476	148408	yes	ST976	0	1	1	0	-	0	-	0	-	0	-	0	-	-	wzi415	KL54	?-	None	99.85%	KL54_06_wzc,KL54_07_wclU,KL54_08_wzx,KL54_09_wzy,KL54_15_wcaI,KL54_16_wcaJ	O1/O2v2	?-	Low	99.19%	O1/O2v2_02_wzt,O1/O2v2_06_wbbO,O1/O2v2_08_gmlC	ST976	2	3	108	26	3	4	64	-	-	-	-	-	-	-	-	-
Klebsiella.pneumoniae.C2-D8-12--MSYN01--GCA_002150645.1	Klebsiella pneumoniae	strong	195	188270	370940	yes	ST15	1	1	8	10	ybt 10; ICEKp4	17-1LV	-	0	-	0	-	0	-	-	wzi93	KL112	?-	None	98.52%	KL112_06_wzc,KL112_07_wbaP,KL112_08,KL112_09_wzy,KL112_10_wcaO,KL112_11_wcaN,KL112_13_wcuV,KL112_14_wzx	O1/O2v1	none	Very high	98.51%		ST15	1	1	1	1	1	1	1	15	3	4	3	3	7*	28	3	3
Klebsiella.pneumoniae.C2--NIAP01--GCA_002269815.1	Klebsiella pneumoniae	strong	494	58147	270198	yes	ST258	0	2	9	13	-	0	-	0	-	0	-	0	-	-	wzi29	KL106	?-+	Good	99.89%	KL106_17	O2v2	none	Very high	98.48%		ST258	3	3	1	1	1	1	79	-	-	-	-	-	-	-	-	-
Klebsiella.pneumoniae.C2--NWUQ01--GCA_002374325.1	Klebsiella pneumoniae	strong	604	30923	129879	no	ST3620	4	2	8	10	ybt unknown	0	-	0	iuc 5	62-3LV	-	0	-	-	wzi104	KL51	-	High	99.39%	KL51_11_wcpA,KL51_13,KL51_14_wcoZ	O1v2	none	Very high	98.44%		ST3620	2	145	1	3	26	1	77	4	4	5	88*	1	44*	8*	2	4*
Klebsiella.pneumoniae.C35--PIDG01--GCA_002855985.1	Klebsiella pneumoniae	strong	819	11914	85422	no	ST2425	0	0	0	0	-	0	-	0	-	0	-	0	-	-	wzi325	KL148	?-	None	99.10%	KL148_02_cpsACP,KL148_06_wzc,KL148_08,KL148_09_wcuP,KL148_10,KL148_11,KL148_12_wbaZ,KL148_13_wzx	O2v1	?-	Good	98.83%	O1/O2v1_03_wbbM,O1/O2v1_04_glf,O1/O2v1_07_kfoC	ST2425	6	1	2	1	1	1	14	-	-	-	-	-	-	-	-	-
Klebsiella.pneumoniae.C39--PIEB01--GCA_002856905.1	Klebsiella pneumoniae	strong	646	17852	143211	no	ST107	0	0	1	0	-	0	-	0	-	0	-	0	-	-	wzi69	KL101	?-	None	99.60%	KL101_06_wzc,KL101_08_wcaA,KL101_09_wcuP,KL101_10_wcuR,KL101_11,KL101_12_wzy,KL101_14_wzx,KL101_15_wcuN	O1v1	none	Very high	97.73%		ST107	2	1	2	17	27	1	39	-	-	-	-	-	-	-	-	-
Klebsiella.pneumoniae.C3-D9-12--MSYU01--GCA_002189165.1	Klebsiella pneumoniae	strong	201	165562	473980	yes	ST15	1	3	9	9	ybt 10; ICEKp4	162	-	0	-	0	-	0	-	-	wzi24	KL24	?-	None	99.97%	KL24_06_wzc,KL24_07_wcuD,KL24_08_wcuC,KL24_09_wcuV,KL24_10_wbaZ,KL24_11_wcaJ,KL24_13_wcuG,KL24_14_wzy,KL24_15_wzx	O1v1	none	Very high	98.51%		ST15	1	1	1	1	1	1	1	47	12	4	3	3	35	50	3	10
Klebsiella.pneumoniae.C3--NIAO01--GCA_002268785.1	Klebsiella pneumoniae	strong	288	75721	228243	no	ST258	0	2	9	14	-	0	-	0	-	0	-	0	-	-	wzi29	KL106	?	Good	99.92%		O2v2	none	Very high	98.48%		ST258	3	3	1	1	1	1	79	-	-	-	-	-	-	-	-	-
Klebsiella.pneumoniae.C3--NWVU01--GCA_002383765.1	Klebsiella pneumoniae	strong	135	173624	337759	no	ST231	4	2	9	10	ybt 14; ICEKp5	145-1LV	-	0	iuc 5	62-3LV	-	0	-	-	wzi104	KL51	-	High	99.39%	KL51_14_wcoZ	O1v2	none	Very high	98.44%		ST231	2	6	1	3	26	1	77	4	4	5	4	1	8	8*	2	4
Klebsiella.pneumoniae.C3--PIBV01--GCA_002856235.1	Klebsiella pneumoniae	strong	380	34760	144852	no	ST2746	0	0	1	0	-	0	-	0	-	0	-	0	-	-	-	KL50	?-+*	None	85.25%	KL50_05_wbaZ,KL50_06_wbaP,KL50_07_wcuU,KL50_08_wcuH,KL50_09_wzx	O3b	?-	Good	99.11%	O3b_02_manB	ST2746	2	1	1	2	16	4	23	-	-	-	-	-	-	-	-	-
Klebsiella.pneumoniae.C41--PIEC01--GCA_002856325.1	Klebsiella pneumoniae	strong	917	9926	52165	no	ST1530	0	0	0	0	-	0	-	0	-	0	-	0	-	-	wzi215	KL117	?-	None	99.58%	KL117_06_wzc,KL117_07_wbaP,KL117_09_wcuE,KL117_11_wzy,KL117_13_wcaL,KL117_16_wcsR	O1/O2v1	?-	Good	98.47%	O1/O2v1_06_wbbO	ST1530	1	1	1	3	27	1	39	-	-	-	-	-	-	-	-	-
Klebsiella.pneumoniae.C42--PIED01--GCA_002856315.1	Klebsiella pneumoniae	strong	887	10525	56233	yes	ST116	0	0	0	0	-	0	-	0	-	0	-	0	-	-	wzi11	KL11	?-*	None	92.32%	KL11_07_wcaJ,KL11_08_wzy,KL11_09_wcuP,KL11_10_wclO,KL11_11_wcuC,KL11_13,KL11_14_wbaZ,KL11_15_wzx	O3/O3a	?-*	Good	95.55%	O3/O3a_02_manB,O3/O3a_03_wzm,O3/O3a_07_wbdB	ST116	15	1	1	18	1	1	4	-	-	-	-	-	-	-	-	-
Klebsiella.pneumoniae.C4-D10-13--MSYV01--GCA_002189185.1	Klebsiella pneumoniae	strong	183	123237	361764	yes	ST15	1	1	7	8	ybt 10; ICEKp4	17-1LV	-	0	-	0	-	0	-	-	wzi93	KL112	?-	None	98.17%	KL112_06_wzc,KL112_07_wbaP,KL112_08,KL112_09_wzy,KL112_10_wcaO,KL112_11_wcaN,KL112_12_wbaZ,KL112_13_wcuV,KL112_14_wzx	O1/O2v1	?-	Good	98.51%	O1/O2v1_06_wbbO	ST15	1	1	1	1	1	1	1	15	3	4	3	3	7*	28	3	3
Klebsiella.pneumoniae.C4--NIAN01--GCA_002268725.1	Klebsiella pneumoniae	strong	265	71234	231820	no	ST258	0	2	9	14	-	0	-	0	-	0	-	0	-	-	wzi29	KL106	?-	None	99.92%	KL106_09,KL106_10_wecB,KL106_11_wzx,KL106_17	O2v2	none	Very high	98.48%		ST258	3	3	1	1	1	1	79	-	-	-	-	-	-	-	-	-
Klebsiella.pneumoniae.C4--NXDQ01--GCA_002406545.1	Klebsiella pneumoniae	strong	148	159683	381015	no	ST231	4	2	9	11	ybt 14; ICEKp5	145-1LV	-	0	iuc 5	62-3LV	-	0	-	-	wzi104	KL51	-	High	99.39%	KL51_14_wcoZ	O1v2	none	Very high	98.44%		ST231	2	6	1	3	26	1	77	4	4	5	4	1	8	8*	2	4
Klebsiella.pneumoniae.C4--SHLW01--GCA_004284565.1	Klebsiella pneumoniae	strong	157	78215	414930	no	ST340	0	0	8	13	-	0	-	0	-	0	-	0	-	-	wzi50	KL15	none	Very high	99.99%		O4	?-	Good	99.66%	O4_06_glycosyltransferase	ST340	3	3	1	1	1	1	18	-	-	-	-	-	-	-	-	-
Klebsiella.pneumoniae.C5-E1-13--MSYW01--GCA_002189175.1	Klebsiella pneumoniae	strong	336	155514	396364	yes	ST147	0	3	12	14	-	0	-	0	-	0	-	0	-	-	wzi64	KL107	?-+*	None	88.44%	KL107_05_wzb,KL107_06_wzc,KL107_07_wbaP,KL107_08,KL107_09,KL107_10	O2v1	none	Very high	98.63%		ST147	3	4	6	1	7	4	38	-	-	-	-	-	-	-	-	-
Klebsiella.pneumoniae.C5--NIAM01--GCA_002268945.1	Klebsiella pneumoniae	strong	594	22373	89036	no	ST258	0	3	9	13	-	0	-	0	-	0	-	0	-	-	wzi29	KL106	?-	Good	99.32%	KL106_06_wzc,KL106_09	O2v2	?-	Good	98.48%	O1/O2v2_02_wzt	ST258	3	3	1	1	1	1	79	-	-	-	-	-	-	-	-	-
Klebsiella.pneumoniae.C5--NXDR01--GCA_002406585.1	Klebsiella pneumoniae	strong	105	217101	526511	no	ST231	4	2	9	12	ybt 14; ICEKp5	145-1LV	-	0	iuc 5	62-3LV	-	0	-	-	wzi104	KL51	-	High	99.39%	KL51_14_wcoZ	O1v2	none	Very high	98.44%		ST231	2	6	1	3	26	1	77	4	4	5	4	1	8	8	2	4
Klebsiella.pneumoniae.C6-E2-14--MSYX01--GCA_002189265.1	Klebsiella pneumoniae	strong	280	143767	349491	yes	ST101	1	3	8	10	ybt 9; ICEKp3	183	-	0	-	0	-	0	-	-	wzi137	KL17	?-	None	99.98%	KL17_06_wzc,KL17_07_wzy,KL17_09_wctS,KL17_11_wctU,KL17_12_wcaJ,KL17_13_wcmZ,KL17_14_wzx	O1/O2v1	none	Very high	98.03%		ST101	2	6	1	5	4	1	6	5	11	6	5	1	25	37	9	5
Klebsiella.pneumoniae.C6--NXDS01--GCA_002406605.1	Klebsiella pneumoniae	strong	114	177892	354961	no	ST231	4	2	9	10	ybt 14; ICEKp5	145-1LV	-	0	iuc 5	62-3LV	-	0	-	-	wzi104	KL51	-	High	99.39%	KL51_14_wcoZ	O1v2	none	Very high	98.44%		ST231	2	6	1	3	26	1	77	4	4	5	4	1	8	8*	2	4
Klebsiella.pneumoniae.C6--PICA01--GCA_002857315.1	Klebsiella pneumoniae	strong	926	10051	50049	yes	ST791	1	0	1	0	ybt 10; ICEKp4	26-3LV	-	0	-	0	-	0	-	-	wzi322	KL62	?-	None	99.68%	KL62_09,KL62_10,KL62_11_wzy,KL62_13,KL62_15_wzx	O1/O2v1	?-	Good	98.18%	O1/O2v1_01_wzm,O1/O2v1_06_wbbO,O1/O2v1_07_kfoC	ST791	2	1	1	37	9	4	64	16	30*	4	39*	3	35	50*	3	10
Klebsiella.pneumoniae.C7-E3-14--MSYY01--GCA_002189335.1	Klebsiella pneumoniae	strong	222	133548	324847	yes	ST101	1	3	8	10	ybt 9; ICEKp3	183	-	0	-	0	-	0	-	-	wzi137	KL17	?-	None	99.97%	KL17_06_wzc,KL17_07_wzy,KL17_08_wctR,KL17_09_wctS,KL17_10_wctT,KL17_12_wcaJ,KL17_13_wcmZ,KL17_14_wzx	O1v1	none	Very high	98.03%		ST101	2	6	1	5	4	1	6	5	11	6	5	1	25	37	9	5
Klebsiella.pneumoniae.C7--NXDT01--GCA_002406555.1	Klebsiella pneumoniae	strong	177	169740	555668	no	ST395	4	1	7	12	ybt 16; ICEKp12	280-1LV	-	0	iuc 5	62-3LV	-	0	-	-	wzi64	KL64	none	Perfect	100.00%		O1v1	none	Very high	98.64%		ST395	3	1	2	4	1	1	4	6	15	5	4	11	125	151*	2	11
Klebsiella.pneumoniae.C8-E4-15--MSYZ01--GCA_002189345.1	Klebsiella pneumoniae	strong	302	135564	452599	yes	ST15	1	1	7	8	ybt 10; ICEKp4	17-1LV	-	0	-	0	-	0	-	-	wzi93	KL112	?-	None	98.15%	KL112_05_wzb,KL112_06_wzc,KL112_07_wbaP,KL112_08,KL112_09_wzy,KL112_10_wcaO,KL112_11_wcaN,KL112_12_wbaZ,KL112_13_wcuV,KL112_14_wzx	O2v1	none	Very high	98.50%		ST15	1	1	1	1	1	1	1	15	3	4	3	3	7*	28	3	3
Klebsiella.pneumoniae.C8--NXDU01--GCA_002406625.1	Klebsiella pneumoniae	strong	170	119700	337753	no	ST231	4	2	9	10	ybt 14; ICEKp5	145-1LV	-	0	iuc 5	62-3LV	-	0	-	-	wzi104	KL51	-	High	99.39%	KL51_14_wcoZ	O1v2	none	Very high	98.44%		ST231	2	6	1	3	26	1	77	4	4	5	4	1	8	8	2	4
Klebsiella.pneumoniae.C9-E5-15--MSZA01--GCA_002189385.1	Klebsiella pneumoniae	strong	192	152062	444680	yes	ST11	0	2	10	13	-	0	-	0	-	0	-	0	-	-	wzi24	KL24	?-	Good	99.99%	KL24_06_wzc,KL24_09_wcuV,KL24_13_wcuG	O2v1	none	Very high	98.52%		ST11	3	3	1	1	1	1	4	-	-	-	-	-	-	-	-	-
Klebsiella.pneumoniae.CAB1354--NFYB01--GCA_002187535.1	Klebsiella pneumoniae	strong	85	206213	549255	no	ST45	1	1	7	9	ybt 10; ICEKp4	78	-	0	-	0	-	0	-	-	wzi173	KL102	none	Very high	99.54%		O2v1	none	Very high	98.40%		ST45	2	1	1	6	7	1	12	3	12	4	11	3	21	18	3	10
Klebsiella.pneumoniae.CAB1442--NFYA01--GCA_002187575.1	Klebsiella pneumoniae	strong	111	185458	379183	no	ST147	0	1	5	7	-	0	-	0	-	0	-	0	-	-	wzi420	KL10	-+	Good	96.77%	KL10_20_ugd	O3/O3a	none	Very high	97.98%		ST147	3	4	6	1	7	4	38	-	-	-	-	-	-	-	-	-
Klebsiella.pneumoniae.CAB1458--NFXZ01--GCA_002188145.1	Klebsiella pneumoniae	strong	114	185692	379431	no	ST147	0	1	5	7	-	0	-	0	-	0	-	0	-	-	wzi420	KL10	none	Very high	96.77%		O3/O3a	none	Very high	97.98%		ST147	3	4	6	1	7	4	38	-	-	-	-	-	-	-	-	-
Klebsiella.pneumoniae.CAB1505--NFXY01--GCA_002188135.1	Klebsiella pneumoniae	strong	144	165848	445020	no	ST15	0	1	8	14	-	0	-	0	-	0	-	0	-	-	wzi19	KL19	*	High	94.91%		O1v2	none	Perfect	100.00%		ST15	1	1	1	1	1	1	1	-	-	-	-	-	-	-	-	-
Klebsiella.pneumoniae.CAV1016--GCA_001870165.1	Klebsiella pneumoniae	strong	4	5387681	5387681	no	ST45	1	2	9	9	ybt 10; ICEKp4	78	-	0	-	0	-	0	-	-	wzi133	KL25	-	High	98.53%	KL25_09_wfeD	O2v1	none	Very high	98.46%		ST45	2	1	1	6	7	1	12	3	12	4	11	3	21	18	3	10
Klebsiella.pneumoniae.CAV1042--GCA_001908515.1	Klebsiella pneumoniae	strong	7	5424949	5424949	no	ST244	0	2	7	7	-	0	-	0	-	0	-	0	-	-	wzi50	KL15	none	Very high	99.97%		O4	none	Very high	99.67%		ST244	2	5	1	1	1	1	24	-	-	-	-	-	-	-	-	-
Klebsiella.pneumoniae.CAV1193--GCA_001456135.1	Klebsiella pneumoniae	strong	6	5319154	5319154	no	ST941	0	3	7	14	-	0	-	0	-	0	-	0	-	-	wzi25	KL25	-	High	99.85%	KL25_09_wfeD	O2v2	none	Very high	99.38%		ST941	6	3	1	20	12	4	4	-	-	-	-	-	-	-	-	-
Klebsiella.pneumoniae.CAV1217--GCA_001908715.1	Klebsiella pneumoniae	strong	5	5073712	5073712	no	ST340	0	2	5	6	-	0	-	0	-	0	-	0	-	-	-	KL55	-*	High	96.27%	KL55_03_wzi	O3b	none	Very high	99.21%		ST340	3	3	1	1	1	1	18	-	-	-	-	-	-	-	-	-
Klebsiella.pneumoniae.CAV1344--GCA_001022175.1	Klebsiella pneumoniae	strong	6	5262013	5262013	no	ST941	0	3	7	14	-	0	-	0	-	0	-	0	-	-	wzi25	KL25	-	High	99.85%	KL25_09_wfeD	O2v2	none	Very high	99.38%		ST941	6	3	1	20	12	4	4	-	-	-	-	-	-	-	-	-
Klebsiella.pneumoniae.CAV1392--GCA_001022035.1	Klebsiella pneumoniae	strong	4	5328319	5328319	no	ST11	0	2	6	8	-	0	-	0	-	0	-	0	-	-	wzi177	KL125	*	High	90.39%		O3b	none	Very high	99.05%		ST11	3	3	1	1	1	1	4	-	-	-	-	-	-	-	-	-
Klebsiella.pneumoniae.CAV1417--GCA_001902535.1	Klebsiella pneumoniae	strong	5	5208900	5208900	no	ST340	0	2	8	13	-	0	-	0	-	0	-	0	-	-	wzi56	KL55	*	Very high	96.27%		O3b	none	Very high	99.21%		ST340	3	3	1	1	1	1	18	-	-	-	-	-	-	-	-	-
Klebsiella.pneumoniae.CAV1453--GCA_001902255.1	Klebsiella pneumoniae	strong	4	5327855	5327855	no	ST258	0	2	8	15	-	0	-	0	-	0	-	0	-	-	wzi29	KL106	?	Good	99.98%		O2v2	none	Very high	98.48%		ST258	3	3	1	1	1	1	79	-	-	-	-	-	-	-	-	-
Klebsiella.pneumoniae.CAV1596--GCA_001022235.1	Klebsiella pneumoniae	strong	5	5402147	5402147	no	ST258	1	2	7	12	ybt 9; ICEKp3	198	-	0	-	0	-	0	-	-	wzi154	KL107	none	Very high	99.98%		O2v2	none	Very high	98.37%		ST258	3	3	1	1	1	1	79	5	11	6	69	1	149	15	9	5
Klebsiella.pneumoniae.CCBH13327--JSER01--GCA_000805735.1	Klebsiella pneumoniae	strong	106	135950	598663	yes	ST323	0	3	10	15	-	0	-	0	-	0	-	0	-	-	wzi262	KL21	none	Very high	99.99%		O3b	?	Good	99.12%		ST323	2	1	1	1	9	1	93	-	-	-	-	-	-	-	-	-
Klebsiella.pneumoniae.CCBH15949--MCGW01--GCA_001702405.1	Klebsiella pneumoniae	strong	72	349673	584148	yes	ST37	0	2	9	12	-	0	-	0	-	0	-	0	-	-	wzi12	KL12	?-	None	99.91%	KL12_10_wclM,KL12_11,KL12_12_wzy,KL12_13_wckF,KL12_15_wckH	OL103	*	High	94.56%		ST37	2	9	2	1	13	1	16	-	-	-	-	-	-	-	-	-
Klebsiella.pneumoniae.CCBH17440--MDBZ01--GCA_001715215.1	Klebsiella pneumoniae	strong	85	204267	511931	yes	ST437	0	3	10	11	-	0	-	0	-	0	-	0	-	-	wzi109	KL36	none	Very high	99.88%		O4	none	Very high	99.73%		ST437	3	3	1	1	1	1	31	-	-	-	-	-	-	-	-	-
Klebsiella.pneumoniae.CCBH24080--NBOS01--GCA_002099165.1	Klebsiella pneumoniae	strong	70	214700	708636	yes	ST392	0	3	10	13	-	0	-	0	-	0	-	0	-	-	wzi187	KL27	?-	Good	99.26%	KL27_09_wckS,KL27_12_wzx	O4	none	Very high	99.70%		ST392	3	4	6	1	7	4	40	-	-	-	-	-	-	-	-	-
Klebsiella.pneumoniae.CCBH6984--MCNT01--GCA_001720345.1	Klebsiella pneumoniae	strong	111	270989	598341	yes	ST855	0	3	10	18	-	0	-	0	-	0	-	0	-	-	wzi100	KL10	?-	Good	96.67%	KL10_08_wclQ,KL10_12_wcaN,KL10_14_wzy	O3/O3a	?-	Good	97.99%	O3/O3a_08_wbdC	ST855	3	3	1	1	1	1	26	-	-	-	-	-	-	-	-	-
Klebsiella.pneumoniae.CCUG.70742--GCA_003194285.1	Klebsiella pneumoniae	strong	5	5256457	5256457	no	ST147	0	2	9	10	-	0	-	0	-	0	-	0	-	-	wzi162	KL122	none	Very high	99.94%		O2v2	none	Very high	98.58%		ST147	3	4	6	1	7	4	38	-	-	-	-	-	-	-	-	-
Klebsiella.pneumoniae.CCUG.70747--GCA_003194325.1	Klebsiella pneumoniae	strong	4	5224774	5224774	yes	ST17	1	2	7	10	ybt 10; ICEKp4	107-2LV	-	0	-	0	-	0	-	-	wzi141	KL25	-	High	99.16%	KL25_09_wfeD	O5	*	High	94.18%		ST17	2	1	1	1	4	4	4	3	3	4	3	3	7*	7	3	3
Klebsiella.pneumoniae.CDC.0106--GCA_003267985.1	Klebsiella pneumoniae	strong	3	5356693	5356693	no	ST14	0	2	10	27	-	0	-	0	-	0	-	0	-	-	wzi2	KL2	none	Very high	99.74%		O1v1	-	High	99.98%	O1/O2v1_06_wbbO	ST14	1	6	1	1	1	1	1	-	-	-	-	-	-	-	-	-
Klebsiella.pneumoniae.CDPH3020--JQCW01--GCA_000956395.1	Klebsiella pneumoniae	strong	93	214475	558316	no	ST147	0	2	9	14	-	0	-	0	-	0	-	0	-	-	wzi64	KL64	none	Very high	100.00%		O2v1	none	Very high	98.64%		ST147	3	4	6	1	7	4	38	-	-	-	-	-	-	-	-	-
Klebsiella.pneumoniae.CDPH3020--LAFV01--GCA_000958975.1	Klebsiella pneumoniae	strong	68	2988282	2988282	no	ST147	0	2	9	14	-	0	-	0	-	0	-	0	-	-	wzi64	KL64	none	Very high	100.00%		O2v1	none	Very high	98.64%		ST147	3	4	6	1	7	4	38	-	-	-	-	-	-	-	-	-
Klebsiella.pneumoniae.CDPH3707--JQCX01--GCA_000956385.1	Klebsiella pneumoniae	strong	116	206548	558005	no	ST147	0	2	9	14	-	0	-	0	-	0	-	0	-	-	wzi64	KL64	none	Perfect	100.00%		O2v1	none	Very high	98.64%		ST147	3	4	6	1	7	4	38	-	-	-	-	-	-	-	-	-
Klebsiella.pneumoniae.CDPH3707--LAFX01--GCA_000958955.1	Klebsiella pneumoniae	strong	58	2989016	2989016	no	ST147	0	2	9	14	-	0	-	0	-	0	-	0	-	-	wzi64	KL64	none	Perfect	100.00%		O2v1	none	Very high	98.64%		ST147	3	4	6	1	7	4	38	-	-	-	-	-	-	-	-	-
Klebsiella.pneumoniae.CDPH3823--JQDX01--GCA_000763935.1	Klebsiella pneumoniae	strong	112	206548	559077	no	ST147	0	2	9	12	-	0	-	0	-	0	-	0	-	-	wzi64	KL64	none	Perfect	100.00%		O2v1	none	Very high	98.64%		ST147	3	4	6	1	7	4	38	-	-	-	-	-	-	-	-	-
Klebsiella.pneumoniae.CDPH3823--LAFW01--GCA_000958945.1	Klebsiella pneumoniae	strong	54	2989036	2989036	yes	ST147	0	2	9	12	-	0	-	0	-	0	-	0	-	-	wzi64	KL64	none	Perfect	100.00%		O2v1	none	Very high	98.64%		ST147	3	4	6	1	7	4	38	-	-	-	-	-	-	-	-	-
Klebsiella.pneumoniae.CDPH5262--JQDY01--GCA_000763925.1	Klebsiella pneumoniae	strong	102	172934	558083	no	ST147	0	2	9	11	-	0	-	0	-	0	-	0	-	-	wzi64	KL64	none	Perfect	100.00%		O2v1	none	Very high	98.64%		ST147	3	4	6	1	7	4	38	-	-	-	-	-	-	-	-	-
Klebsiella.pneumoniae.CDPH5262--LAFU01--GCA_000958965.1	Klebsiella pneumoniae	strong	59	2989036	2989036	yes	ST147	0	2	9	11	-	0	-	0	-	0	-	0	-	-	wzi64	KL64	none	Perfect	100.00%		O2v1	none	Very high	98.64%		ST147	3	4	6	1	7	4	38	-	-	-	-	-	-	-	-	-
Klebsiella.pneumoniae.CF10728--MBNN01--GCA_002751695.1	Klebsiella pneumoniae	strong	54	251969	998130	yes	ST471	0	1	5	8	-	0	-	0	-	0	-	0	-	-	wzi34	KL57	none	Very high	98.58%		O2v2	none	Very high	98.51%		ST471	3	1	1	68	4	1	39	-	-	-	-	-	-	-	-	-
Klebsiella.pneumoniae.CF119--MBNE01--GCA_002751475.1	Klebsiella pneumoniae	strong	53	274811	1015998	yes	ST471	0	1	5	9	-	0	-	0	-	0	-	0	-	-	wzi34	KL57	none	Very high	98.58%		O2v2	none	Very high	98.51%		ST471	3	1	1	68	4	1	39	-	-	-	-	-	-	-	-	-
Klebsiella.pneumoniae.CF124--MBNF01--GCA_002751605.1	Klebsiella pneumoniae	strong	55	251923	830058	yes	ST471	0	1	5	9	-	0	-	0	-	0	-	0	-	-	wzi34	KL57	none	Very high	98.58%		O2v2	none	Very high	98.51%		ST471	3	1	1	68	4	1	39	-	-	-	-	-	-	-	-	-
Klebsiella.pneumoniae.CF125--MBNG01--GCA_002751595.1	Klebsiella pneumoniae	strong	52	251788	827823	yes	ST471	0	1	5	8	-	0	-	0	-	0	-	0	-	-	wzi34	KL57	none	Very high	98.58%		O2v2	none	Very high	98.51%		ST471	3	1	1	68	4	1	39	-	-	-	-	-	-	-	-	-
Klebsiella.pneumoniae.CF126--MBNH01--GCA_002751515.1	Klebsiella pneumoniae	strong	54	274467	1015951	yes	ST471	0	1	5	9	-	0	-	0	-	0	-	0	-	-	wzi34	KL57	none	Very high	98.58%		O2v2	none	Very high	98.51%		ST471	3	1	1	68	4	1	39	-	-	-	-	-	-	-	-	-
Klebsiella.pneumoniae.CF127--MBNI01--GCA_002751525.1	Klebsiella pneumoniae	strong	53	251956	997952	yes	ST471	0	1	5	9	-	0	-	0	-	0	-	0	-	-	wzi34	KL57	none	Very high	98.58%		O2v2	none	Very high	98.51%		ST471	3	1	1	68	4	1	39	-	-	-	-	-	-	-	-	-
Klebsiella.pneumoniae.CF917--MBNJ01--GCA_002751555.1	Klebsiella pneumoniae	strong	53	251901	830120	yes	ST471	0	1	5	9	-	0	-	0	-	0	-	0	-	-	wzi34	KL57	none	Very high	98.58%		O2v2	none	Very high	98.51%		ST471	3	1	1	68	4	1	39	-	-	-	-	-	-	-	-	-
Klebsiella.pneumoniae.CF934--MBNL01--GCA_002751615.1	Klebsiella pneumoniae	strong	55	251898	830066	yes	ST471	0	1	5	9	-	0	-	0	-	0	-	0	-	-	wzi34	KL57	none	Very high	98.58%		O2v2	none	Very high	98.51%		ST471	3	1	1	68	4	1	39	-	-	-	-	-	-	-	-	-
Klebsiella.pneumoniae.CF969--MBNK01--GCA_002751565.1	Klebsiella pneumoniae	strong	59	252014	830245	yes	ST471	0	1	5	9	-	0	-	0	-	0	-	0	-	-	wzi34	KL57	none	Very high	98.58%		O2v2	none	Very high	98.51%		ST471	3	1	1	68	4	1	39	-	-	-	-	-	-	-	-	-
Klebsiella.pneumoniae.CF987--MBNM01--GCA_002751645.1	Klebsiella pneumoniae	strong	60	252169	830128	yes	ST471	0	1	5	9	-	0	-	0	-	0	-	0	-	-	wzi34	KL57	none	Very high	98.58%		O2v2	none	Very high	98.51%		ST471	3	1	1	68	4	1	39	-	-	-	-	-	-	-	-	-
Klebsiella.pneumoniae.CFSAN044563--MAGJ01--GCA_001720865.1	Klebsiella pneumoniae	strong	93	292676	679027	no	ST11	0	3	12	20	-	0	-	0	-	0	-	0	-	-	wzi74	KL103	*	Very high	96.70%		O2v1	none	Very high	97.73%		ST11	3	3	1	1	1	1	4	-	-	-	-	-	-	-	-	-
Klebsiella.pneumoniae.CFSAN044564--MAGK01--GCA_001720845.1	Klebsiella pneumoniae	strong	132	203628	640548	no	ST307	0	2	8	15	-	0	-	0	-	0	-	0	-	-	wzi173	KL102	none	Very high	99.27%		O2v2	none	Very high	98.45%		ST307	4	1	2	52	1	1	7	-	-	-	-	-	-	-	-	-
Klebsiella.pneumoniae.CFSAN044565--MAGL01--GCA_001720905.1	Klebsiella pneumoniae	strong	75	194367	429762	no	ST3622	1	3	6	6	ybt 16; ICEKp12	277-1LV	-	0	-	0	-	0	-	-	wzi93	KL112	none	Very high	98.64%		O1v1	none	Very high	98.52%		ST3622	1	147	1	1	1	1	1	6	15	5	4	11	33	23*	2	11
Klebsiella.pneumoniae.CFSAN044566--MAGM01--GCA_001720875.1	Klebsiella pneumoniae	strong	102	262803	804502	no	ST14	0	2	10	24	-	0	-	0	-	0	-	0	-	-	wzi2	KL2	none	Very high	99.75%		O1v1	none	Very high	99.97%		ST14	1	6	1	1	1	1	1	-	-	-	-	-	-	-	-	-
Klebsiella.pneumoniae.CFSAN044568--MAGI01--GCA_001720805.1	Klebsiella pneumoniae	strong	105	254122	804646	no	ST14	0	2	10	24	-	0	-	0	-	0	-	0	-	-	wzi2	KL2	none	Very high	99.75%		O1v1	none	Very high	99.97%		ST14	1	6	1	1	1	1	1	-	-	-	-	-	-	-	-	-
Klebsiella.pneumoniae.CFSAN044569--MAGE01--GCA_001720705.1	Klebsiella pneumoniae	strong	119	303613	818154	no	ST14	1	3	9	14	ybt 9; ICEKp3	183-2LV	-	0	-	0	-	0	-	-	wzi2	KL2	none	Very high	99.74%		O1v1	none	Very high	99.99%		ST14	1	6	1	1	1	1	1	5	11*	6	5	1	25	37*	9	5
Klebsiella.pneumoniae.CFSAN044570--MAGF01--GCA_001720755.1	Klebsiella pneumoniae	strong	98	203529	478133	no	ST11	1	2	10	13	ybt 9; ICEKp3	183-1LV	-	0	-	0	-	0	-	-	wzi50	KL15	none	Very high	99.93%		O4	none	Very high	99.66%		ST11	3	3	1	1	1	1	4	5	11	6	5	1	25	37	9	5
Klebsiella.pneumoniae.CFSAN044571--MAGG01--GCA_001720765.1	Klebsiella pneumoniae	strong	63	253708	825084	no	ST11	1	2	5	4	ybt 16; ICEKp12	277	-	0	-	0	-	0	-	-	wzi24	KL24	?-	Good	99.98%	KL24_13_wcuG	O2v1	none	Very high	98.52%		ST11	3	3	1	1	1	1	4	6	15	5	4	11	33	23	2	11
Klebsiella.pneumoniae.CFSAN044572--MAGH01--GCA_001720815.1	Klebsiella pneumoniae	strong	77	238970	689480	no	ST101	1	2	7	10	ybt 9; ICEKp3	183-1LV	-	0	-	0	-	0	-	-	wzi137	KL17	none	Very high	100.00%		O1v1	none	Very high	98.02%		ST101	2	6	1	5	4	1	6	5	11	6	5	1	25	37	9	5
Klebsiella.pneumoniae.CFSAN044573--MAGC01--GCA_001720745.1	Klebsiella pneumoniae	strong	89	224940	689480	no	ST101	1	2	7	10	ybt 9; ICEKp3	183-1LV	-	0	-	0	-	0	-	-	wzi137	KL17	none	Very high	100.00%		O1v1	none	Very high	98.02%		ST101	2	6	1	5	4	1	6	5	11	6	5	1	25*	37	9	5
Klebsiella.pneumoniae.CFSAN044574--MAGD01--GCA_001720695.1	Klebsiella pneumoniae	strong	45	356097	657052	no	ST493	1	0	1	0	ybt 2; ICEKp1	321-1LV	-	0	-	0	iro 3	21	rmpA_11*(ICEKp1)	-	wzi2	KL2	none	Very high	99.72%		O1v1	none	Very high	99.81%		ST493	2	1	70	1	12	1	127	8	55	50	6	5	117	125	6	7
Klebsiella.pneumoniae.CFSAN054110--GCA_003030045.1	Klebsiella pneumoniae	strong	3	5438150	5438150	no	ST512	0	2	8	10	-	0	-	0	-	0	-	0	-	-	wzi154	KL107	none	Very high	100.00%		O2v2	-	High	98.36%	O1/O2v2_06_wbbO	ST512	54	3	1	1	1	1	79	-	-	-	-	-	-	-	-	-
Klebsiella.pneumoniae.CFSAN054111--GCA_003030145.1	Klebsiella pneumoniae	strong	4	5279647	5279647	no	ST15	0	2	7	19	-	0	-	0	-	0	-	0	-	-	wzi93	KL112	none	Very high	98.65%		O1v1	none	Very high	98.52%		ST15	1	1	1	1	1	1	1	-	-	-	-	-	-	-	-	-
Klebsiella.pneumoniae.CG43--GCA_000474015.1	Klebsiella pneumoniae	strong	1	5166857	5166857	no	ST86	0	0	0	0	-	0	-	0	-	0	-	0	-	-	wzi2	KL2	-	None	99.89%	KL2_05_wzb,KL2_07,KL2_08,KL2_11_wzx,KL2_12	O1v1	none	Very high	98.46%		ST86	9	4	2	1	1	1	27	-	-	-	-	-	-	-	-	-
Klebsiella.pneumoniae.CH1034--CXPD01--GCA_001404095.1	Klebsiella pneumoniae	strong	46	250027	412668	no	ST6	1	0	1	0	ybt 14; ICEKp5	152	-	0	-	0	-	0	-	-	wzi7	KL7	none	Very high	98.54%		O1v1	none	Very high	98.62%		ST6	2	10	1	1	14	3	20	4	4	5	4	1	8	8	2	4
Klebsiella.pneumoniae.CHS.02--JMWI01--GCA_000693135.1	Klebsiella pneumoniae	strong	26	3036212	3036212	yes	ST1199	2	2	8	16	ybt 17; ICEKp10	246	clb 3	62-1LV	-	0	-	0	-	-	wzi154	KL107	none	Very high	99.99%		O2v2	none	Very high	98.38%		ST1199	3	3	1	1	1	67	79	6	15	44	13	11	199	26	2	11
Klebsiella.pneumoniae.CHS.03--JMWJ01--GCA_000693155.1	Klebsiella pneumoniae	strong	11	3479455	3479455	yes	ST258	2	2	8	12	ybt 17; ICEKp10	251	clb 3	62-1LV	-	0	-	0	-	-	wzi154	KL107	none	Very high	99.98%		O2v2	none	Very high	98.37%		ST258	3	3	1	1	1	1	79	6	15	44	13	11	28	26	2	11
Klebsiella.pneumoniae.CHS.05--JMWK01--GCA_000693175.1	Klebsiella pneumoniae	strong	15	1352338	1509691	yes	ST258	2	2	8	16	ybt 17; ICEKp10	251	clb 3	62-1LV	-	0	-	0	-	-	wzi154	KL107	none	Very high	99.99%		O2v2	none	Very high	98.38%		ST258	3	3	1	1	1	1	79	6	15	44	13	11	28	26	2	11
Klebsiella.pneumoniae.CHS.06--JMWL01--GCA_000693195.1	Klebsiella pneumoniae	strong	10	3504328	3504328	yes	ST258	2	3	9	13	ybt 17; ICEKp10	251	clb 3	62-1LV	-	0	-	0	-	-	wzi154	KL107	none	Very high	99.99%		O2v2	none	Very high	98.38%		ST258	3	3	1	1	1	1	79	6	15	44	13	11	28	26	2	11
Klebsiella.pneumoniae.CHS.07--JMWM01--GCA_000693215.1	Klebsiella pneumoniae	strong	6	4052038	4052038	yes	ST258	2	2	6	12	ybt 17; ICEKp10	251	clb 3	62-1LV	-	0	-	0	-	-	wzi154	KL107	none	Very high	99.99%		O2v2	none	Very high	98.38%		ST258	3	3	1	1	1	1	79	6	15	44	13	11	28	26	2	11
Klebsiella.pneumoniae.CHS.08--JJNH01--GCA_000688635.1	Klebsiella pneumoniae	strong	177	107215	333066	no	ST258	2	2	5	3	ybt 17; ICEKp10	289	clb 3	17-1LV	-	0	-	0	-	-	wzi154	KL107	none	Very high	99.98%		O2v2	none	Very high	98.38%		ST258	3	3	1	1	1	1	79	6	15	5	4	11	28	26	2	11
Klebsiella.pneumoniae.CHS.09--JMWN01--GCA_000693235.1	Klebsiella pneumoniae	strong	10	5024018	5024018	yes	ST258	2	2	8	13	ybt 17; ICEKp10	253	clb 3	62-1LV	-	0	-	0	-	-	wzi154	KL107	none	Very high	99.99%		O2v2	none	Very high	98.38%		ST258	3	3	1	1	1	1	79	6	15	44	13	11	28	205	2	11
Klebsiella.pneumoniae.CHS100--LEVL01--GCA_001031145.1	Klebsiella pneumoniae	strong	11	1351805	2045062	yes	ST258	2	2	9	15	ybt 17; ICEKp10	251	clb 3	62-1LV	-	0	-	0	-	-	wzi154	KL107	none	Very high	99.99%		O2v2	none	Very high	98.38%		ST258	3	3	1	1	1	1	79	6	15	44	13	11	28	26	2	11
Klebsiella.pneumoniae.CHS101--LEVM01--GCA_001031155.1	Klebsiella pneumoniae	strong	7	3427985	3427985	yes	ST258	2	2	9	16	ybt 17; ICEKp10	251	clb 3	62-1LV	-	0	-	0	-	-	wzi154	KL107	none	Very high	99.99%		O2v2	none	Very high	98.38%		ST258	3	3	1	1	1	1	79	6	15	44	13	11	28	26	2	11
Klebsiella.pneumoniae.CHS102--LEVN01--GCA_001031175.1	Klebsiella pneumoniae	strong	5	4703453	4703453	yes	ST258	0	2	8	16	-	0	-	0	-	0	-	0	-	-	wzi154	KL107	none	Very high	99.98%		O2v2	none	Very high	98.38%		ST258	3	3	1	1	1	1	79	-	-	-	-	-	-	-	-	-
Klebsiella.pneumoniae.CHS103--LGKA01--GCA_001186025.1	Klebsiella pneumoniae	strong	7	3032943	3032943	yes	ST258	2	2	8	14	ybt 17; ICEKp10	251	clb 3	62-1LV	-	0	-	0	-	-	wzi154	KL107	none	Very high	99.99%		O2v2	none	Very high	98.38%		ST258	3	3	1	1	1	1	79	6	15	44	13	11	28	26	2	11
Klebsiella.pneumoniae.CHS104--LEVO01--GCA_001031185.1	Klebsiella pneumoniae	strong	5	5283954	5283954	yes	ST258	2	2	9	13	ybt 17; ICEKp10	262	clb 3	62-1LV	-	0	-	0	-	-	wzi154	KL107	none	Very high	99.98%		O2v2	none	Very high	98.38%		ST258	3	3	1	1	1	1	79	6	15	44	13	11	28	26	2	41
Klebsiella.pneumoniae.CHS105--LEVP01--GCA_001031225.1	Klebsiella pneumoniae	strong	6	5568344	5568344	yes	ST258	2	2	7	14	ybt 17; ICEKp10	251	clb 3	62-1LV	-	0	-	0	-	-	wzi154	KL107	none	Very high	99.99%		O2v2	-	High	98.38%	O1/O2v2_03_wbbM	ST258	3	3	1	1	1	1	79	6	15	44	13	11	28	26	2	11
Klebsiella.pneumoniae.CHS106--LEVQ01--GCA_001031235.1	Klebsiella pneumoniae	strong	10	1974913	2551285	yes	ST258	2	3	10	16	ybt 17; ICEKp10	251	clb 3	62-1LV	-	0	-	0	-	-	wzi154	KL107	none	Very high	99.99%		O2v2	none	Very high	98.38%		ST258	3	3	1	1	1	1	79	6	15	44	13	11	28	26	2	11
Klebsiella.pneumoniae.CHS107--LEVR01--GCA_001031245.1	Klebsiella pneumoniae	strong	12	2869514	2869514	yes	ST432	0	1	7	10	-	0	-	0	-	0	-	0	-	-	wzi149	KL62	none	Very high	99.90%		O2v1	none	Very high	98.92%		ST432	4	1	1	2	7	4	4	-	-	-	-	-	-	-	-	-
Klebsiella.pneumoniae.CHS108--LGJZ01--GCA_001186005.1	Klebsiella pneumoniae	strong	7	3707525	3707525	yes	ST258	2	2	8	17	ybt 17; ICEKp10	245	clb 3	62-1LV	-	0	-	0	-	-	wzi154	KL107	none	Very high	99.99%		O2v2	none	Very high	98.38%		ST258	3	3	1	1	1	1	79	6	15	44	13	11	169	26	2	11
Klebsiella.pneumoniae.CHS109--LEVS01--GCA_001031265.1	Klebsiella pneumoniae	strong	9	4830577	4830577	yes	ST258	2	2	9	20	ybt 17; ICEKp10	251	clb 3	62-1LV	-	0	-	0	-	-	wzi154	KL107	none	Very high	99.99%		O2v2	none	Very high	98.38%		ST258	3	3	1	1	1	1	79	6	15	44	13	11	28	26	2	11
Klebsiella.pneumoniae.CHS110--LEVT01--GCA_001031305.1	Klebsiella pneumoniae	strong	8	5577907	5577907	yes	ST258	2	2	9	14	ybt 17; ICEKp10	251	clb 3	62-1LV	-	0	-	0	-	-	wzi154	KL107	none	Very high	99.99%		O2v2	none	Very high	98.38%		ST258	3	3	1	1	1	1	79	6	15	44	13	11	28	26	2	11
Klebsiella.pneumoniae.CHS111--LEVU01--GCA_001031315.1	Klebsiella pneumoniae	strong	15	1440716	1717545	yes	ST258	2	2	9	15	ybt 17; ICEKp10	251	clb 3	62-1LV	-	0	-	0	-	-	wzi154	KL107	none	Very high	99.99%		O2v2	none	Very high	98.37%		ST258	3	3	1	1	1	1	79	6	15	44	13	11	28	26	2	11
Klebsiella.pneumoniae.CHS112--LEVV01--GCA_001031325.1	Klebsiella pneumoniae	strong	4	5276457	5276457	yes	ST15	0	0	6	13	-	0	-	0	-	0	-	0	-	-	wzi118	KL146	*	Very high	95.16%		O1v2	none	Very high	98.37%		ST15	1	1	1	1	1	1	1	-	-	-	-	-	-	-	-	-
Klebsiella.pneumoniae.CHS113--LEVW01--GCA_001031345.1	Klebsiella pneumoniae	strong	12	1439562	2077999	yes	ST258	2	2	8	13	ybt 17; ICEKp10	251	clb 3	62-1LV	-	0	-	0	-	-	wzi154	KL107	none	Very high	99.99%		O2v2	none	Very high	98.38%		ST258	3	3	1	1	1	1	79	6	15	44	13	11	28	26	2	11
Klebsiella.pneumoniae.CHS114--LEVX01--GCA_001031385.1	Klebsiella pneumoniae	strong	8	5332620	5332620	yes	ST258	0	2	9	18	-	0	-	0	-	0	-	0	-	-	wzi154	KL107	none	Very high	99.98%		O2v2	none	Very high	98.38%		ST258	3	3	1	1	1	1	79	-	-	-	-	-	-	-	-	-
Klebsiella.pneumoniae.CHS115--LEVY01--GCA_001031395.1	Klebsiella pneumoniae	strong	7	3534150	3534150	yes	ST258	2	2	8	13	ybt 17; ICEKp10	251	clb 3	62-1LV	-	0	-	0	-	-	wzi154	KL107	none	Very high	99.99%		O2v2	none	Very high	98.38%		ST258	3	3	1	1	1	1	79	6	15	44	13	11	28	26	2	11
Klebsiella.pneumoniae.CHS116--LEVZ01--GCA_001031405.1	Klebsiella pneumoniae	strong	6	4833193	4833193	yes	ST258	2	2	8	13	ybt 17; ICEKp10	240-2LV	clb unknown	0	-	0	-	0	-	-	wzi154	KL107	none	Very high	99.98%		O2v2	none	Very high	98.38%		ST258	3	3	1	1	1	1	79	6	15	44	13	11	151	26*	2	11
Klebsiella.pneumoniae.CHS117--LEWA01--GCA_001031415.1	Klebsiella pneumoniae	strong	13	1557251	1652250	yes	ST258	2	2	8	16	ybt 17; ICEKp10	251	clb 3	62-1LV	-	0	-	0	-	-	wzi154	KL107	none	Very high	99.99%		O2v2	none	Very high	98.38%		ST258	3	3	1	1	1	1	79	6	15	44	13	11	28	26	2	11
Klebsiella.pneumoniae.CHS118--LEWB01--GCA_001031465.1	Klebsiella pneumoniae	strong	7	3540150	3540150	yes	ST258	2	2	9	13	ybt 17; ICEKp10	251	clb 3	62-1LV	-	0	-	0	-	-	wzi154	KL107	none	Very high	99.99%		O2v2	none	Very high	98.38%		ST258	3	3	1	1	1	1	79	6	15	44	13	11	28	26	2	11
Klebsiella.pneumoniae.CHS119--LGJY01--GCA_001185985.1	Klebsiella pneumoniae	strong	8	3423285	3423285	yes	ST258	2	2	9	14	ybt 17; ICEKp10	251	clb 3	62-1LV	-	0	-	0	-	-	wzi154	KL107	none	Very high	99.99%		O2v2	none	Very high	98.38%		ST258	3	3	1	1	1	1	79	6	15	44	13	11	28	26	2	11
Klebsiella.pneumoniae.CHS.11--JMWO01--GCA_000693255.1	Klebsiella pneumoniae	strong	9	3985959	3985959	yes	ST258	2	2	6	8	ybt 17; ICEKp10	263	clb 3	62-1LV	-	0	-	0	-	-	wzi154	KL107	none	Very high	99.98%		O2v2	none	Very high	98.38%		ST258	3	3	1	1	1	1	79	6	15	44	13	52	28	206	2	11
Klebsiella.pneumoniae.CHS120--LGJX01--GCA_001185955.1	Klebsiella pneumoniae	strong	11	2030521	2800670	yes	ST258	2	2	9	14	ybt 17; ICEKp10	251	clb 3	62-2LV	-	0	-	0	-	-	wzi154	KL107	none	Very high	99.99%		O2v2	none	Very high	98.38%		ST258	3	3	1	1	1	1	79	6	15	44	13	11	28	26	2	11
Klebsiella.pneumoniae.CHS121--LEWC01--GCA_001031475.1	Klebsiella pneumoniae	strong	2	5389712	5389712	yes	ST405	0	1	8	11	-	0	-	0	-	0	-	0	-	-	wzi424	KL151	none	Very high	99.22%		O4	none	Very high	99.70%		ST405	2	1	62	3	10	4	110	-	-	-	-	-	-	-	-	-
Klebsiella.pneumoniae.CHS122--LEWD01--GCA_001031485.1	Klebsiella pneumoniae	strong	5	3483395	3483395	yes	ST258	5	2	9	14	ybt 17; ICEKp10	241	clb 3	62-2LV	iuc 5	59	iro 5	34	-	-	wzi154	KL107	none	Very high	99.99%		O2v2	-	High	98.37%	O1/O2v2_06_wbbO	ST258	3	3	1	1	1	1	79	6	15	44	13	11	152	26	2	11
Klebsiella.pneumoniae.CHS123--LEWE01--GCA_001031515.1	Klebsiella pneumoniae	strong	12	5351805	5351805	yes	ST258	0	2	7	14	-	0	-	0	-	0	-	0	-	-	wzi154	KL107	none	Very high	99.97%		O2v2	none	Very high	98.37%		ST258	3	3	1	1	1	1	79	-	-	-	-	-	-	-	-	-
Klebsiella.pneumoniae.CHS124--LGJW01--GCA_001185945.1	Klebsiella pneumoniae	strong	6	3486571	3486571	yes	ST258	2	2	9	17	ybt 17; ICEKp10	251	clb 3	62-1LV	-	0	-	0	-	-	wzi154	KL107	none	Very high	99.98%		O2v2	none	Very high	98.38%		ST258	3	3	1	1	1	1	79	6	15	44	13	11	28	26	2	11
Klebsiella.pneumoniae.CHS125--LEWF01--GCA_001031555.1	Klebsiella pneumoniae	strong	7	4916296	4916296	yes	ST258	2	2	9	14	ybt 17; ICEKp10	251	clb 3	62-1LV	-	0	-	0	-	-	wzi154	KL107	none	Very high	99.99%		O2v2	none	Very high	98.38%		ST258	3	3	1	1	1	1	79	6	15	44	13	11	28	26	2	11
Klebsiella.pneumoniae.CHS126--LEWG01--GCA_001031545.1	Klebsiella pneumoniae	strong	7	3534379	3534379	yes	ST258	2	2	9	12	ybt 17; ICEKp10	242	clb 3	62-1LV	-	0	-	0	-	-	wzi154	KL107	none	Very high	99.99%		O2v2	none	Very high	98.38%		ST258	3	3	1	1	1	1	79	6	15	44	13	11	153	26	2	11
Klebsiella.pneumoniae.CHS127--LEWH01--GCA_001031565.1	Klebsiella pneumoniae	strong	8	4776830	4776830	yes	ST258	2	2	9	15	ybt 17; ICEKp10	251	clb 3	62-1LV	-	0	-	0	-	-	wzi154	KL107	none	Very high	99.99%		O2v2	none	Very high	98.38%		ST258	3	3	1	1	1	1	79	6	15	44	13	11	28	26	2	11
Klebsiella.pneumoniae.CHS128--LEWI01--GCA_001031595.1	Klebsiella pneumoniae	strong	16	1441989	1786625	yes	ST258	2	2	7	13	ybt 17; ICEKp10	251	clb 3	62-1LV	-	0	-	0	-	-	wzi154	KL107	none	Very high	99.99%		O2v2	none	Very high	98.38%		ST258	3	3	1	1	1	1	79	6	15	44	13	11	28	26	2	11
Klebsiella.pneumoniae.CHS129--LEWJ01--GCA_001031625.1	Klebsiella pneumoniae	strong	13	3002766	3002766	yes	ST258	0	2	9	16	-	0	-	0	-	0	-	0	-	-	wzi154	KL107	none	Very high	99.98%		O2v2	none	Very high	98.38%		ST258	3	3	1	1	1	1	79	-	-	-	-	-	-	-	-	-
Klebsiella.pneumoniae.CHS.12--JMWP01--GCA_000693275.1	Klebsiella pneumoniae	strong	9	3481534	3481534	yes	ST258	2	2	9	14	ybt 17; ICEKp10	251	clb 3	62-1LV	-	0	-	0	-	-	wzi154	KL107	none	Very high	99.98%		O2v2	none	Very high	98.38%		ST258	3	3	1	1	1	1	79	6	15	44	13	11	28	26	2	11
Klebsiella.pneumoniae.CHS130--LGJV01--GCA_001185925.1	Klebsiella pneumoniae	strong	10	3531784	3531784	yes	ST258	2	2	9	21	ybt 17; ICEKp10	251	clb 3	62-1LV	-	0	-	0	-	-	wzi154	KL107	none	Very high	99.99%		O2v2	none	Very high	98.38%		ST258	3	3	1	1	1	1	79	6	15	44	13	11	28	26	2	11
Klebsiella.pneumoniae.CHS131--LEWK01--GCA_001031635.1	Klebsiella pneumoniae	strong	13	2034857	2036072	yes	ST258	2	2	8	18	ybt 17; ICEKp10	251	clb 3	62-1LV	-	0	-	0	-	-	wzi154	KL107	none	Very high	99.99%		O2v2	none	Very high	98.37%		ST258	3	3	1	1	1	1	79	6	15	44	13	11	28	26	2	11
Klebsiella.pneumoniae.CHS132--LEWL01--GCA_001031645.1	Klebsiella pneumoniae	strong	5	4669153	4669153	yes	ST258	2	2	8	14	ybt 17; ICEKp10	251	clb 3	62-1LV	-	0	-	0	-	-	wzi154	KL107	none	Very high	99.99%		O2v2	none	Very high	98.38%		ST258	3	3	1	1	1	1	79	6	15	44	13	11	28	26	2	11
Klebsiella.pneumoniae.CHS133--LEWM01--GCA_001031675.1	Klebsiella pneumoniae	strong	6	5536631	5536631	yes	ST258	2	2	9	20	ybt 17; ICEKp10	251	clb 3	62-1LV	-	0	-	0	-	-	wzi154	KL107	none	Very high	99.98%		O2v2	none	Very high	98.38%		ST258	3	3	1	1	1	1	79	6	15	44	13	11	28	26	2	11
Klebsiella.pneumoniae.CHS134--LEWN01--GCA_001031705.1	Klebsiella pneumoniae	strong	3	5569579	5569579	yes	ST258	2	2	7	13	ybt 17; ICEKp10	251	clb 3	62-1LV	-	0	-	0	-	-	wzi154	KL107	none	Very high	99.99%		O2v2	none	Very high	98.36%		ST258	3	3	1	1	1	1	79	6	15	44	13	11	28	26	2	11
Klebsiella.pneumoniae.CHS135--LEWO01--GCA_001031715.1	Klebsiella pneumoniae	strong	11	1718995	2285557	yes	ST258	2	2	9	14	ybt 17; ICEKp10	251	clb 3	62-1LV	-	0	-	0	-	-	wzi154	KL107	none	Very high	99.98%		O2v2	none	Very high	98.38%		ST258	3	3	1	1	1	1	79	6	15	44	13	11	28	26	2	11
Klebsiella.pneumoniae.CHS136--LGJU01--GCA_001185915.1	Klebsiella pneumoniae	strong	13	3204562	3204562	yes	ST3623	0	2	6	10	-	0	-	0	-	0	-	0	-	-	wzi50	KL15	none	Very high	99.80%		O4	none	Very high	99.71%		ST3623	2	6	1	227	10	4	5	-	-	-	-	-	-	-	-	-
Klebsiella.pneumoniae.CHS137--LEWP01--GCA_001031725.1	Klebsiella pneumoniae	strong	6	4875182	4875182	yes	ST258	0	2	8	12	-	0	-	0	-	0	-	0	-	-	wzi154	KL107	none	Very high	99.99%		O2v2	-	Good	98.35%	O1/O2v2_01_wzm,O1/O2v2_02_wzt	ST258	3	3	1	1	1	1	79	-	-	-	-	-	-	-	-	-
Klebsiella.pneumoniae.CHS138--LEWQ01--GCA_001031745.1	Klebsiella pneumoniae	strong	12	3115959	3115959	yes	ST258	2	2	6	11	ybt 17; ICEKp10	251	clb 3	62-1LV	-	0	-	0	-	-	wzi154	KL107	none	Very high	99.99%		O2v2	none	Very high	98.38%		ST258	3	3	1	1	1	1	79	6	15	44	13	11	28	26	2	11
Klebsiella.pneumoniae.CHS139--LEWR01--GCA_001031785.1	Klebsiella pneumoniae	strong	4	5632746	5632746	yes	ST258	2	2	7	13	ybt 17; ICEKp10	251	clb 3	62-1LV	-	0	-	0	-	-	wzi154	KL107	-	High	99.94%	KL107_07_wbaP	O2v2	none	Very high	98.38%		ST258	3	3	1	1	1	1	79	6	15	44	13	11	28	26	2	11
Klebsiella.pneumoniae.CHS.13--JMWQ01--GCA_000693295.1	Klebsiella pneumoniae	strong	10	3494459	3494459	yes	ST258	2	2	8	13	ybt 17; ICEKp10	251	clb 3	62-1LV	-	0	-	0	-	-	wzi154	KL107	none	Very high	99.98%		O2v2	none	Very high	98.38%		ST258	3	3	1	1	1	1	79	6	15	44	13	11	28	26	2	11
Klebsiella.pneumoniae.CHS140--LEWS01--GCA_001031795.1	Klebsiella pneumoniae	strong	7	4142606	4142606	yes	ST14	0	0	4	4	-	0	-	0	-	0	-	0	-	-	wzi16	KL16	none	Very high	99.41%		O1v1	none	Very high	98.55%		ST14	1	6	1	1	1	1	1	-	-	-	-	-	-	-	-	-
Klebsiella.pneumoniae.CHS141--LEWT01--GCA_001031805.1	Klebsiella pneumoniae	strong	15	1438511	1618811	yes	ST258	2	2	8	13	ybt 17; ICEKp10	251	clb 3	62-1LV	-	0	-	0	-	-	wzi154	KL107	none	Very high	99.99%		O2v2	none	Very high	98.38%		ST258	3	3	1	1	1	1	79	6	15	44	13	11	28	26	2	11
Klebsiella.pneumoniae.CHS142--LEWU01--GCA_001031825.1	Klebsiella pneumoniae	strong	12	1441553	1936783	yes	ST258	2	2	7	12	ybt 17; ICEKp10	297	clb 3	62-2LV	-	0	-	0	-	-	wzi154	KL107	none	Very high	99.98%		O2v2	none	Very high	98.38%		ST258	3	3	1	1	1	1	79	6	15	62	13	11	28	26	2	11
Klebsiella.pneumoniae.CHS144--LEWV01--GCA_001031865.1	Klebsiella pneumoniae	strong	6	4753393	4753393	yes	ST258	0	2	7	9	-	0	-	0	-	0	-	0	-	-	wzi29	KL106	none	Very high	99.80%		O2v2	none	Very high	98.48%		ST258	3	3	1	1	1	1	79	-	-	-	-	-	-	-	-	-
Klebsiella.pneumoniae.CHS145--LEWW01--GCA_001031875.1	Klebsiella pneumoniae	strong	12	762412	1488568	yes	ST1411	0	0	0	0	-	0	-	0	-	0	-	0	-	-	wzi177	KL107	?-	None	86.61%	KL107_05_wzb,KL107_06_wzc,KL107_07_wbaP,KL107_08,KL107_09,KL107_10,KL107_12,KL107_13,KL107_14,KL107_15	O3/O3a	*	Very high	95.55%		ST1411	2	1	20	2	1	1	10	-	-	-	-	-	-	-	-	-
Klebsiella.pneumoniae.CHS146--LEWX01--GCA_001031895.1	Klebsiella pneumoniae	strong	13	3255796	3255796	yes	ST29	1	1	5	6	ybt 14; ICEKp5	151	-	0	-	0	-	0	-	-	wzi19	KL19	*	High	94.91%		O1v2	none	Perfect	100.00%		ST29	2	3	2	2	6	4	4	4	4	5	4	1	69	62	2	4
Klebsiella.pneumoniae.CHS147--LEWY01--GCA_001031905.1	Klebsiella pneumoniae	strong	9	3417385	3417385	yes	ST258	2	2	8	15	ybt 17; ICEKp10	251	clb 3	62-1LV	-	0	-	0	-	-	wzi154	KL107	none	Very high	99.98%		O2v2	none	Very high	98.38%		ST258	3	3	1	1	1	1	79	6	15	44	13	11	28	26	2	11
Klebsiella.pneumoniae.CHS148--LEWZ01--GCA_001031945.1	Klebsiella pneumoniae	strong	7	4801846	4801846	yes	ST258	2	2	7	5	ybt 17; ICEKp10	251	clb 3	62-1LV	-	0	-	0	-	-	wzi154	KL107	none	Very high	99.98%		O2v2	none	Very high	98.38%		ST258	3	3	1	1	1	1	79	6	15	44	13	11	28	26	2	11
Klebsiella.pneumoniae.CHS149--LEXA01--GCA_001031965.1	Klebsiella pneumoniae	strong	4	3193236	3193236	yes	ST258	2	2	6	14	ybt 17; ICEKp10	241	clb 3	62-2LV	-	0	-	0	-	-	wzi154	KL107	none	Very high	99.99%		O2v2	none	Very high	98.38%		ST258	3	3	1	1	1	1	79	6	15	44	13	11	152	26	2	11
Klebsiella.pneumoniae.CHS.14--JMWR01--GCA_000693315.1	Klebsiella pneumoniae	strong	10	4590709	4590709	yes	ST258	2	2	6	9	ybt 17; ICEKp10	251	clb 3	62-1LV	-	0	-	0	-	-	wzi154	KL107	none	Very high	99.99%		O2v2	none	Very high	98.38%		ST258	3	3	1	1	1	1	79	6	15	44	13	11	28	26	2	11
Klebsiella.pneumoniae.CHS150--LEXB01--GCA_001031955.1	Klebsiella pneumoniae	strong	7	3544396	3544396	yes	ST258	2	2	8	13	ybt 17; ICEKp10	251	clb 3	62-1LV	-	0	-	0	-	-	wzi154	KL107	none	Very high	99.99%		O2v2	none	Very high	98.38%		ST258	3	3	1	1	1	1	79	6	15	44	13	11	28	26	2	11
Klebsiella.pneumoniae.CHS151--LEXC01--GCA_001031995.1	Klebsiella pneumoniae	strong	6	5157154	5157154	yes	ST258	0	2	5	5	-	0	-	0	-	0	-	0	-	-	wzi29	KL106	?	Good	100.00%		O2v2	none	Very high	98.48%		ST258	3	3	1	1	1	1	79	-	-	-	-	-	-	-	-	-
Klebsiella.pneumoniae.CHS152--LEXD01--GCA_001032025.1	Klebsiella pneumoniae	strong	14	1443438	1712460	yes	ST258	2	2	9	17	ybt 17; ICEKp10	259	clb 3	62-1LV	-	0	-	0	-	-	wzi154	KL107	none	Very high	99.98%		O2v2	none	Very high	98.38%		ST258	3	3	1	1	1	1	79	6	15	44	13	11	28	26	2	11
Klebsiella.pneumoniae.CHS153--LEUQ01--GCA_001030715.1	Klebsiella pneumoniae	strong	7	1442822	2714225	yes	ST258	2	2	6	13	ybt 17; ICEKp10	251	clb 3	62-1LV	-	0	-	0	-	-	wzi154	KL107	none	Very high	99.99%		O2v2	none	Very high	98.38%		ST258	3	3	1	1	1	1	79	6	15	44	13	11	28	26	2	11
Klebsiella.pneumoniae.CHS154--LEXE01--GCA_001032035.1	Klebsiella pneumoniae	strong	7	3548656	3548656	yes	ST258	2	2	8	15	ybt 17; ICEKp10	251	clb 3	62-1LV	-	0	-	0	-	-	wzi154	KL107	none	Very high	99.98%		O2v2	none	Very high	98.38%		ST258	3	3	1	1	1	1	79	6	15	44	13	11	28	26	2	11
Klebsiella.pneumoniae.CHS155--LEXF01--GCA_001032045.1	Klebsiella pneumoniae	strong	11	3216890	3216890	yes	ST258	2	2	7	12	ybt 17; ICEKp10	251	clb 3	62-2LV	-	0	-	0	-	-	wzi154	KL107	none	Very high	99.99%		O2v2	none	Very high	98.38%		ST258	3	3	1	1	1	1	79	6	15	44	13	11	28	26	2	11
Klebsiella.pneumoniae.CHS156--LEXG01--GCA_001032075.1	Klebsiella pneumoniae	strong	7	3019336	3019336	yes	ST258	2	2	8	14	ybt 17; ICEKp10	251	clb 3	62-1LV	-	0	-	0	-	-	wzi154	KL107	none	Very high	99.99%		O2v2	none	Very high	98.38%		ST258	3	3	1	1	1	1	79	6	15	44	13	11	28	26	2	11
Klebsiella.pneumoniae.CHS157--LEXH01--GCA_001032105.1	Klebsiella pneumoniae	strong	15	1457787	2281863	yes	ST258	2	2	7	11	ybt 17; ICEKp10	251	clb 3	62-1LV	-	0	-	0	-	-	wzi154	KL107	none	Very high	99.99%		O2v2	none	Very high	98.38%		ST258	3	3	1	1	1	1	79	6	15	44	13	11	28	26	2	11
Klebsiella.pneumoniae.CHS158--LEXI01--GCA_001032115.1	Klebsiella pneumoniae	strong	12	3203499	3203499	yes	ST258	2	2	6	12	ybt 17; ICEKp10	251	clb 3	62-1LV	-	0	-	0	-	-	wzi154	KL107	none	Very high	99.99%		O2v2	none	Very high	98.38%		ST258	3	3	1	1	1	1	79	6	15	44	13	11	28	26	2	11
Klebsiella.pneumoniae.CHS159--LEXJ01--GCA_001032125.1	Klebsiella pneumoniae	strong	13	1222868	1427602	yes	ST158	0	0	0	0	-	0	-	0	-	0	-	0	-	-	wzi322	KL62	none	Very high	99.70%		O2v1	none	Very high	98.71%		ST158	1	4	35	1	10	25	14	-	-	-	-	-	-	-	-	-
Klebsiella.pneumoniae.CHS160--LEXK01--GCA_001032145.1	Klebsiella pneumoniae	strong	17	1339900	1682664	yes	ST258	2	2	8	12	ybt 17; ICEKp10	251	clb 3	62-1LV	-	0	-	0	-	-	wzi154	KL107	none	Very high	99.98%		O2v2	none	Very high	98.38%		ST258	3	3	1	1	1	1	79	6	15	44	13	11	28	26	2	11
Klebsiella.pneumoniae.CHS161--LEXL01--GCA_001032185.1	Klebsiella pneumoniae	strong	13	3052878	3052878	yes	ST29	0	1	8	11	-	0	-	0	-	0	-	0	-	-	wzi19	KL19	*	High	94.89%		O1v2	-	High	99.99%	O1/O2v2_06_wbbO	ST29	2	3	2	2	6	4	4	-	-	-	-	-	-	-	-	-
Klebsiella.pneumoniae.CHS162--LEXM01--GCA_001032205.1	Klebsiella pneumoniae	strong	4	3678827	3678827	yes	ST3624	0	2	1	1	-	0	-	0	-	0	-	0	-	-	wzi3	KL3	none	Very high	99.68%		O2v2	none	Very high	98.52%		ST3624	3	1	2	1	9	4	8	-	-	-	-	-	-	-	-	-
Klebsiella.pneumoniae.CHS163--LEXN01--GCA_001032195.1	Klebsiella pneumoniae	strong	13	3147520	3147520	yes	ST258	2	2	7	10	ybt 17; ICEKp10	251	clb 3	62-1LV	-	0	-	0	-	-	wzi154	KL107	-	High	99.94%	KL107_07_wbaP	O2v2	none	Very high	98.37%		ST258	3	3	1	1	1	1	79	6	15	44	13	11	28	26	2	11
Klebsiella.pneumoniae.CHS164--LEXO01--GCA_001032225.1	Klebsiella pneumoniae	strong	6	3543958	3543958	yes	ST258	2	2	9	16	ybt 17; ICEKp10	251	clb 3	62-1LV	-	0	-	0	-	-	wzi154	KL107	none	Very high	99.99%		O2v2	none	Very high	98.38%		ST258	3	3	1	1	1	1	79	6	15	44	13	11	28	26	2	11
Klebsiella.pneumoniae.CHS165--LEXP01--GCA_001032265.1	Klebsiella pneumoniae	strong	6	3948763	3948763	yes	ST258	2	2	8	9	ybt 17; ICEKp10	251	clb 3	62-1LV	-	0	-	0	-	-	wzi154	KL107	-	High	99.98%	KL107_09	O2v2	-	High	98.38%	O1/O2v2_07_kfoC	ST258	3	3	1	1	1	1	79	6	15	44	13	11	28	26	2	11
Klebsiella.pneumoniae.CHS166--LEXQ01--GCA_001032275.1	Klebsiella pneumoniae	strong	12	3228857	3228857	yes	ST258	2	2	8	14	ybt 17; ICEKp10	251	clb 3	62-1LV	-	0	-	0	-	-	wzi154	KL107	none	Very high	99.99%		O2v2	none	Very high	98.38%		ST258	3	3	1	1	1	1	79	6	15	44	13	11	28	26	2	11
Klebsiella.pneumoniae.CHS167--LEXR01--GCA_001032285.1	Klebsiella pneumoniae	strong	8	3528725	3528725	yes	ST258	2	2	8	10	ybt 17; ICEKp10	251	clb 3	62-2LV	-	0	-	0	-	-	wzi154	KL107	none	Very high	99.99%		O2v2	none	Very high	98.38%		ST258	3	3	1	1	1	1	79	6	15	44	13	11	28	26	2	11
Klebsiella.pneumoniae.CHS168--LEXS01--GCA_001032305.1	Klebsiella pneumoniae	strong	8	3539673	3539673	yes	ST258	2	2	6	11	ybt 17; ICEKp10	251	clb 3	62-2LV	-	0	-	0	-	-	wzi154	KL107	none	Very high	99.99%		O2v2	none	Very high	98.38%		ST258	3	3	1	1	1	1	79	6	15	44	13	11	28	26	2	11
Klebsiella.pneumoniae.CHS169--LEXT01--GCA_001032345.1	Klebsiella pneumoniae	strong	8	5531590	5531590	yes	ST258	2	2	8	12	ybt 17; ICEKp10	251	clb 3	62-1LV	-	0	-	0	-	-	wzi154	KL107	none	Very high	99.99%		O2v2	-	Good	98.42%	O1/O2v2_01_wzm,O1/O2v2_02_wzt,O1/O2v2_03_wbbM	ST258	3	3	1	1	1	1	79	6	15	44	13	11	28	26	2	11
Klebsiella.pneumoniae.CHS.16--JJNG01--GCA_000688555.1	Klebsiella pneumoniae	strong	153	101016	381148	no	ST258	2	2	5	9	ybt 17; ICEKp10	261	clb 3	62-1LV	-	0	-	0	-	-	wzi154	KL107	none	Very high	99.98%		O2v2	none	Very high	98.38%		ST258	3	3	1	1	1	1	79	6	15	44	13	11	28	26	2	11
Klebsiella.pneumoniae.CHS170--LEXU01--GCA_001032355.1	Klebsiella pneumoniae	strong	10	5449189	5449189	yes	ST258	2	2	8	16	ybt 17; ICEKp10	243	clb 3	62-1LV	-	0	-	0	-	-	wzi154	KL107	none	Very high	99.98%		O2v2	none	Very high	98.38%		ST258	3	3	1	1	1	1	79	6	15	44	13	11	155	26	2	11
Klebsiella.pneumoniae.CHS171--LGJT01--GCA_001185895.1	Klebsiella pneumoniae	strong	5	4911856	4911856	yes	ST258	2	2	8	15	ybt 17; ICEKp10	251	clb 3	62-1LV	-	0	-	0	-	-	wzi154	KL107	none	Very high	99.98%		O2v2	none	Very high	98.38%		ST258	3	3	1	1	1	1	79	6	15	44	13	11	28	26	2	11
Klebsiella.pneumoniae.CHS172--LEXV01--GCA_001032365.1	Klebsiella pneumoniae	strong	12	3478966	3478966	yes	ST258	2	2	8	15	ybt 17; ICEKp10	251	clb 3	62-1LV	-	0	-	0	-	-	wzi154	KL107	none	Very high	99.99%		O2v2	none	Very high	98.38%		ST258	3	3	1	1	1	1	79	6	15	44	13	11	28	26	2	11
Klebsiella.pneumoniae.CHS173--LEXW01--GCA_001032375.1	Klebsiella pneumoniae	strong	13	1551456	2027723	yes	ST258	2	2	7	12	ybt 17; ICEKp10	251	clb 3	62-2LV	-	0	-	0	-	-	wzi154	KL107	none	Very high	99.99%		O2v2	none	Very high	98.38%		ST258	3	3	1	1	1	1	79	6	15	44	13	11	28	26	2	11
Klebsiella.pneumoniae.CHS174--LEXX01--GCA_001032425.1	Klebsiella pneumoniae	strong	8	3335900	3335900	yes	ST3625	1	0	1	0	ybt 4; plasmid	37	-	0	-	0	-	0	-	-	wzi13	KL13	none	Very high	99.97%		O1v1	none	Very high	98.69%		ST3625	3	1	2	228	10	5	19	18	27	30	18	44	156	154	9	8
Klebsiella.pneumoniae.CHS175--LGJS01--GCA_001185865.1	Klebsiella pneumoniae	strong	16	3154819	3154819	yes	ST14	0	2	9	23	-	0	-	0	-	0	-	0	-	-	wzi2	KL2	-	High	99.73%	KL2_13	O1v1	-	High	99.98%	O1/O2v1_06_wbbO	ST14	1	6	1	1	1	1	1	-	-	-	-	-	-	-	-	-
Klebsiella.pneumoniae.CHS176--LEXY01--GCA_001032435.1	Klebsiella pneumoniae	strong	10	1435414	1500353	yes	ST258	2	2	9	15	ybt 17; ICEKp10	251	clb 3	62-1LV	-	0	-	0	-	-	wzi154	KL107	none	Very high	99.99%		O2v2	none	Very high	98.38%		ST258	3	3	1	1	1	1	79	6	15	44	13	11	28	26	2	11
Klebsiella.pneumoniae.CHS177--LEXZ01--GCA_001032445.1	Klebsiella pneumoniae	strong	10	1517262	2293297	yes	ST258	2	2	8	13	ybt 17; ICEKp10	251	clb 3	62-1LV	-	0	-	0	-	-	wzi154	KL107	none	Very high	99.99%		O2v2	none	Very high	98.38%		ST258	3	3	1	1	1	1	79	6	15	44	13	11	28	26	2	11
Klebsiella.pneumoniae.CHS178--LGJR01--GCA_001185835.1	Klebsiella pneumoniae	strong	9	2999400	2999400	yes	ST258	2	2	9	14	ybt 17; ICEKp10	251	clb 3	62-1LV	-	0	-	0	-	-	wzi154	KL107	none	Very high	99.99%		O2v2	none	Very high	98.38%		ST258	3	3	1	1	1	1	79	6	15	44	13	11	28	26	2	11
Klebsiella.pneumoniae.CHS179--LEYA01--GCA_001032455.1	Klebsiella pneumoniae	strong	6	5024380	5024380	yes	ST258	2	2	8	14	ybt 17; ICEKp10	244	clb 3	62-1LV	-	0	-	0	-	-	wzi154	KL107	none	Very high	99.99%		O2v2	none	Very high	98.38%		ST258	3	3	1	1	1	1	79	6	15	44	13	11	157	26	2	11
Klebsiella.pneumoniae.CHS.17--JMWS01--GCA_000693335.1	Klebsiella pneumoniae	strong	9	3043855	3043855	yes	ST258	2	2	6	11	ybt 17; ICEKp10	251	clb 3	62-1LV	-	0	-	0	-	-	wzi154	KL107	none	Very high	99.99%		O2v2	none	Very high	98.38%		ST258	3	3	1	1	1	1	79	6	15	44	13	11	28	26	2	11
Klebsiella.pneumoniae.CHS181--LEYB01--GCA_001032505.1	Klebsiella pneumoniae	strong	12	1301999	2799340	yes	ST258	2	2	6	14	ybt 17; ICEKp10	251	clb 3	62-1LV	-	0	-	0	-	-	wzi154	KL107	none	Very high	99.99%		O2v2	none	Very high	98.38%		ST258	3	3	1	1	1	1	79	6	15	44	13	11	28	26	2	11
Klebsiella.pneumoniae.CHS182--LEYC01--GCA_001032525.1	Klebsiella pneumoniae	strong	10	3481087	3481087	yes	ST258	2	2	9	12	ybt 17; ICEKp10	251	clb 3	62-1LV	-	0	-	0	-	-	wzi154	KL107	none	Very high	99.99%		O2v2	-	Good	98.42%	O1/O2v2_01_wzm,O1/O2v2_02_wzt,O1/O2v2_03_wbbM	ST258	3	3	1	1	1	1	79	6	15	44	13	11	28	26	2	11
Klebsiella.pneumoniae.CHS183--LEYD01--GCA_001032535.1	Klebsiella pneumoniae	strong	12	3286321	3286321	yes	ST258	2	2	9	16	ybt 17; ICEKp10	251	clb 3	62-1LV	-	0	-	0	-	-	wzi154	KL107	none	Very high	99.99%		O2v2	none	Very high	98.38%		ST258	3	3	1	1	1	1	79	6	15	44	13	11	28	26	2	11
Klebsiella.pneumoniae.CHS184--LEYE01--GCA_001032545.1	Klebsiella pneumoniae	strong	12	3496172	3496172	yes	ST258	2	2	8	16	ybt 17; ICEKp10	257	clb 3	62-1LV	-	0	-	0	-	-	wzi154	KL107	none	Very high	99.99%		O2v2	none	Very high	98.38%		ST258	3	3	1	1	1	1	79	6	15	44	13	11	28	26	2	11
Klebsiella.pneumoniae.CHS185--LEYF01--GCA_001032585.1	Klebsiella pneumoniae	strong	7	3835835	3835835	yes	ST258	2	2	9	15	ybt 17; ICEKp10	251	clb 3	62-1LV	-	0	-	0	-	-	wzi154	KL107	none	Very high	99.99%		O2v2	none	Very high	98.38%		ST258	3	3	1	1	1	1	79	6	15	44	13	11	28	26	2	11
Klebsiella.pneumoniae.CHS186--LEYG01--GCA_001032605.1	Klebsiella pneumoniae	strong	8	2115353	2547025	yes	ST258	2	2	8	14	ybt 17; ICEKp10	251	clb 3	62-2LV	-	0	-	0	-	-	wzi154	KL107	none	Very high	99.99%		O2v2	none	Very high	98.38%		ST258	3	3	1	1	1	1	79	6	15	44	13	11	28	26	2	11
Klebsiella.pneumoniae.CHS187--LGJQ01--GCA_001185825.1	Klebsiella pneumoniae	strong	7	3367444	3367444	yes	ST258	2	2	8	19	ybt 17; ICEKp10	251	clb 3	62-2LV	-	0	-	0	-	-	wzi154	KL107	none	Very high	99.99%		O2v2	none	Very high	98.38%		ST258	3	3	1	1	1	1	79	6	15	44	13	11	28	26	2	11
Klebsiella.pneumoniae.CHS189--LEYH01--GCA_001032615.1	Klebsiella pneumoniae	strong	10	2815189	2815189	yes	ST258	2	2	7	11	ybt 17; ICEKp10	251-1LV	clb 3	62-2LV	-	0	-	0	-	-	wzi154	KL107	none	Very high	99.98%		O2v2	none	Very high	98.38%		ST258	3	3	1	1	1	1	79	6	15	44	13	11	28	26*	2	11
Klebsiella.pneumoniae.CHS.18--JMWT01--GCA_000693355.1	Klebsiella pneumoniae	strong	11	1437046	2013129	yes	ST258	2	2	6	8	ybt 17; ICEKp10	251	clb 3	62-1LV	-	0	-	0	-	-	wzi154	KL107	none	Very high	99.99%		O2v2	none	Very high	98.38%		ST258	3	3	1	1	1	1	79	6	15	44	13	11	28	26	2	11
Klebsiella.pneumoniae.CHS191--LEYI01--GCA_001032625.1	Klebsiella pneumoniae	strong	8	2050690	2793439	yes	ST258	2	2	8	14	ybt 17; ICEKp10	251	clb 3	62-1LV	-	0	-	0	-	-	wzi154	KL107	none	Very high	99.99%		O2v2	none	Very high	98.38%		ST258	3	3	1	1	1	1	79	6	15	44	13	11	28	26	2	11
Klebsiella.pneumoniae.CHS192--LEYJ01--GCA_001032665.1	Klebsiella pneumoniae	strong	10	1457724	1967180	yes	ST258	2	3	10	12	ybt 17; ICEKp10	251	clb 3	62-1LV	-	0	-	0	-	-	wzi154	KL107	none	Very high	99.99%		O2v2	none	Very high	98.38%		ST258	3	3	1	1	1	1	79	6	15	44	13	11	28	26	2	11
Klebsiella.pneumoniae.CHS194--LEYK01--GCA_001032685.1	Klebsiella pneumoniae	strong	7	3798985	3798985	yes	ST258	0	1	6	4	-	0	-	0	-	0	-	0	-	-	wzi29	KL106	?	Good	99.99%		O2v2	none	Very high	98.48%		ST258	3	3	1	1	1	1	79	-	-	-	-	-	-	-	-	-
Klebsiella.pneumoniae.CHS195--LEYL01--GCA_001032695.1	Klebsiella pneumoniae	strong	14	1438674	1721625	yes	ST258	2	2	8	14	ybt 17; ICEKp10	251	clb 3	62-1LV	-	0	-	0	-	-	wzi154	KL107	none	Very high	99.99%		O2v2	none	Very high	98.38%		ST258	3	3	1	1	1	1	79	6	15	44	13	11	28	26	2	11
Klebsiella.pneumoniae.CHS196--LGJP01--GCA_001185775.1	Klebsiella pneumoniae	strong	5	4973556	4973556	yes	ST258	2	3	7	14	ybt 17; ICEKp10	241	clb 3	62-2LV	-	0	-	0	-	-	wzi154	KL107	none	Very high	99.99%		O2v2	none	Very high	98.38%		ST258	3	3	1	1	1	1	79	6	15	44	13	11	152	26	2	11
Klebsiella.pneumoniae.CHS197--LEYM01--GCA_001032705.1	Klebsiella pneumoniae	strong	11	1791895	2794788	yes	ST258	2	2	8	14	ybt 17; ICEKp10	251	clb 3	62-1LV	-	0	-	0	-	-	wzi154	KL107	none	Very high	99.99%		O2v2	none	Very high	98.38%		ST258	3	3	1	1	1	1	79	6	15	44	13	11	28	26	2	11
Klebsiella.pneumoniae.CHS198--LGJO01--GCA_001185765.1	Klebsiella pneumoniae	strong	7	4330356	4330356	yes	ST258	2	2	9	15	ybt 17; ICEKp10	251	clb 3	62-1LV	-	0	-	0	-	-	wzi154	KL107	none	Very high	99.98%		O2v2	none	Very high	98.38%		ST258	3	3	1	1	1	1	79	6	15	44	13	11	28	26	2	11
Klebsiella.pneumoniae.CHS.19--JMWU01--GCA_000693375.1	Klebsiella pneumoniae	strong	13	2035489	2809273	yes	ST258	2	2	8	13	ybt 17; ICEKp10	251	clb 3	62-1LV	-	0	-	0	-	-	wzi154	KL107	none	Very high	99.99%		O2v2	none	Very high	98.37%		ST258	3	3	1	1	1	1	79	6	15	44	13	11	28	26	2	11
Klebsiella.pneumoniae.CHS200--LEYO01--GCA_001032765.1	Klebsiella pneumoniae	strong	9	3372914	3372914	yes	ST258	2	2	8	17	ybt 17; ICEKp10	240	clb 3	62-1LV	-	0	-	0	-	-	wzi154	KL107	none	Very high	99.99%		O2v2	none	Very high	98.38%		ST258	3	3	1	1	1	1	79	6	15	44	13	11	150	26	2	11
Klebsiella.pneumoniae.CHS201--LEYP01--GCA_001032775.1	Klebsiella pneumoniae	strong	8	4823252	4823252	yes	ST3626	0	2	3	2	-	0	-	0	-	0	-	0	-	-	wzi114	KL8	-*	High	98.40%	KL8_08_wcsG	O3b	none	Very high	98.93%		ST3626	193	1	1	3	4	28	39	-	-	-	-	-	-	-	-	-
Klebsiella.pneumoniae.CHS202--LEYQ01--GCA_001032795.1	Klebsiella pneumoniae	strong	6	3533238	3533238	yes	ST258	2	2	7	16	ybt 17; ICEKp10	251	clb 3	62-1LV	-	0	-	0	-	-	wzi154	KL107	none	Very high	99.99%		O2v2	none	Very high	98.38%		ST258	3	3	1	1	1	1	79	6	15	44	13	11	28	26	2	11
Klebsiella.pneumoniae.CHS205--LEYR01--GCA_001032815.1	Klebsiella pneumoniae	strong	8	3248244	3248244	yes	ST258	0	2	6	10	-	0	-	0	-	0	-	0	-	-	wzi154	KL107	none	Very high	99.98%		O2v2	none	Very high	98.38%		ST258	3	3	1	1	1	1	79	-	-	-	-	-	-	-	-	-
Klebsiella.pneumoniae.CHS206--LEYS01--GCA_001032845.1	Klebsiella pneumoniae	strong	11	4558128	4558128	yes	ST2121	0	2	3	2	-	0	-	0	-	0	-	0	-	-	wzi212	KL113	none	Very high	99.98%		O1v2	none	Very high	98.79%		ST2121	3	1	1	4	7	4	13	-	-	-	-	-	-	-	-	-
Klebsiella.pneumoniae.CHS207--LEYT01--GCA_001032855.1	Klebsiella pneumoniae	strong	8	3369896	3369896	yes	ST258	0	2	8	12	-	0	-	0	-	0	-	0	-	-	wzi154	KL107	none	Very high	99.99%		O2v2	none	Very high	98.38%		ST258	3	3	1	1	1	1	79	-	-	-	-	-	-	-	-	-
Klebsiella.pneumoniae.CHS208--LEYU01--GCA_001032875.1	Klebsiella pneumoniae	strong	8	2965569	2965569	yes	ST11	0	1	8	10	-	0	-	0	-	0	-	0	-	-	wzi177	KL125	*	High	90.39%		O3b	none	Very high	99.05%		ST11	3	3	1	1	1	1	4	-	-	-	-	-	-	-	-	-
Klebsiella.pneumoniae.CHS209--LEYV01--GCA_001032895.1	Klebsiella pneumoniae	strong	10	1556252	2794509	yes	ST258	2	2	9	20	ybt 17; ICEKp10	251	clb 3	62-1LV	-	0	-	0	-	-	wzi154	KL107	none	Very high	99.99%		O2v2	none	Very high	98.38%		ST258	3	3	1	1	1	1	79	6	15	44	13	11	28	26	2	11
Klebsiella.pneumoniae.CHS.20--JMWV01--GCA_000693395.1	Klebsiella pneumoniae	strong	12	2973052	2973052	yes	ST258	2	2	5	6	ybt 17; ICEKp10	256	clb 3	62-1LV	-	0	-	0	-	-	wzi154	KL107	none	Very high	99.99%		O2v2	none	Very high	98.38%		ST258	3	3	1	1	1	1	79	6	15	44	13	11	28	26	2	11
Klebsiella.pneumoniae.CHS210--LEYW01--GCA_001032925.1	Klebsiella pneumoniae	strong	9	5080687	5080687	yes	ST258	2	2	8	17	ybt 17; ICEKp10	251	clb 3	62-1LV	-	0	-	0	-	-	wzi154	KL107	none	Very high	99.99%		O2v2	none	Very high	98.38%		ST258	3	3	1	1	1	1	79	6	15	44	13	11	28	26	2	11
Klebsiella.pneumoniae.CHS211--LEYX01--GCA_001032935.1	Klebsiella pneumoniae	strong	4	3624601	3624601	yes	ST3627	0	1	8	10	-	0	-	0	-	0	-	0	-	-	wzi177	KL125	*	High	90.39%		O3b	none	Very high	99.05%		ST3627	3	3	1	1	1	67	4	-	-	-	-	-	-	-	-	-
Klebsiella.pneumoniae.CHS212--LGJN01--GCA_001185755.1	Klebsiella pneumoniae	strong	9	3417778	3417778	yes	ST258	2	2	9	15	ybt 17; ICEKp10	251	clb 3	62-1LV	-	0	-	0	-	-	wzi154	KL107	none	Very high	99.99%		O2v2	none	Very high	98.38%		ST258	3	3	1	1	1	1	79	6	15	44	13	11	28	26	2	11
Klebsiella.pneumoniae.CHS213--LEYY01--GCA_001032965.1	Klebsiella pneumoniae	strong	13	844384	1439199	yes	ST258	2	2	9	15	ybt 17; ICEKp10	251	clb 3	62-1LV	-	0	-	0	-	-	wzi154	KL107	none	Very high	99.99%		O2v2	none	Very high	98.38%		ST258	3	3	1	1	1	1	79	6	15	44	13	11	28	26	2	11
Klebsiella.pneumoniae.CHS214--LEYZ01--GCA_001032975.1	Klebsiella pneumoniae	strong	5	4979166	4979166	yes	ST258	2	2	8	12	ybt 17; ICEKp10	251	clb 3	62-1LV	-	0	-	0	-	-	wzi154	KL107	none	Very high	99.99%		O2v2	-	Good	98.42%	O1/O2v2_01_wzm,O1/O2v2_02_wzt,O1/O2v2_03_wbbM	ST258	3	3	1	1	1	1	79	6	15	44	13	11	28	26	2	11
Klebsiella.pneumoniae.CHS215--LEZA01--GCA_001033005.1	Klebsiella pneumoniae	strong	7	3521366	3521366	yes	ST258	2	2	7	13	ybt 17; ICEKp10	251	clb 3	62-1LV	-	0	-	0	-	-	wzi154	KL107	none	Very high	99.99%		O2v2	-	Good	98.42%	O1/O2v2_01_wzm,O1/O2v2_02_wzt,O1/O2v2_03_wbbM	ST258	3	3	1	1	1	1	79	6	15	44	13	11	28	26	2	11
Klebsiella.pneumoniae.CHS216--LEZB01--GCA_001033015.1	Klebsiella pneumoniae	strong	9	1794384	2086499	yes	ST258	2	2	8	12	ybt 17; ICEKp10	251	clb 3	62-1LV	-	0	-	0	-	-	wzi154	KL107	none	Very high	99.99%		O2v2	-	Good	98.42%	O1/O2v2_01_wzm,O1/O2v2_02_wzt,O1/O2v2_03_wbbM	ST258	3	3	1	1	1	1	79	6	15	44	13	11	28	26	2	11
Klebsiella.pneumoniae.CHS217--LEZC01--GCA_001033045.1	Klebsiella pneumoniae	strong	12	1440955	1516256	yes	ST258	2	2	9	17	ybt 17; ICEKp10	251	clb 3	62-1LV	-	0	-	0	-	-	wzi154	KL107	none	Very high	99.99%		O2v2	none	Very high	98.38%		ST258	3	3	1	1	1	1	79	6	15	44	13	11	28	26	2	11
Klebsiella.pneumoniae.CHS218--LEZD01--GCA_001033055.1	Klebsiella pneumoniae	strong	8	3480421	3480421	yes	ST258	2	2	8	12	ybt 17; ICEKp10	251	clb 3	62-1LV	-	0	-	0	-	-	wzi154	KL107	none	Very high	99.99%		O2v2	-	Good	98.42%	O1/O2v2_01_wzm,O1/O2v2_02_wzt,O1/O2v2_03_wbbM	ST258	3	3	1	1	1	1	79	6	15	44	13	11	28	26	2	11
Klebsiella.pneumoniae.CHS219--LEZE01--GCA_001033085.1	Klebsiella pneumoniae	strong	4	5570251	5570251	yes	ST258	2	2	9	12	ybt 17; ICEKp10	251	clb 3	62-1LV	-	0	-	0	-	-	wzi154	KL107	none	Very high	99.99%		O2v2	-	Good	98.42%	O1/O2v2_01_wzm,O1/O2v2_02_wzt,O1/O2v2_03_wbbM	ST258	3	3	1	1	1	1	79	6	15	44	13	11	28	26	2	11
Klebsiella.pneumoniae.CHS.21--JJNF01--GCA_000688535.1	Klebsiella pneumoniae	strong	106	149291	317282	no	ST45	0	0	2	1	-	0	-	0	-	0	-	0	-	-	wzi101	KL24	?-	Good	99.01%	KL24_09_wcuV,KL24_14_wzy	O2v1	?-	Good	98.75%	O1/O2v1_05_wbbN	ST45	2	1	1	6	7	1	12	-	-	-	-	-	-	-	-	-
Klebsiella.pneumoniae.CHS220--LEZF01--GCA_001033095.1	Klebsiella pneumoniae	strong	13	1860273	2292320	yes	ST258	2	2	9	17	ybt 17; ICEKp10	251	clb 3	62-1LV	-	0	-	0	-	-	wzi154	KL107	none	Very high	99.99%		O2v2	none	Very high	98.38%		ST258	3	3	1	1	1	1	79	6	15	44	13	11	28	26	2	11
Klebsiella.pneumoniae.CHS221--LEZG01--GCA_001033125.1	Klebsiella pneumoniae	strong	7	4331099	4331099	yes	ST258	2	2	6	9	ybt 17; ICEKp10	251	clb 3	62-1LV	-	0	-	0	-	-	wzi154	KL107	none	Very high	99.99%		O2v2	none	Very high	98.38%		ST258	3	3	1	1	1	1	79	6	15	44	13	11	28	26	2	11
Klebsiella.pneumoniae.CHS222--LEUR01--GCA_001030745.1	Klebsiella pneumoniae	strong	5	5140834	5140834	yes	ST258	2	2	9	17	ybt 17; ICEKp10	251	clb 3	62-1LV	-	0	-	0	-	-	wzi154	KL107	none	Very high	99.99%		O2v2	none	Very high	98.38%		ST258	3	3	1	1	1	1	79	6	15	44	13	11	28	26	2	11
Klebsiella.pneumoniae.CHS223--LEZH01--GCA_001033135.1	Klebsiella pneumoniae	strong	8	3422617	3422617	yes	ST258	2	2	6	10	ybt 17; ICEKp10	251	clb 3	62-1LV	-	0	-	0	-	-	wzi154	KL107	none	Very high	99.99%		O2v2	none	Very high	98.38%		ST258	3	3	1	1	1	1	79	6	15	44	13	11	28	26	2	11
Klebsiella.pneumoniae.CHS224--LEZI01--GCA_001033165.1	Klebsiella pneumoniae	strong	9	3530008	3530008	yes	ST258	2	2	9	15	ybt 17; ICEKp10	251	clb 3	62-1LV	-	0	-	0	-	-	wzi154	KL107	none	Very high	99.99%		O2v2	none	Very high	98.38%		ST258	3	3	1	1	1	1	79	6	15	44	13	11	28	26	2	11
Klebsiella.pneumoniae.CHS225--LEZJ01--GCA_001033175.1	Klebsiella pneumoniae	strong	5	3530979	3530979	yes	ST258	2	2	9	18	ybt 17; ICEKp10	251	clb 3	62-1LV	-	0	-	0	-	-	wzi154	KL107	none	Very high	99.99%		O2v2	none	Very high	98.38%		ST258	3	3	1	1	1	1	79	6	15	44	13	11	28	26	2	11
Klebsiella.pneumoniae.CHS226--LEZK01--GCA_001033205.1	Klebsiella pneumoniae	strong	5	5439308	5439308	yes	ST258	2	2	6	14	ybt 17; ICEKp10	251	clb 3	62-1LV	-	0	-	0	-	-	wzi154	KL107	none	Very high	99.99%		O2v2	none	Very high	98.33%		ST258	3	3	1	1	1	1	79	6	15	44	13	11	28	26	2	11
Klebsiella.pneumoniae.CHS228--LEZL01--GCA_001033215.1	Klebsiella pneumoniae	strong	8	2996943	2996943	yes	ST258	2	2	8	23	ybt 17; ICEKp10	251	clb 3	62-1LV	-	0	-	0	-	-	wzi154	KL107	none	Very high	99.99%		O2v2	none	Very high	98.38%		ST258	3	3	1	1	1	1	79	6	15	44	13	11	28	26	2	11
Klebsiella.pneumoniae.CHS229--LEZM01--GCA_001033245.1	Klebsiella pneumoniae	strong	7	2988617	2988617	yes	ST11	0	1	8	10	-	0	-	0	-	0	-	0	-	-	wzi177	KL125	*	High	90.39%		O3b	none	Very high	99.05%		ST11	3	3	1	1	1	1	4	-	-	-	-	-	-	-	-	-
Klebsiella.pneumoniae.CHS.22--JMWW01--GCA_000693415.1	Klebsiella pneumoniae	strong	18	2994410	2994410	yes	ST258	2	2	9	18	ybt 17; ICEKp10	251	clb 3	62-1LV	-	0	-	0	-	-	wzi154	KL107	none	Very high	99.99%		O2v2	none	Very high	98.38%		ST258	3	3	1	1	1	1	79	6	15	44	13	11	28	26	2	11
Klebsiella.pneumoniae.CHS230--LEZN01--GCA_001033255.1	Klebsiella pneumoniae	strong	9	3528100	3528100	yes	ST258	2	2	9	17	ybt 17; ICEKp10	251	clb 3	62-1LV	-	0	-	0	-	-	wzi154	KL107	none	Very high	99.99%		O2v2	none	Very high	98.38%		ST258	3	3	1	1	1	1	79	6	15	44	13	11	28	26	2	11
Klebsiella.pneumoniae.CHS231--LEZO01--GCA_001033285.1	Klebsiella pneumoniae	strong	8	4859566	4859566	yes	ST258	2	2	9	14	ybt 17; ICEKp10	251	clb 3	62-1LV	-	0	-	0	-	-	wzi154	KL107	none	Very high	99.99%		O2v2	none	Very high	98.38%		ST258	3	3	1	1	1	1	79	6	15	44	13	11	28	26	2	11
Klebsiella.pneumoniae.CHS232--LEZP01--GCA_001033295.1	Klebsiella pneumoniae	strong	8	3525909	3525909	yes	ST258	2	2	9	14	ybt 17; ICEKp10	251	clb 3	62-1LV	-	0	-	0	-	-	wzi154	KL107	none	Very high	99.99%		O2v2	none	Very high	98.38%		ST258	3	3	1	1	1	1	79	6	15	44	13	11	28	26	2	11
Klebsiella.pneumoniae.CHS234--LEZQ01--GCA_001033305.1	Klebsiella pneumoniae	strong	16	847348	1450709	yes	ST258	0	2	9	14	-	0	-	0	-	0	-	0	-	-	wzi154	KL107	none	Very high	99.99%		O2v2	none	Very high	98.37%		ST258	3	3	1	1	1	1	79	-	-	-	-	-	-	-	-	-
Klebsiella.pneumoniae.CHS235--LEZR01--GCA_001033335.1	Klebsiella pneumoniae	strong	4	3369353	3369353	yes	ST258	2	2	6	12	ybt 17; ICEKp10	260	clb 3	62-1LV	-	0	-	0	-	-	wzi154	KL107	none	Very high	99.99%		O2v2	-	High	98.38%	O1/O2v2_06_wbbO	ST258	3	3	1	1	1	1	79	6	15	44	13	11	28	26	2	11
Klebsiella.pneumoniae.CHS236--LEZS01--GCA_001033365.1	Klebsiella pneumoniae	strong	8	3537535	3537535	yes	ST258	2	2	9	15	ybt 17; ICEKp10	251	clb 3	62-1LV	-	0	-	0	-	-	wzi154	KL107	none	Very high	99.99%		O2v2	none	Very high	98.38%		ST258	3	3	1	1	1	1	79	6	15	44	13	11	28	26	2	11
Klebsiella.pneumoniae.CHS237--LEZT01--GCA_001033375.1	Klebsiella pneumoniae	strong	15	1438100	1719617	yes	ST258	2	2	9	14	ybt 17; ICEKp10	251	clb 3	62-1LV	-	0	-	0	-	-	wzi154	KL107	none	Very high	99.99%		O2v2	none	Very high	98.38%		ST258	3	3	1	1	1	1	79	6	15	44	13	11	28	26	2	11
Klebsiella.pneumoniae.CHS238--LGJM01--GCA_001185745.1	Klebsiella pneumoniae	strong	15	1442352	1548999	yes	ST258	2	2	8	16	ybt 17; ICEKp10	251	clb 3	62-1LV	-	0	-	0	-	-	wzi154	KL107	none	Very high	99.98%		O2v2	none	Very high	98.38%		ST258	3	3	1	1	1	1	79	6	15	44	13	11	28	26	2	11
Klebsiella.pneumoniae.CHS239--LGJL01--GCA_001185695.1	Klebsiella pneumoniae	strong	10	2044248	2795329	yes	ST258	2	2	8	14	ybt 17; ICEKp10	251	clb 3	62-1LV	-	0	-	0	-	-	wzi154	KL107	none	Very high	99.99%		O2v2	none	Very high	98.38%		ST258	3	3	1	1	1	1	79	6	15	44	13	11	28	26	2	11
Klebsiella.pneumoniae.CHS.23--JMWX01--GCA_000693435.1	Klebsiella pneumoniae	strong	10	1892425	2030553	yes	ST258	2	2	8	10	ybt 17; ICEKp10	251	clb 3	62-1LV	-	0	-	0	-	-	wzi154	KL107	none	Very high	99.99%		O2v2	none	Very high	98.38%		ST258	3	3	1	1	1	1	79	6	15	44	13	11	28	26	2	11
Klebsiella.pneumoniae.CHS240--LGJK01--GCA_001185675.1	Klebsiella pneumoniae	strong	7	5582289	5582289	yes	ST258	2	2	9	15	ybt 17; ICEKp10	251	clb 3	62-1LV	-	0	-	0	-	-	wzi154	KL107	none	Very high	99.99%		O2v2	none	Very high	98.38%		ST258	3	3	1	1	1	1	79	6	15	44	13	11	28	26	2	11
Klebsiella.pneumoniae.CHS241--NGSS01--GCA_002153085.1	Klebsiella pneumoniae	strong	102	121797	407782	yes	ST11	0	2	7	9	-	0	-	0	-	0	-	0	-	-	wzi177	KL125	*	High	90.39%		O3b	none	Very high	99.05%		ST11	3	3	1	1	1	1	4	-	-	-	-	-	-	-	-	-
Klebsiella.pneumoniae.CHS242--NGST01--GCA_002152395.1	Klebsiella pneumoniae	strong	66	214730	441798	yes	ST29	1	1	6	9	ybt 14; ICEKp5	151	-	0	-	0	-	0	-	-	wzi19	KL19	*	High	94.91%		O1v2	none	Very high	99.99%		ST29	2	3	2	2	6	4	4	4	4	5	4	1	69	62	2	4
Klebsiella.pneumoniae.CHS.24--JMWY01--GCA_000693455.1	Klebsiella pneumoniae	strong	14	4598511	4598511	yes	ST11	0	2	7	10	-	0	-	0	-	0	-	0	-	-	wzi177	KL125	*	High	90.39%		O3b	-	High	98.96%	O3b_02_manB	ST11	3	3	1	1	1	1	4	-	-	-	-	-	-	-	-	-
Klebsiella.pneumoniae.CHS.25--JMWZ01--GCA_000693475.1	Klebsiella pneumoniae	strong	11	5188512	5188512	yes	ST258	2	2	8	11	ybt 17; ICEKp10	251	clb 3	62-1LV	-	0	-	0	-	-	wzi154	KL107	none	Very high	99.99%		O2v2	none	Very high	98.38%		ST258	3	3	1	1	1	1	79	6	15	44	13	11	28	26	2	11
Klebsiella.pneumoniae.CHS.26--JMXA01--GCA_000693495.1	Klebsiella pneumoniae	strong	15	3890958	3890958	yes	ST258	2	2	7	12	ybt 17; ICEKp10	251	clb 3	62-1LV	-	0	-	0	-	-	wzi154	KL107	none	Very high	99.99%		O2v2	none	Very high	98.38%		ST258	3	3	1	1	1	1	79	6	15	44	13	11	28	26	2	11
Klebsiella.pneumoniae.CHS.27--JMXB01--GCA_000693515.1	Klebsiella pneumoniae	strong	16	3902065	3902065	yes	ST258	2	2	8	13	ybt 17; ICEKp10	251	clb 3	62-1LV	-	0	-	0	-	-	wzi154	KL107	none	Very high	99.99%		O2v2	none	Very high	98.38%		ST258	3	3	1	1	1	1	79	6	15	44	13	11	28	26	2	11
Klebsiella.pneumoniae.CHS.28--JMXC01--GCA_000693535.1	Klebsiella pneumoniae	strong	15	1796451	2288454	yes	ST258	2	2	8	18	ybt 17; ICEKp10	251	clb 3	62-1LV	-	0	-	0	-	-	wzi154	KL107	none	Very high	99.99%		O2v2	none	Very high	98.38%		ST258	3	3	1	1	1	1	79	6	15	44	13	11	28	26	2	11
Klebsiella.pneumoniae.CHS.29--JMXD01--GCA_000693555.1	Klebsiella pneumoniae	strong	11	1309731	1665524	yes	ST258	2	2	6	12	ybt 17; ICEKp10	254	clb 3	62-1LV	-	0	-	0	-	-	wzi154	KL107	none	Very high	99.99%		O2v2	none	Very high	98.38%		ST258	3	3	1	1	1	1	79	6	15	44	13	11	28	207	2	11
Klebsiella.pneumoniae.CHS.30--JMXE01--GCA_000693575.1	Klebsiella pneumoniae	strong	5	5581134	5581134	yes	ST258	2	2	8	13	ybt 17; ICEKp10	251	clb 3	62-1LV	-	0	-	0	-	-	wzi154	KL107	none	Very high	99.98%		O2v2	none	Very high	98.38%		ST258	3	3	1	1	1	1	79	6	15	44	13	11	28	26	2	11
Klebsiella.pneumoniae.CHS.31--JMXF01--GCA_000693595.1	Klebsiella pneumoniae	strong	16	5198478	5198478	yes	ST258	1	3	9	7	ybt 13; ICEKp2	299	-	0	-	0	-	0	-	-	wzi29	KL106	?	Good	99.98%		O2v2	none	Very high	98.48%		ST258	3	3	1	1	1	1	79	6	4	20	14	1	126	131	2	4
Klebsiella.pneumoniae.CHS.32--JMXG01--GCA_000693615.1	Klebsiella pneumoniae	strong	13	3828045	3828045	yes	ST258	2	2	8	11	ybt 17; ICEKp10	251	clb 3	62-1LV	-	0	-	0	-	-	wzi154	KL107	none	Very high	99.99%		O2v2	none	Very high	98.38%		ST258	3	3	1	1	1	1	79	6	15	44	13	11	28	26	2	11
Klebsiella.pneumoniae.CHS.33--JMXH01--GCA_000693635.1	Klebsiella pneumoniae	strong	15	1298885	2897810	yes	ST258	2	2	8	12	ybt 17; ICEKp10	251	clb 3	62-1LV	-	0	-	0	-	-	wzi154	KL107	none	Very high	99.99%		O2v2	none	Very high	98.38%		ST258	3	3	1	1	1	1	79	6	15	44	13	11	28	26	2	11
Klebsiella.pneumoniae.CHS.34--JMXI01--GCA_000693655.1	Klebsiella pneumoniae	strong	9	5595055	5595055	yes	ST258	2	2	9	18	ybt 17; ICEKp10	251	clb 3	62-1LV	-	0	-	0	-	-	wzi154	KL107	none	Very high	99.99%		O2v2	none	Very high	98.38%		ST258	3	3	1	1	1	1	79	6	15	44	13	11	28	26	2	11
Klebsiella.pneumoniae.CHS.35--JMXJ01--GCA_000693675.1	Klebsiella pneumoniae	strong	13	2993068	2993068	yes	ST258	2	3	10	18	ybt 17; ICEKp10	251	clb 3	62-1LV	-	0	-	0	-	-	wzi154	KL107	none	Very high	99.99%		O2v2	none	Very high	98.38%		ST258	3	3	1	1	1	1	79	6	15	44	13	11	28	26	2	11
Klebsiella.pneumoniae.CHS.36--JMXK01--GCA_000693695.1	Klebsiella pneumoniae	strong	11	5036653	5036653	yes	ST258	2	2	7	15	ybt 17; ICEKp10	251	clb 3	62-1LV	-	0	-	0	-	-	wzi154	KL107	none	Very high	99.99%		O2v2	none	Very high	98.38%		ST258	3	3	1	1	1	1	79	6	15	44	13	11	28	26	2	11
Klebsiella.pneumoniae.CHS.37--JMXL01--GCA_000693715.1	Klebsiella pneumoniae	strong	11	3381055	3381055	yes	ST258	2	2	8	13	ybt 17; ICEKp10	251	clb 3	62-1LV	-	0	-	0	-	-	wzi154	KL107	none	Very high	99.99%		O2v2	none	Very high	98.38%		ST258	3	3	1	1	1	1	79	6	15	44	13	11	28	26	2	11
Klebsiella.pneumoniae.CHS.38--JMXM01--GCA_000693735.1	Klebsiella pneumoniae	strong	18	1552750	2900705	yes	ST258	2	2	8	11	ybt 17; ICEKp10	251	clb 3	62-1LV	-	0	-	0	-	-	wzi154	KL107	none	Very high	99.99%		O2v2	none	Very high	98.38%		ST258	3	3	1	1	1	1	79	6	15	44	13	11	28	26	2	11
Klebsiella.pneumoniae.CHS.39--JMXN01--GCA_000693755.1	Klebsiella pneumoniae	strong	13	4029329	4029329	yes	ST258	2	2	8	13	ybt 17; ICEKp10	251	clb 3	62-1LV	-	0	-	0	-	-	wzi154	KL107	none	Very high	99.99%		O2v2	none	Very high	98.38%		ST258	3	3	1	1	1	1	79	6	15	44	13	11	28	26	2	11
Klebsiella.pneumoniae.CHS.40--JMXO01--GCA_000693775.1	Klebsiella pneumoniae	strong	10	2994001	2994001	yes	ST258	2	2	5	9	ybt 17; ICEKp10	251	clb 3	62-1LV	-	0	-	0	-	-	wzi154	KL107	none	Very high	99.99%		O2v2	none	Very high	98.38%		ST258	3	3	1	1	1	1	79	6	15	44	13	11	28	26	2	11
Klebsiella.pneumoniae.CHS.41--JMXP01--GCA_000693795.1	Klebsiella pneumoniae	strong	10	4035410	4035410	yes	ST258	2	2	8	11	ybt 17; ICEKp10	251	clb 3	62-2LV	-	0	-	0	-	-	wzi154	KL107	none	Very high	99.99%		O2v2	none	Very high	98.38%		ST258	3	3	1	1	1	1	79	6	15	44	13	11	28	26	2	11
Klebsiella.pneumoniae.CHS.42--JJNE01--GCA_000633775.1	Klebsiella pneumoniae	strong	161	110339	341008	yes	ST258	2	2	8	11	ybt 17; ICEKp10	251	clb 3	62-1LV	-	0	-	0	-	-	wzi154	KL107	none	Very high	99.98%		O2v2	none	Very high	98.38%		ST258	3	3	1	1	1	1	79	6	15	44	13	11	28	26	2	11
Klebsiella.pneumoniae.CHS.43--JMXQ01--GCA_000693815.1	Klebsiella pneumoniae	strong	17	3585861	3585861	yes	ST25	4	2	7	8	ybt 2; ICEKp1	323	-	0	iuc 3	23	iro 3	17	rmpA_11(ICEKp1)	-	wzi72	KL2	-	High	98.40%	KL2_02_cpsACP	O1v2	none	Very high	99.19%		ST25	2	1	1	1	10	4	13	8	7	9	6	5	13	1	6	7
Klebsiella.pneumoniae.CHS.44--JMXR01--GCA_000693835.1	Klebsiella pneumoniae	strong	16	3398463	3398463	yes	ST258	0	2	8	14	-	0	-	0	-	0	-	0	-	-	wzi154	KL107	none	Very high	99.99%		O2v2	none	Very high	98.38%		ST258	3	3	1	1	1	1	79	-	-	-	-	-	-	-	-	-
Klebsiella.pneumoniae.CHS.45--JMXS01--GCA_000693855.1	Klebsiella pneumoniae	strong	11	3197285	3197285	yes	ST258	2	2	6	11	ybt 17; ICEKp10	251	clb 3	62-1LV	-	0	-	0	-	-	wzi154	KL107	none	Very high	99.99%		O2v2	none	Very high	98.38%		ST258	3	3	1	1	1	1	79	6	15	44	13	11	28	26	2	11
Klebsiella.pneumoniae.CHS.46--JMXT01--GCA_000693875.1	Klebsiella pneumoniae	strong	10	3927246	3927246	yes	ST258	2	2	6	10	ybt 17; ICEKp10	248	clb 3	62-1LV	-	0	-	0	-	-	wzi154	KL107	none	Very high	99.99%		O2v2	-	High	98.37%	O1/O2v2_03_wbbM	ST258	3	3	1	1	1	1	79	6	15	44	13	11	201	26	2	11
Klebsiella.pneumoniae.CHS.47--JJND01--GCA_000633755.1	Klebsiella pneumoniae	strong	141	137389	543721	yes	ST258	0	2	8	10	-	0	-	0	-	0	-	0	-	-	wzi154	KL107	none	Very high	99.99%		O2v2	none	Very high	98.36%		ST258	3	3	1	1	1	1	79	-	-	-	-	-	-	-	-	-
Klebsiella.pneumoniae.CHS.48--JMXU01--GCA_000693895.1	Klebsiella pneumoniae	strong	6	5369916	5369916	yes	ST25	4	2	7	7	ybt 2; ICEKp1	323	-	0	iuc 3	23	iro 3	17	rmpA_11(ICEKp1)	-	wzi72	KL2	-	High	98.40%	KL2_02_cpsACP	O1v2	none	Very high	99.19%		ST25	2	1	1	1	10	4	13	8	7	9	6	5	13	1	6	7
Klebsiella.pneumoniae.CHS.49--JMXV01--GCA_000693915.1	Klebsiella pneumoniae	strong	9	5305016	5305016	yes	ST258	0	2	8	17	-	0	-	0	-	0	-	0	-	-	wzi29	KL106	?	Good	99.98%		O2v2	none	Very high	98.48%		ST258	3	3	1	1	1	1	79	-	-	-	-	-	-	-	-	-
Klebsiella.pneumoniae.CHS.50--JMXW01--GCA_000693935.1	Klebsiella pneumoniae	strong	6	4068030	4068030	yes	ST258	2	2	7	11	ybt 17; ICEKp10	241	clb 3	62-2LV	-	0	-	0	-	-	wzi154	KL107	none	Very high	99.99%		O2v2	none	Very high	98.38%		ST258	3	3	1	1	1	1	79	6	15	44	13	11	152	26	2	11
Klebsiella.pneumoniae.CHS.51--JMXX01--GCA_000693955.1	Klebsiella pneumoniae	strong	18	4390165	4390165	yes	ST258	0	2	8	12	-	0	-	0	-	0	-	0	-	-	wzi154	KL107	none	Very high	99.98%		O2v2	none	Very high	98.36%		ST258	3	3	1	1	1	1	79	-	-	-	-	-	-	-	-	-
Klebsiella.pneumoniae.CHS.52--JMXY01--GCA_000693975.1	Klebsiella pneumoniae	strong	10	4027147	4027147	yes	ST258	2	2	6	11	ybt 17; ICEKp10	249	clb 3	62-1LV	-	0	-	0	-	-	wzi154	KL107	none	Very high	99.99%		O2v2	none	Very high	98.38%		ST258	3	3	1	1	1	1	79	6	15	44	13	11	203	26	2	11
Klebsiella.pneumoniae.CHS.53--JMXZ01--GCA_000693995.1	Klebsiella pneumoniae	strong	42	550423	845823	yes	ST258	2	2	7	13	ybt 17; ICEKp10	251	clb 3	62-1LV	-	0	-	0	-	-	wzi154	KL107	none	Very high	99.98%		O2v2	none	Very high	98.38%		ST258	3	3	1	1	1	1	79	6	15	44	13	11	28	26	2	11
Klebsiella.pneumoniae.CHS.54--JMYA01--GCA_000694015.1	Klebsiella pneumoniae	strong	5	5577199	5577199	yes	ST258	2	2	6	9	ybt 17; ICEKp10	251	clb 3	62-1LV	-	0	-	0	-	-	wzi154	KL107	none	Very high	99.99%		O2v2	none	Very high	98.38%		ST258	3	3	1	1	1	1	79	6	15	44	13	11	28	26	2	11
Klebsiella.pneumoniae.CHS.55--JMYB01--GCA_000694035.1	Klebsiella pneumoniae	strong	4	5557345	5557345	yes	ST258	2	2	7	11	ybt 17; ICEKp10	289	clb 3	17-1LV	-	0	-	0	-	-	wzi154	KL107	-	High	99.98%	KL107_03_wzi	O2v2	none	Very high	98.38%		ST258	3	3	1	1	1	1	79	6	15	5	4	11	28	26	2	11
Klebsiella.pneumoniae.CHS.56--JMYC01--GCA_000694055.1	Klebsiella pneumoniae	strong	12	5080818	5080818	yes	ST258	0	2	8	9	-	0	-	0	-	0	-	0	-	-	wzi154	KL107	none	Very high	99.99%		O2v2	-	High	98.38%	O1/O2v2_10_gmlA	ST258	3	3	1	1	1	1	79	-	-	-	-	-	-	-	-	-
Klebsiella.pneumoniae.CHS.57--JMYD01--GCA_000694075.1	Klebsiella pneumoniae	strong	18	1553640	1935500	yes	ST258	2	2	7	10	ybt 17; ICEKp10	251	clb 3	62-1LV	-	0	-	0	-	-	wzi154	KL107	none	Very high	99.99%		O2v2	none	Very high	98.37%		ST258	3	3	1	1	1	1	79	6	15	44	13	11	28	26	2	11
Klebsiella.pneumoniae.CHS.58--JMYE01--GCA_000694095.1	Klebsiella pneumoniae	strong	16	5404579	5404579	yes	ST258	2	2	8	14	ybt 17; ICEKp10	251	clb 3	62-1LV	-	0	-	0	-	-	wzi154	KL107	none	Very high	99.99%		O2v2	none	Very high	98.38%		ST258	3	3	1	1	1	1	79	6	15	44	13	11	28	26	2	11
Klebsiella.pneumoniae.CHS.59--JMYF01--GCA_000694115.1	Klebsiella pneumoniae	strong	9	5416458	5416458	yes	ST258	2	2	8	12	ybt 17; ICEKp10	251	clb 3	62-1LV	-	0	-	0	-	-	wzi154	KL107	none	Very high	99.99%		O2v2	none	Very high	98.38%		ST258	3	3	1	1	1	1	79	6	15	44	13	11	28	26	2	11
Klebsiella.pneumoniae.CHS.60--JJNC01--GCA_000633735.1	Klebsiella pneumoniae	strong	106	128569	485742	yes	ST258	2	2	6	6	ybt 17; ICEKp10	241	clb 3	62-2LV	-	0	-	0	-	-	wzi154	KL107	none	Very high	99.99%		O2v2	none	Very high	98.38%		ST258	3	3	1	1	1	1	79	6	15	44	13	11	152	26	2	11
Klebsiella.pneumoniae.CHS.61--JMYG01--GCA_000694135.1	Klebsiella pneumoniae	strong	8	3292673	3292673	yes	ST258	2	2	6	9	ybt 17; ICEKp10	241	clb 3	62-2LV	-	0	-	0	-	-	wzi154	KL107	none	Very high	99.99%		O2v2	none	Very high	98.38%		ST258	3	3	1	1	1	1	79	6	15	44	13	11	152	26	2	11
Klebsiella.pneumoniae.CHS.62--JMYH01--GCA_000694155.1	Klebsiella pneumoniae	strong	10	4017872	4017872	yes	ST258	2	2	8	15	ybt 17; ICEKp10	251	clb 3	62-1LV	-	0	-	0	-	-	wzi154	KL107	none	Very high	99.99%		O2v2	none	Very high	98.38%		ST258	3	3	1	1	1	1	79	6	15	44	13	11	28	26	2	11
Klebsiella.pneumoniae.CHS.63--JMYI01--GCA_000694175.1	Klebsiella pneumoniae	strong	4	4954026	4954026	yes	ST258	2	2	6	10	ybt 17; ICEKp10	241	clb 3	62-2LV	-	0	-	0	-	-	wzi154	KL107	none	Very high	99.99%		O2v2	none	Very high	98.38%		ST258	3	3	1	1	1	1	79	6	15	44	13	11	152	26	2	11
Klebsiella.pneumoniae.CHS.64--JMYJ01--GCA_000694195.1	Klebsiella pneumoniae	strong	11	4017735	4017735	yes	ST258	2	2	9	17	ybt 17; ICEKp10	251	clb 3	62-1LV	-	0	-	0	-	-	wzi154	KL107	none	Very high	99.99%		O2v2	none	Very high	98.38%		ST258	3	3	1	1	1	1	79	6	15	44	13	11	28	26	2	11
Klebsiella.pneumoniae.CHS.65--JMYK01--GCA_000694215.1	Klebsiella pneumoniae	strong	12	3077497	3077497	yes	ST258	2	2	8	13	ybt 17; ICEKp10	251	clb 3	62-1LV	-	0	-	0	-	-	wzi154	KL107	none	Very high	99.99%		O2v2	none	Very high	98.38%		ST258	3	3	1	1	1	1	79	6	15	44	13	11	28	26	2	11
Klebsiella.pneumoniae.CHS.66--JMYL01--GCA_000694235.1	Klebsiella pneumoniae	strong	10	4272407	4272407	yes	ST14	0	1	7	12	-	0	-	0	-	0	-	0	-	-	wzi2	KL2	-	High	99.75%	KL2_13	O1v1	none	Very high	99.96%		ST14	1	6	1	1	1	1	1	-	-	-	-	-	-	-	-	-
Klebsiella.pneumoniae.CHS.67--JMYM01--GCA_000694255.1	Klebsiella pneumoniae	strong	11	3363053	3363053	yes	ST258	0	2	9	18	-	0	-	0	-	0	-	0	-	-	wzi154	KL107	none	Very high	99.99%		O2v2	none	Very high	98.37%		ST258	3	3	1	1	1	1	79	-	-	-	-	-	-	-	-	-
Klebsiella.pneumoniae.CHS.70--JMYN01--GCA_000694275.1	Klebsiella pneumoniae	strong	7	3558523	3558523	yes	ST258	2	2	8	14	ybt 17; ICEKp10	251	clb 3	62-1LV	-	0	-	0	-	-	wzi154	KL107	none	Very high	99.99%		O2v2	none	Very high	98.38%		ST258	3	3	1	1	1	1	79	6	15	44	13	11	28	26	2	11
Klebsiella.pneumoniae.CHS.71--JMYO01--GCA_000694295.1	Klebsiella pneumoniae	strong	9	3546864	3546864	yes	ST258	2	2	8	12	ybt 17; ICEKp10	251	clb 3	62-1LV	-	0	-	0	-	-	wzi154	KL107	none	Very high	99.99%		O2v2	none	Very high	98.38%		ST258	3	3	1	1	1	1	79	6	15	44	13	11	28	26	2	11
Klebsiella.pneumoniae.CHS.72--JMYP01--GCA_000694315.1	Klebsiella pneumoniae	strong	5	5584543	5584543	yes	ST258	2	2	6	11	ybt 17; ICEKp10	251	clb 3	62-1LV	-	0	-	0	-	-	wzi154	KL107	none	Very high	99.99%		O2v2	none	Very high	98.38%		ST258	3	3	1	1	1	1	79	6	15	44	13	11	28	26	2	11
Klebsiella.pneumoniae.CHS.73--JMYQ01--GCA_000694335.1	Klebsiella pneumoniae	strong	8	3535756	3535756	yes	ST258	2	2	8	13	ybt 17; ICEKp10	251	clb 3	62-1LV	-	0	-	0	-	-	wzi154	KL107	none	Very high	99.99%		O2v2	none	Very high	98.38%		ST258	3	3	1	1	1	1	79	6	15	44	13	11	28	26	2	11
Klebsiella.pneumoniae.CHS.74--JMYR01--GCA_000694355.1	Klebsiella pneumoniae	strong	20	1297815	2775005	yes	ST258	2	2	8	18	ybt 17; ICEKp10	251	clb 3	62-2LV	-	0	-	0	-	-	wzi154	KL107	none	Very high	99.98%		O2v2	-	High	98.35%	O1/O2v2_06_wbbO	ST258	3	3	1	1	1	1	79	6	15	44	13	11	28	26	2	11
Klebsiella.pneumoniae.CHS.75--JMYS01--GCA_000694375.1	Klebsiella pneumoniae	strong	14	5604515	5604515	yes	ST258	2	3	8	10	ybt 17; ICEKp10	251	clb 3	62-1LV	-	0	-	0	-	-	wzi154	KL107	none	Very high	99.99%		O2v2	none	Very high	98.38%		ST258	3	3	1	1	1	1	79	6	15	44	13	11	28	26	2	11
Klebsiella.pneumoniae.CHS.76--JMYT01--GCA_000694395.1	Klebsiella pneumoniae	strong	5	3541108	3541108	yes	ST258	2	2	9	17	ybt 17; ICEKp10	255	clb 3	62-1LV	-	0	-	0	-	-	wzi154	KL107	none	Very high	99.99%		O2v2	none	Very high	98.38%		ST258	3	3	1	1	1	1	79	6	15	44	13	11	28	26	2	11
Klebsiella.pneumoniae.CHS.80--JMYU01--GCA_000694415.1	Klebsiella pneumoniae	strong	5	5576026	5576026	yes	ST258	2	3	6	10	ybt 17; ICEKp10	250	clb 3	62-1LV	-	0	-	0	-	-	wzi154	KL107	none	Very high	99.98%		O2v2	none	Very high	98.38%		ST258	3	3	1	1	1	1	79	6	15	44	13	11	207	26	2	11
Klebsiella.pneumoniae.CHS81--LEUU01--GCA_001030795.1	Klebsiella pneumoniae	strong	10	3529974	3529974	yes	ST258	2	2	9	15	ybt 17; ICEKp10	251	clb 3	62-1LV	-	0	-	0	-	-	wzi154	KL107	none	Very high	99.99%		O2v2	none	Very high	98.38%		ST258	3	3	1	1	1	1	79	6	15	44	13	11	28	26	2	11
Klebsiella.pneumoniae.CHS82--LEUV01--GCA_001030825.1	Klebsiella pneumoniae	strong	8	2974767	2974767	yes	ST258	2	2	9	15	ybt 17; ICEKp10	251	clb 3	62-1LV	-	0	-	0	-	-	wzi154	KL107	none	Very high	99.98%		O2v2	none	Very high	98.38%		ST258	3	3	1	1	1	1	79	6	15	44	13	11	28	26	2	11
Klebsiella.pneumoniae.CHS83--LEUW01--GCA_001030835.1	Klebsiella pneumoniae	strong	11	3536975	3536975	yes	ST258	2	2	6	14	ybt 17; ICEKp10	251	clb 3	62-1LV	-	0	-	0	-	-	wzi154	KL107	none	Very high	99.99%		O2v2	none	Very high	98.38%		ST258	3	3	1	1	1	1	79	6	15	44	13	11	28	26	2	11
Klebsiella.pneumoniae.CHS84--LEUX01--GCA_001030845.1	Klebsiella pneumoniae	strong	13	956679	1457464	yes	ST258	2	2	6	12	ybt 17; ICEKp10	251	clb 3	62-1LV	-	0	-	0	-	-	wzi154	KL107	none	Very high	99.99%		O2v2	none	Very high	98.38%		ST258	3	3	1	1	1	1	79	6	15	44	13	11	28	26	2	11
Klebsiella.pneumoniae.CHS85--LEUY01--GCA_001030875.1	Klebsiella pneumoniae	strong	5	5479219	5479219	yes	ST258	2	2	9	14	ybt 17; ICEKp10	251	clb 3	62-1LV	-	0	-	0	-	-	wzi154	KL107	none	Very high	99.99%		O2v2	none	Very high	98.38%		ST258	3	3	1	1	1	1	79	6	15	44	13	11	28	26	2	11
Klebsiella.pneumoniae.CHS86--LGKC01--GCA_001186065.1	Klebsiella pneumoniae	strong	8	3453180	3453180	yes	ST11	0	2	8	9	-	0	-	0	-	0	-	0	-	-	wzi177	KL125	-*	High	90.39%	KL125_07_wbaP	O3b	none	Very high	99.05%		ST11	3	3	1	1	1	1	4	-	-	-	-	-	-	-	-	-
Klebsiella.pneumoniae.CHS87--LGKB01--GCA_001186035.1	Klebsiella pneumoniae	strong	11	3231507	3231507	yes	ST258	2	2	8	15	ybt 17; ICEKp10	251	clb 3	62-1LV	-	0	-	0	-	-	wzi154	KL107	none	Very high	99.99%		O2v2	-	High	98.38%	O1/O2v2_10_gmlA	ST258	3	3	1	1	1	1	79	6	15	44	13	11	28	26	2	11
Klebsiella.pneumoniae.CHS88--LEUZ01--GCA_001030905.1	Klebsiella pneumoniae	strong	11	2044251	2048922	yes	ST258	2	3	9	19	ybt 17; ICEKp10	256	clb 3	62-1LV	-	0	-	0	-	-	wzi154	KL107	none	Very high	99.99%		O2v2	none	Very high	98.38%		ST258	3	3	1	1	1	1	79	6	15	44	13	11	28	26	2	11
Klebsiella.pneumoniae.CHS89--LEVA01--GCA_001030915.1	Klebsiella pneumoniae	strong	8	3269260	3269260	yes	ST258	2	2	8	16	ybt 17; ICEKp10	240	clb 3	62-1LV	-	0	-	0	-	-	wzi154	KL107	none	Very high	99.99%		O2v2	none	Very high	98.38%		ST258	3	3	1	1	1	1	79	6	15	44	13	11	150	26	2	11
Klebsiella.pneumoniae.CHS90--LEVB01--GCA_001030935.1	Klebsiella pneumoniae	strong	9	5024275	5024275	yes	ST258	2	2	9	15	ybt 17; ICEKp10	251	clb 3	62-1LV	-	0	-	0	-	-	wzi154	KL107	-	High	99.99%	KL107_09	O2v2	none	Very high	98.38%		ST258	3	3	1	1	1	1	79	6	15	44	13	11	28	26	2	11
Klebsiella.pneumoniae.CHS91--LEVC01--GCA_001030945.1	Klebsiella pneumoniae	strong	4	3396581	3396581	yes	ST258	0	0	4	5	-	0	-	0	-	0	-	0	-	-	wzi154	KL107	none	Very high	99.99%		O2v2	-	High	98.37%	O1/O2v2_06_wbbO	ST258	3	3	1	1	1	1	79	-	-	-	-	-	-	-	-	-
Klebsiella.pneumoniae.CHS92--LEVD01--GCA_001030985.1	Klebsiella pneumoniae	strong	5	3554395	3554395	yes	ST258	2	2	8	15	ybt 17; ICEKp10	251	clb 3	62-1LV	-	0	-	0	-	-	wzi154	KL107	none	Very high	99.99%		O2v2	none	Very high	98.38%		ST258	3	3	1	1	1	1	79	6	15	44	13	11	28	26	2	11
Klebsiella.pneumoniae.CHS93--LEVE01--GCA_001030995.1	Klebsiella pneumoniae	strong	17	4740897	4740897	yes	ST11	0	1	6	11	-	0	-	0	-	0	-	0	-	-	wzi177	KL125	*	High	90.39%		O3b	none	Very high	99.05%		ST11	3	3	1	1	1	1	4	-	-	-	-	-	-	-	-	-
Klebsiella.pneumoniae.CHS94--LEVF01--GCA_001031015.1	Klebsiella pneumoniae	strong	10	3021012	3021012	yes	ST258	2	2	8	15	ybt 17; ICEKp10	251	clb 3	62-1LV	-	0	-	0	-	-	wzi154	KL107	none	Very high	99.99%		O2v2	none	Very high	98.38%		ST258	3	3	1	1	1	1	79	6	15	44	13	11	28	26	2	11
Klebsiella.pneumoniae.CHS95--LEVG01--GCA_001031025.1	Klebsiella pneumoniae	strong	14	1267964	2045752	yes	ST258	2	2	9	14	ybt 17; ICEKp10	251	clb 3	62-2LV	-	0	-	0	-	-	wzi154	KL107	none	Very high	99.99%		O2v2	none	Very high	98.38%		ST258	3	3	1	1	1	1	79	6	15	44	13	11	28	26	2	11
Klebsiella.pneumoniae.CHS96--LEVH01--GCA_001031065.1	Klebsiella pneumoniae	strong	5	5494656	5494656	yes	ST258	2	2	8	16	ybt 17; ICEKp10	251	clb 3	62-1LV	-	0	-	0	-	-	wzi154	KL107	none	Very high	99.99%		O2v2	none	Very high	98.38%		ST258	3	3	1	1	1	1	79	6	15	44	13	11	28	26	2	11
Klebsiella.pneumoniae.CHS97--LEVI01--GCA_001031075.1	Klebsiella pneumoniae	strong	9	3592103	3592103	yes	ST258	2	2	8	16	ybt 17; ICEKp10	257	clb 3	62-1LV	-	0	-	0	-	-	wzi154	KL107	none	Very high	99.99%		O2v2	none	Very high	98.38%		ST258	3	3	1	1	1	1	79	6	15	44	13	11	28	26	2	11
Klebsiella.pneumoniae.CHS98--LEVJ01--GCA_001031095.1	Klebsiella pneumoniae	strong	5	5570815	5570815	yes	ST258	2	2	8	12	ybt 17; ICEKp10	258	clb 3	62-1LV	-	0	-	0	-	-	wzi154	KL107	none	Very high	99.98%		O2v1	-	Good	98.43%	O1/O2v1_06_wbbO,O1/O2v1_07_kfoC	ST258	3	3	1	1	1	1	79	6	15	44	13	11	28	26	2	11
Klebsiella.pneumoniae.CHS99--LEVK01--GCA_001031105.1	Klebsiella pneumoniae	strong	9	2918083	2918083	yes	ST258	2	2	9	17	ybt 17; ICEKp10	251	clb 3	62-1LV	-	0	-	0	-	-	wzi154	KL107	none	Very high	99.99%		O2v2	-	High	98.38%	O1/O2v2_02_wzt	ST258	3	3	1	1	1	1	79	6	15	44	13	11	28	26	2	11
Klebsiella.pneumoniae.CIV-4--MRBE01--GCA_002166955.1	Klebsiella pneumoniae	strong	115	313194	738797	yes	ST307	1	3	5	7	ybt 9; ICEKp3	157-1LV	-	0	-	0	-	0	-	-	-	KL102	?-	None	96.62%	KL102_01_galF,KL102_02_cpsACP,KL102_03_wzi,KL102_04_wza,KL102_05_wzb,KL102_06_wzc,KL102_07_wbaP,KL102_08_wzy,KL102_09,KL102_10,KL102_11,KL102_12	O2v2	none	Very high	98.45%		ST307	4	1	2	52	1	1	7	41	11	6	25	38	139*	37	39	5
Klebsiella.pneumoniae.CMC_VB13923--MOXM01--GCA_001875535.1	Klebsiella pneumoniae	strong	207	109977	411924	no	ST14	1	2	9	15	ybt 14; ICEKp5	140-2LV	-	0	-	0	-	0	-	-	wzi64	KL64	-+	Low	99.99%	KL64_18_manC,KL64_19_manB	O1v1	none	Very high	98.64%		ST14	1	6	1	1	1	1	1	4	4*	4*	4	1	67	171	2	4
Klebsiella.pneumoniae.CMC_VB34444--MPCT01--GCA_001891185.1	Klebsiella pneumoniae	strong	211	141333	458891	no	ST14	1	3	10	18	ybt 14; ICEKp5	140-3LV	-	0	-	0	-	0	-	-	wzi2	KL2	-+	Good	99.73%	KL2_16_manC	O1v1	?-	Good	99.96%	O1/O2v1_01_wzm,O1/O2v1_06_wbbO	ST14	1	6	1	1	1	1	1	4	4	4*	4	1	67*	171*	2	4
Klebsiella.pneumoniae.CMC_VB35168--MOXL01--GCA_001875525.1	Klebsiella pneumoniae	strong	99	292379	566554	no	ST231	4	2	9	11	ybt 14; ICEKp5	145-2LV	-	0	iuc 5	62-3LV	-	0	-	-	wzi104	KL51	-	High	99.40%	KL51_14_wcoZ	O1v2	none	Very high	98.44%		ST231	2	6	1	3	26	1	77	4	4	4*	4	1	8	8	2	4
Klebsiella.pneumoniae.CMC_VB4175--MDZG01--GCA_001870615.1	Klebsiella pneumoniae	strong	141	177011	385589	no	ST231	4	3	10	10	ybt 14; ICEKp5	145-2LV	-	0	iuc 5	62-3LV	-	0	-	-	wzi104	KL51	-	High	99.40%	KL51_14_wcoZ	O1v2	none	Very high	98.43%		ST231	2	6	1	3	26	1	77	4	4	5	4	1	275*	8	2	4
Klebsiella.pneumoniae.CMC_VB5505--MOXN01--GCA_001875545.1	Klebsiella pneumoniae	strong	124	270368	380916	no	ST231	4	3	10	11	ybt 14; ICEKp5	135-3LV	-	0	iuc 5	62-3LV	-	0	-	-	wzi104	KL51	-	High	99.40%	KL51_14_wcoZ	O1v2	-	High	98.42%	O1/O2v2_01_wzm	ST231	2	6	1	3	26	1	77	4	4	4*	4	1	275*	8*	2	4
Klebsiella.pneumoniae.CMC_VB6753--MEBR01--GCA_001742865.1	Klebsiella pneumoniae	strong	170	155991	293030	no	ST14	1	3	9	16	ybt 14; ICEKp5	138-1LV	-	0	-	0	-	0	-	-	wzi2	KL2	none	Very high	99.73%		O1v1	?-	Good	99.98%	O1/O2v1_06_wbbO	ST14	1	6	1	1	1	1	1	4	4	31	4	1	175*	171	2	4
Klebsiella.pneumoniae.CN1--GCA_001952875.1	Klebsiella pneumoniae	strong	3	5237856	5237856	no	ST392	0	2	8	11	-	0	-	0	-	0	-	0	-	-	wzi187	KL27	none	Very high	99.27%		O4	none	Very high	99.71%		ST392	3	4	6	1	7	4	40	-	-	-	-	-	-	-	-	-
Klebsiella.pneumoniae.CNR48--GCA_900323945.1	Klebsiella pneumoniae	strong	1	5138672	5138672	no	ST16	0	1	2	0	-	0	-	0	-	0	-	0	-	-	wzi50	KL51	none	Very high	99.94%		O3b	none	Very high	99.08%		ST16	2	1	2	1	4	4	4	-	-	-	-	-	-	-	-	-
Klebsiella.pneumoniae.CNTD42--MSSJ01--GCA_002150565.1	Klebsiella pneumoniae	strong	446	23350	81775	no	ST512	0	2	7	7	-	0	-	0	-	0	-	0	-	-	-	KL107	-*	High	99.97%	KL107_03_wzi,KL107_08	O2v2	-	High	98.34%	O1/O2v2_02_wzt,O1/O2v2_09_gmlB	ST512	54	3	1	1	1	1	79	-	-	-	-	-	-	-	-	-
Klebsiella.pneumoniae.CNTD43--MSSF01--GCA_002150525.1	Klebsiella pneumoniae	strong	578	18660	68771	no	ST512	0	2	8	8	-	0	-	0	-	0	-	0	-	-	wzi154	KL107	-	High	99.97%	KL107_06_wzc,KL107_07_wbaP	O2v2	-	High	98.35%	O1/O2v2_03_wbbM,O1/O2v2_05_wbbN	ST512	54	3	1	1	1	1	79	-	-	-	-	-	-	-	-	-
Klebsiella.pneumoniae.CNTD46--MSSG01--GCA_002150595.1	Klebsiella pneumoniae	strong	338	33485	133634	no	ST512	0	2	8	7	-	0	-	0	-	0	-	0	-	-	wzi154	KL107	?-	Good	99.96%	KL107_05_wzb,KL107_06_wzc,KL107_08	O2v2	-	High	98.34%	O1/O2v2_08_gmlC	ST512	54	3	1	1	1	1	79	-	-	-	-	-	-	-	-	-
Klebsiella.pneumoniae.CNTD87--MSSH01--GCA_002150625.1	Klebsiella pneumoniae	strong	299	38341	156472	no	ST512	0	2	8	9	-	0	-	0	-	0	-	0	-	-	wzi154	KL107	-	High	99.97%	KL107_07_wbaP	O2v2	-	High	98.33%	O1/O2v2_03_wbbM,O1/O2v2_09_gmlB	ST512	54	3	1	1	1	1	79	-	-	-	-	-	-	-	-	-
Klebsiella.pneumoniae.CNTD88--MSSI01--GCA_002150665.1	Klebsiella pneumoniae	strong	397	25628	88597	no	ST512	0	3	9	8	-	0	-	0	-	0	-	0	-	-	wzi154	KL107	?-+	Good	99.60%	KL107_01_galF	O2v2	none	Very high	98.36%		ST512	54	3	1	1	1	1	79	-	-	-	-	-	-	-	-	-
Klebsiella.pneumoniae.CNTD94--MSSK01--GCA_002150545.1	Klebsiella pneumoniae	strong	672	13850	55393	no	ST569-2LV	0	2	8	8	-	0	-	0	-	0	-	0	-	-	wzi154	KL107	?-	Good	99.97%	KL107_06_wzc,KL107_11_gnd	O2v2	-	High	98.35%	O1/O2v2_03_wbbM	ST569-2LV	2*	3	1	1	1	1	492	-	-	-	-	-	-	-	-	-
Klebsiella.pneumoniae.COL-Kpn100--NCPA01--GCA_002854175.1	Klebsiella pneumoniae	strong	43	332095	1284263	no	ST348	0	2	8	10	-	0	-	0	-	0	-	0	-	-	wzi94	KL62	none	Very high	99.95%		O1v1	none	Very high	98.86%		ST348	2	1	20	1	12	15	16	-	-	-	-	-	-	-	-	-
Klebsiella.pneumoniae.COL-Kpn101--NCPB01--GCA_002854895.1	Klebsiella pneumoniae	strong	100	161471	423791	no	ST258	2	2	9	11	ybt 17; ICEKp10	265	clb 3	19	-	0	-	0	-	-	wzi154	KL107	none	Very high	99.99%		O2v2	none	Very high	98.38%		ST258	3	3	1	1	1	1	79	6	15	5	13	11	279	29	2	11
Klebsiella.pneumoniae.COL-Kpn102--NCPC01--GCA_002854835.1	Klebsiella pneumoniae	strong	66	230763	482759	no	ST22	0	2	2	2	-	0	-	0	-	0	-	0	-	-	wzi9	KL9	none	Very high	99.99%		O2v2	none	Very high	98.42%		ST22	2	3	1	1	1	4	4	-	-	-	-	-	-	-	-	-
Klebsiella.pneumoniae.COL-Kpn103--NCPD01--GCA_002854865.1	Klebsiella pneumoniae	strong	110	164189	518182	no	ST258	2	2	7	11	ybt 17; ICEKp10	265	clb 3	19	-	0	-	0	-	-	wzi154	KL107	none	Very high	99.99%		O2v2	none	Very high	98.38%		ST258	3	3	1	1	1	1	79	6	15	5	13	11	279	29	2	11
Klebsiella.pneumoniae.COL-Kpn104--NCPE01--GCA_002854145.1	Klebsiella pneumoniae	strong	91	215038	506362	no	ST528	0	0	1	0	-	0	-	0	-	0	-	0	-	-	wzi26	KL46	?-*	Good	98.82%	KL46_19_manB	OL104	?-*	Good	85.24%	OL104_02_manB	ST528	32	5	1	1	9	4	18	-	-	-	-	-	-	-	-	-
Klebsiella.pneumoniae.COL-Kpn105--NCPF01--GCA_002854115.1	Klebsiella pneumoniae	strong	98	231307	506362	no	ST528	0	0	1	0	-	0	-	0	-	0	-	0	-	-	wzi26	KL46	?-*	Good	98.81%	KL46_19_manB	OL104	?-*	Good	85.23%	OL104_02_manB	ST528	32	5	1	1	9	4	18	-	-	-	-	-	-	-	-	-
Klebsiella.pneumoniae.COL-Kpn106--NCPG01--GCA_002854135.1	Klebsiella pneumoniae	strong	64	181823	382108	no	ST36	0	2	3	2	-	0	-	0	-	0	-	0	-	-	wzi394	KL153	none	Very high	99.95%		O2v2	none	Very high	98.47%		ST36	2	1	2	1	7	1	7	-	-	-	-	-	-	-	-	-
Klebsiella.pneumoniae.COL-Kpn107--NCPH01--GCA_002854035.1	Klebsiella pneumoniae	strong	66	273210	486436	no	ST629	0	2	9	12	-	0	-	0	-	0	-	0	-	-	wzi485	KL10	?	Good	96.75%		O3/O3a	?	Good	97.99%		ST629	2	3	87	1	12	1	26	-	-	-	-	-	-	-	-	-
Klebsiella.pneumoniae.COL-Kpn108--NCPI01--GCA_002854085.1	Klebsiella pneumoniae	strong	73	186507	633431	no	ST13	0	2	8	13	-	0	-	0	-	0	-	0	-	-	wzi40	KL3	none	Very high	99.98%		O1v2	none	Very high	98.74%		ST13	2	3	1	1	10	1	19	-	-	-	-	-	-	-	-	-
Klebsiella.pneumoniae.COL-Kpn109--NCPJ01--GCA_002854055.1	Klebsiella pneumoniae	strong	150	122976	349197	no	ST979	0	2	1	1	-	0	-	0	-	0	-	0	-	-	wzi162	KL122	?	Good	99.95%		O1v2	none	Very high	98.48%		ST979	83	3	1	1	12	1	4	-	-	-	-	-	-	-	-	-
Klebsiella.pneumoniae.COL-Kpn10--NCLP01--GCA_002851245.1	Klebsiella pneumoniae	strong	71	241974	436137	no	ST2310	0	1	4	5	-	0	-	0	-	0	-	0	-	-	wzi39	KL39	*	Very high	99.20%		O1v1	none	Very high	98.34%		ST2310	2	1	2	37	45	27	9	-	-	-	-	-	-	-	-	-
Klebsiella.pneumoniae.COL-Kpn110--NCPK01--GCA_002854015.1	Klebsiella pneumoniae	strong	95	342856	664624	no	ST14	1	2	9	12	ybt 10; ICEKp4	106-1LV	-	0	-	0	-	0	-	-	wzi2	KL2	none	Very high	99.74%		O1v1	none	Very high	99.99%		ST14	1	6	1	1	1	1	1	3	3	4	3	3	7*	7	3	3
Klebsiella.pneumoniae.COL-Kpn111--NCPL01--GCA_002853955.1	Klebsiella pneumoniae	strong	87	329444	589801	no	ST560	1	2	9	12	ybt 13; ICEKp2	299	-	0	-	0	-	0	-	-	wzi9	KL9	none	Very high	99.97%		O2v2	none	Very high	98.45%		ST560	2	3	1	1	21	4	4	6	4	20	14	1	126	131	2	4
Klebsiella.pneumoniae.COL-Kpn112--NCPM01--GCA_002853935.1	Klebsiella pneumoniae	strong	89	184543	409758	no	ST378	0	1	7	13	-	0	-	0	-	0	-	0	-	-	wzi177	KL125	*	High	90.39%		O5	*	High	94.39%		ST378	2	1	1	1	7	4	65	-	-	-	-	-	-	-	-	-
Klebsiella.pneumoniae.COL-Kpn113--NCPN01--GCA_002854815.1	Klebsiella pneumoniae	strong	97	210674	410381	no	ST273	0	0	8	11	-	0	-	0	-	0	-	0	-	-	wzi174	KL74	?	Good	98.92%		OL104	*	High	92.52%		ST273	3	4	6	1	7	4	4	-	-	-	-	-	-	-	-	-
Klebsiella.pneumoniae.COL-Kpn114--NCPO01--GCA_002853915.1	Klebsiella pneumoniae	strong	61	196654	658865	no	ST151	1	0	3	4	ybt 10; ICEKp4	91-3LV	-	0	-	0	-	0	-	-	wzi2	KL30	none	Very high	99.15%		O1v2	none	Very high	99.19%		ST151	4	1	32	1	7	4	10	3	12	4*	3	3	85	85*	3	10
Klebsiella.pneumoniae.COL-Kpn115--NCPP01--GCA_002854855.1	Klebsiella pneumoniae	strong	55	302663	587550	no	ST584	0	0	2	3	-	0	-	0	-	0	-	0	-	-	wzi96	KL38	none	Very high	99.98%		O3b	none	Very high	99.18%		ST584	4	1	2	1	1	7	4	-	-	-	-	-	-	-	-	-
Klebsiella.pneumoniae.COL-Kpn117--NCPR01--GCA_002853895.1	Klebsiella pneumoniae	strong	84	247447	572550	no	ST834	0	1	5	7	-	0	-	0	-	0	-	0	-	-	-	KL123	*	Very high	95.15%		O3b	none	Very high	99.00%		ST834	2	1	2	1	7	1	25	-	-	-	-	-	-	-	-	-
Klebsiella.pneumoniae.COL-Kpn118--NCPS01--GCA_002853975.1	Klebsiella pneumoniae	strong	116	142669	334748	no	ST14	0	1	5	5	-	0	-	0	-	0	-	0	-	-	wzi2	KL2	none	Very high	99.75%		O1v1	?-	Good	99.99%	O1/O2v1_06_wbbO	ST14	1	6	1	1	1	1	1	-	-	-	-	-	-	-	-	-
Klebsiella.pneumoniae.COL-Kpn119--NCPT01--GCA_002854745.1	Klebsiella pneumoniae	strong	98	113562	434995	no	ST252	0	1	3	3	-	0	-	0	-	0	-	0	-	-	wzi81	KL81	none	Very high	100.00%		O1v2	none	Very high	98.45%		ST252	2	5	1	1	9	1	6	-	-	-	-	-	-	-	-	-
Klebsiella.pneumoniae.COL-Kpn121--NCPV01--GCA_002853815.1	Klebsiella pneumoniae	strong	158	131205	322690	no	ST20	0	1	4	4	-	0	-	0	-	0	-	0	-	-	wzi24	KL24	-	High	99.96%	KL24_13_wcuG	O1v1	none	Very high	98.40%		ST20	2	3	1	1	4	4	4	-	-	-	-	-	-	-	-	-
Klebsiella.pneumoniae.COL-Kpn122--NCPW01--GCA_002853825.1	Klebsiella pneumoniae	strong	97	132851	435167	no	ST17	0	1	7	7	-	0	-	0	-	0	-	0	-	-	wzi141	KL25	-	High	99.16%	KL25_09_wfeD	O5	*	High	94.21%		ST17	2	1	1	1	4	4	4	-	-	-	-	-	-	-	-	-
Klebsiella.pneumoniae.COL-Kpn123--NCPX01--GCA_002853795.1	Klebsiella pneumoniae	strong	94	132767	408133	no	ST30	0	1	7	8	-	0	-	0	-	0	-	0	-	-	wzi64	KL64	none	Very high	99.89%		O1v1	none	Very high	98.65%		ST30	5	3	1	1	9	4	26	-	-	-	-	-	-	-	-	-
Klebsiella.pneumoniae.COL-Kpn125--NCPZ01--GCA_002853735.1	Klebsiella pneumoniae	strong	72	287157	605924	no	ST35	3	1	6	10	-	0	-	0	iuc 3	25-1LV	-	0	-	-	wzi37	KL22	-	High	99.49%	KL22_15_wcaJ	O1v1	-	Good	98.09%	O1/O2v1_07_kfoC	ST35	2	1	2	1	10	1	19	-	-	-	-	-	-	-	-	-
Klebsiella.pneumoniae.COL-Kpn126--NCQA01--GCA_002853725.1	Klebsiella pneumoniae	strong	119	156333	360520	no	ST8	0	1	4	2	-	0	-	0	-	0	-	0	-	-	wzi59	KL3	-	High	99.58%	KL3_14	O1v2	?-	Good	98.41%	O1/O2v2_09_gmlB	ST8	4	1	1	1	1	5	6	-	-	-	-	-	-	-	-	-
Klebsiella.pneumoniae.COL-Kpn12--NCLR01--GCA_002851215.1	Klebsiella pneumoniae	strong	52	250628	566078	no	ST2411	0	0	6	6	-	0	-	0	-	0	-	0	-	-	wzi23	KL14	?-+	Good	99.69%	KL14_20_manB	O3b	?-	Good	99.28%	O3b_02_manB	ST2411	2	1	17	1	1	4	23	-	-	-	-	-	-	-	-	-
Klebsiella.pneumoniae.COL-Kpn131--NCQF01--GCA_002853595.1	Klebsiella pneumoniae	strong	114	177438	363764	no	ST105	0	0	7	12	-	0	-	0	-	0	-	0	-	-	wzi383	KL102	none	Very high	99.25%		O2v2	none	Very high	98.43%		ST105	2	3	2	1	1	4	18	-	-	-	-	-	-	-	-	-
Klebsiella.pneumoniae.COL-Kpn132--NCQG01--GCA_002853565.1	Klebsiella pneumoniae	strong	119	112825	252932	no	ST3628	0	1	8	11	-	0	-	0	-	0	-	0	-	-	wzi227	KL60	?-+	Low	99.74%	KL60_18_manC,KL60_19_manB	O3b	?-	Good	99.24%	O3b_01_manC,O3b_02_manB,O3b_08_wbdC	ST3628	10	1	5	1	186	8	12	-	-	-	-	-	-	-	-	-
Klebsiella.pneumoniae.COL-Kpn13--NCLS01--GCA_002851195.1	Klebsiella pneumoniae	strong	57	314902	396681	no	ST13	2	0	1	3	ybt 17; ICEKp10	267	clb 3	19	-	0	-	0	-	-	wzi40	KL3	none	Very high	99.98%		O1v2	none	Very high	98.74%		ST13	2	3	1	1	10	1	19	6	15	5	13	11	28	26	2	11
Klebsiella.pneumoniae.COL-Kpn14--NCLT01--GCA_002851175.1	Klebsiella pneumoniae	strong	119	125960	250561	no	ST833	0	1	7	13	-	0	-	0	-	0	-	0	-	-	wzi19	KL19	*	High	94.91%		O2v2	none	Very high	99.99%		ST833	3	3	1	1	1	1	12	-	-	-	-	-	-	-	-	-
Klebsiella.pneumoniae.COL-Kpn15--NCLU01--GCA_002851155.1	Klebsiella pneumoniae	strong	63	249792	605032	no	ST442	0	0	6	7	-	0	-	0	-	0	-	0	-	-	wzi154	KL107	none	Very high	99.97%		O2v2	none	Very high	98.38%		ST442	10	20	2	1	9	11	14	-	-	-	-	-	-	-	-	-
Klebsiella.pneumoniae.COL-Kpn16--NCLV01--GCA_002851135.1	Klebsiella pneumoniae	strong	57	415505	929751	no	ST353	1	2	7	14	ybt 10; ICEKp4	84-1LV	-	0	-	0	-	0	-	-	wzi346	KL110	none	Very high	99.07%		O3b	none	Very high	99.02%		ST353	3	9	47	1	13	1	16	3	12	4	3	14	50	46*	3	15
Klebsiella.pneumoniae.COL-Kpn17--NCLW01--GCA_002851115.1	Klebsiella pneumoniae	strong	98	129570	414939	no	ST337	0	2	3	2	-	0	-	0	-	0	-	0	-	-	wzi108	KL103	?-+*	None	80.53%	KL103_05_wzb,KL103_06_wzc,KL103_07_wbaP,KL103_08_wcaA,KL103_09,KL103_10,KL103_11_wcaN,KL103_12_wzy,KL103_13_wcpL,KL103_14_wcuT,KL103_15_wzx	O2v2	none	Very high	98.54%		ST337	2	1	11	1	1	1	13	-	-	-	-	-	-	-	-	-
Klebsiella.pneumoniae.COL-Kpn20--NCLZ01--GCA_002851035.1	Klebsiella pneumoniae	strong	164	118626	654132	no	ST258	0	0	5	14	-	0	-	0	-	0	-	0	-	-	wzi154	KL107	none	Very high	99.99%		O2v2	none	Very high	98.38%		ST258	3	3	1	1	1	1	79	-	-	-	-	-	-	-	-	-
Klebsiella.pneumoniae.COL-Kpn21--NCMA01--GCA_002851555.1	Klebsiella pneumoniae	strong	74	219836	680962	no	ST14	1	1	8	11	ybt 10; ICEKp4	106	-	0	-	0	-	0	-	-	wzi2	KL2	none	Very high	99.74%		O1v1	none	Very high	99.99%		ST14	1	6	1	1	1	1	1	3	3	4	3	3	7	7	3	3
Klebsiella.pneumoniae.COL-Kpn22--NCMB01--GCA_002851515.1	Klebsiella pneumoniae	strong	76	288793	643372	no	ST292	1	0	6	9	ybt 10; ICEKp4	91-1LV	-	0	-	0	-	0	-	-	wzi50	KL51	none	Very high	99.99%		O3b	none	Very high	99.08%		ST292	2	1	2	1	1	1	4	3	12	4	3	3	85	85*	3	10
Klebsiella.pneumoniae.COL-Kpn23--NCMC01--GCA_002851525.1	Klebsiella pneumoniae	strong	73	204365	417573	no	ST3629	0	1	5	8	-	0	-	0	-	0	-	0	-	-	wzi173	KL102	none	Very high	99.20%		O2v2	none	Very high	98.56%		ST3629	2	6	145	1	1	1	6	-	-	-	-	-	-	-	-	-
Klebsiella.pneumoniae.COL-Kpn24--NCMD01--GCA_002851495.1	Klebsiella pneumoniae	strong	48	574115	1217103	no	ST77	1	1	4	7	ybt 2; ICEKp1	323-1LV	-	0	-	0	iro 3	7-2LV	rmpA_11*-76%(ICEKp1)	-	wzi56	KL55	*	Very high	96.18%		O3/O3a	none	Very high	98.06%		ST77	4	1	1	1	1	1	35	8	7	9	6	5	13	1	6	7
Klebsiella.pneumoniae.COL-Kpn25--NCME01--GCA_002851475.1	Klebsiella pneumoniae	strong	150	87631	235802	no	ST1271	0	0	9	12	-	0	-	0	-	0	-	0	-	-	wzi84	KL28	none	Very high	99.00%		O1v2	none	Very high	99.40%		ST1271	2	3	2	2	4	4	4	-	-	-	-	-	-	-	-	-
Klebsiella.pneumoniae.COL-Kpn26--NCMF01--GCA_002851055.1	Klebsiella pneumoniae	strong	97	336684	704087	no	ST789	0	1	8	12	-	0	-	0	-	0	-	0	-	-	wzi18	KL18	none	Very high	99.56%		O1v1	none	Very high	97.68%		ST789	25	10	1	1	20	1	22	-	-	-	-	-	-	-	-	-
Klebsiella.pneumoniae.COL-Kpn27--NCMG01--GCA_002851015.1	Klebsiella pneumoniae	strong	66	186577	443875	no	ST15	0	0	5	3	-	0	-	0	-	0	-	0	-	-	wzi24	KL24	none	Very high	99.98%		O1v1	none	Very high	98.51%		ST15	1	1	1	1	1	1	1	-	-	-	-	-	-	-	-	-
Klebsiella.pneumoniae.COL-Kpn28--NCMH01--GCA_002850995.1	Klebsiella pneumoniae	strong	137	214443	399760	no	ST299	0	1	6	10	-	0	-	0	-	0	-	0	-	-	wzi7	KL7	?	Good	98.54%		O1v1	none	Very high	98.62%		ST299	2	10	1	1	56	24	31	-	-	-	-	-	-	-	-	-
Klebsiella.pneumoniae.COL-Kpn29--NCMI01--GCA_002850965.1	Klebsiella pneumoniae	strong	109	120568	310668	no	ST48	0	1	6	7	-	0	-	0	-	0	-	0	-	-	wzi62	KL62	?-	Good	99.72%	KL62_06_wzc,KL62_12	O1v1	none	Very high	97.87%		ST48	2	5	2	2	7	1	10	-	-	-	-	-	-	-	-	-
Klebsiella.pneumoniae.COL-Kpn30--NCMJ01--GCA_002850955.1	Klebsiella pneumoniae	strong	318	52555	268326	no	ST14	1	0	3	6	ybt 15; ICEKp11	231-1LV	-	0	-	0	-	0	-	-	wzi2	KL2	none	Very high	99.75%		O1v1	none	Very high	99.97%		ST14	1	6	1	1	1	1	1	6	15	22	4	1	37*	34	14	1
Klebsiella.pneumoniae.COL-Kpn31--NCMK01--GCA_002851455.1	Klebsiella pneumoniae	strong	73	191305	525037	no	ST17	1	0	3	6	ybt 15; ICEKp11	231	-	0	-	0	-	0	-	-	wzi141	KL25	-	High	99.17%	KL25_09_wfeD	O5	*	High	94.21%		ST17	2	1	1	1	4	4	4	6	15	22	4	1	37	34	14	1
Klebsiella.pneumoniae.COL-Kpn32--NCML01--GCA_002850915.1	Klebsiella pneumoniae	strong	74	192709	390573	no	ST39	0	1	5	4	-	0	-	0	-	0	-	0	-	-	wzi83	KL23	none	Very high	99.91%		O1v2	none	Very high	98.49%		ST39	2	1	2	4	9	1	14	-	-	-	-	-	-	-	-	-
Klebsiella.pneumoniae.COL-Kpn33--NCMM01--GCA_002850935.1	Klebsiella pneumoniae	strong	78	239141	443710	no	ST14	1	0	7	10	ybt 10; ICEKp4	106	-	0	-	0	-	0	-	-	wzi2	KL2	none	Very high	99.74%		O1v1	none	Very high	99.99%		ST14	1	6	1	1	1	1	1	3	3	4	3	3	7	7	3	3
Klebsiella.pneumoniae.COL-Kpn34--NCMN01--GCA_002850885.1	Klebsiella pneumoniae	strong	94	165269	353428	no	ST14	1	1	9	10	ybt 10; ICEKp4	106	-	0	-	0	-	0	-	-	wzi2	KL2	none	Very high	99.74%		O1v1	none	Very high	99.99%		ST14	1	6	1	1	1	1	1	3	3	4	3	3	7	7	3	3
Klebsiella.pneumoniae.COL-Kpn35--NCMO01--GCA_002851435.1	Klebsiella pneumoniae	strong	59	349792	623981	no	ST14	0	2	7	13	-	0	-	0	-	0	-	0	-	-	wzi2	KL2	none	Very high	99.74%		O1v1	none	Very high	99.99%		ST14	1	6	1	1	1	1	1	-	-	-	-	-	-	-	-	-
Klebsiella.pneumoniae.COL-Kpn37--NCMQ01--GCA_002851395.1	Klebsiella pneumoniae	strong	103	143887	371420	no	ST39	0	1	5	8	-	0	-	0	-	0	-	0	-	-	wzi452	KL149	none	Very high	97.69%		O1v2	none	Very high	99.01%		ST39	2	1	2	4	9	1	14	-	-	-	-	-	-	-	-	-
Klebsiella.pneumoniae.COL-Kpn38--NCMR01--GCA_002851375.1	Klebsiella pneumoniae	strong	139	147493	360478	no	ST11	0	1	6	14	-	0	-	0	-	0	-	0	-	-	wzi88	KL150	?+	Good	99.81%		O3b	none	Very high	99.05%		ST11	3	3	1	1	1	1	4	-	-	-	-	-	-	-	-	-
Klebsiella.pneumoniae.COL-Kpn39--NCMS01--GCA_002850875.1	Klebsiella pneumoniae	strong	79	239135	898049	no	ST1440	0	1	8	14	-	0	-	0	-	0	-	0	-	-	wzi19	KL19	*	High	94.93%		O2v2	none	Very high	98.41%		ST1440	2	3	1	1	4	1	4	-	-	-	-	-	-	-	-	-
Klebsiella.pneumoniae.COL-Kpn3--NCLJ01--GCA_002851335.1	Klebsiella pneumoniae	strong	86	185289	483634	no	ST3630	0	1	2	0	-	0	-	0	-	0	-	0	-	-	wzi216	KL119	none	Very high	99.96%		O4	none	Very high	99.95%		ST3630	2	1	11	1	10	10	34	-	-	-	-	-	-	-	-	-
Klebsiella.pneumoniae.COL-Kpn40--NCMT01--GCA_002850845.1	Klebsiella pneumoniae	strong	104	174876	364235	no	ST34	0	0	3	3	-	0	-	0	-	0	-	0	-	-	wzi394	KL153	none	Very high	99.97%		O2v2	none	Very high	98.47%		ST34	2	3	6	1	9	7	4	-	-	-	-	-	-	-	-	-
Klebsiella.pneumoniae.COL-Kpn41--NCMU01--GCA_002850805.1	Klebsiella pneumoniae	strong	56	367481	695090	no	ST14	1	2	9	12	ybt 10; ICEKp4	106-1LV	-	0	-	0	-	0	-	-	wzi2	KL2	none	Very high	99.74%		O1v1	none	Very high	99.99%		ST14	1	6	1	1	1	1	1	3	3	4	3	3	7*	7	3	3
Klebsiella.pneumoniae.COL-Kpn42--NCMV01--GCA_002850795.1	Klebsiella pneumoniae	strong	130	102715	315390	no	ST1303	0	0	2	1	-	0	-	0	-	0	-	0	-	-	wzi130	KL58	none	Very high	99.39%		O1v2	-	High	99.44%	O1/O2v2_09_gmlB	ST1303	2	5	118	1	179	1	13	-	-	-	-	-	-	-	-	-
Klebsiella.pneumoniae.COL-Kpn43--NCMW01--GCA_002851345.1	Klebsiella pneumoniae	strong	91	190284	446361	no	ST101	1	1	6	12	ybt 9; ICEKp3	183	-	0	-	0	-	0	-	-	wzi137	KL17	none	Perfect	100.00%		O1v1	none	Very high	98.03%		ST101	2	6	1	5	4	1	6	5	11	6	5	1	25	37	9	5
Klebsiella.pneumoniae.COL-Kpn46--NCMY01--GCA_002855375.1	Klebsiella pneumoniae	strong	93	155841	389057	no	ST495	0	0	2	2	-	0	-	0	-	0	-	0	-	-	wzi386	KL107	?-+*	None	76.19%	KL107_02_cpsACP,KL107_05_wzb,KL107_06_wzc,KL107_07_wbaP,KL107_08,KL107_09,KL107_10	OL104	?	Good	99.94%		ST495	4	1	1	1	9	1	35	-	-	-	-	-	-	-	-	-
Klebsiella.pneumoniae.COL-Kpn47--NCMZ01--GCA_002850835.1	Klebsiella pneumoniae	strong	91	138854	514772	no	ST12	0	0	2	1	-	0	-	0	-	0	-	0	-	-	wzi88	KL157	?	Good	99.98%		O2v1	none	Very high	98.44%		ST12	6	3	1	1	12	1	4	-	-	-	-	-	-	-	-	-
Klebsiella.pneumoniae.COL-Kpn48--NCNA01--GCA_002854735.1	Klebsiella pneumoniae	strong	112	135203	616072	no	ST258	2	2	7	12	ybt 17; ICEKp10	265-2LV	clb 3	19-1LV	-	0	-	0	-	-	wzi154	KL107	none	Very high	99.98%		O2v2	none	Very high	98.38%		ST258	3	3	1	1	1	1	79	6	15	5	13	11	279	29	2*	11
Klebsiella.pneumoniae.COL-Kpn50--NCNC01--GCA_002854655.1	Klebsiella pneumoniae	strong	147	109086	292072	no	ST273	0	0	8	14	-	0	-	0	-	0	-	0	-	-	wzi174	KL74	?	Good	98.95%		OL104	?*	Good	92.53%		ST273	3	4	6	1	7	4	4	-	-	-	-	-	-	-	-	-
Klebsiella.pneumoniae.COL-Kpn51--NCND01--GCA_002854695.1	Klebsiella pneumoniae	strong	98	222622	478316	no	ST101	1	1	7	12	ybt 9; ICEKp3	183	-	0	-	0	-	0	-	-	wzi137	KL17	none	Perfect	100.00%		O1v1	none	Very high	98.03%		ST101	2	6	1	5	4	1	6	5	11	6	5	1	25	37	9	5
Klebsiella.pneumoniae.COL-Kpn52--NCNE01--GCA_002854675.1	Klebsiella pneumoniae	strong	98	160694	623597	no	ST17	0	1	8	10	-	0	-	0	-	0	-	0	-	-	wzi141	KL25	-	High	99.16%	KL25_09_wfeD	O5	*	High	94.20%		ST17	2	1	1	1	4	4	4	-	-	-	-	-	-	-	-	-
Klebsiella.pneumoniae.COL-Kpn53--NCNF01--GCA_002855395.1	Klebsiella pneumoniae	strong	131	130344	487165	no	ST17	0	1	8	10	-	0	-	0	-	0	-	0	-	-	wzi141	KL25	-	High	99.16%	KL25_09_wfeD	O5	*	High	94.20%		ST17	2	1	1	1	4	4	4	-	-	-	-	-	-	-	-	-
Klebsiella.pneumoniae.COL-Kpn54--NCNG01--GCA_002854635.1	Klebsiella pneumoniae	strong	92	227479	357957	no	ST45	1	1	3	2	ybt 10; ICEKp4	78-1LV	-	0	-	0	-	0	-	-	wzi101	KL24	none	Very high	99.01%		O2v1	none	Very high	98.76%		ST45	2	1	1	6	7	1	12	3	12	4	11	3	21*	18	3	10
Klebsiella.pneumoniae.COL-Kpn55--NCNH01--GCA_002854715.1	Klebsiella pneumoniae	strong	64	306569	627909	no	ST101	1	2	7	9	ybt 9; ICEKp3	183-1LV	-	0	-	0	-	0	-	-	wzi137	KL17	none	Perfect	100.00%		O1v1	none	Very high	98.03%		ST101	2	6	1	5	4	1	6	5	11	6	5	1	25	37	9	5
Klebsiella.pneumoniae.COL-Kpn56--NCNI01--GCA_002855315.1	Klebsiella pneumoniae	strong	195	118585	389168	no	ST101	1	1	7	13	ybt 9; ICEKp3	183	-	0	-	0	-	0	-	-	wzi137	KL17	none	Very high	100.00%		O1v1	none	Very high	98.03%		ST101	2	6	1	5	4	1	6	5	11	6	5	1	25	37	9	5
Klebsiella.pneumoniae.COL-Kpn57--NCNJ01--GCA_002854585.1	Klebsiella pneumoniae	strong	166	115728	337422	no	ST45-1LV	1	1	6	8	ybt 10; ICEKp4	78	-	0	-	0	-	0	-	-	wzi101	KL24	none	Very high	99.01%		O2v1	none	Very high	98.76%		ST45-1LV	2	1	1	6	-	1	12	3	12	4	11	3	21	18	3	10
Klebsiella.pneumoniae.COL-Kpn58--NCNK01--GCA_002854575.1	Klebsiella pneumoniae	strong	100	137846	341336	no	ST14	1	2	6	5	ybt 10; ICEKp4	106-1LV	-	0	-	0	-	0	-	-	wzi2	KL2	none	Very high	99.74%		O1v1	none	Very high	99.99%		ST14	1	6	1	1	1	1	1	3	3	4	3	3	7*	7	3	3
Klebsiella.pneumoniae.COL-Kpn59--NCNL01--GCA_002855295.1	Klebsiella pneumoniae	strong	72	180777	680956	no	ST14	1	2	9	12	ybt 10; ICEKp4	106-1LV	-	0	-	0	-	0	-	-	wzi2	KL2	none	Very high	99.74%		O1v1	none	Very high	99.99%		ST14	1	6	1	1	1	1	1	3	3	4	3	3	7*	7	3	3
Klebsiella.pneumoniae.COL-Kpn5--NCLK01--GCA_002851615.1	Klebsiella pneumoniae	strong	83	185381	485827	no	ST999	0	1	3	3	-	0	-	0	-	0	-	0	-	-	wzi385	KL22	none	Very high	99.17%		O2v2	none	Very high	98.51%		ST999	2	1	2	1	10	1	12	-	-	-	-	-	-	-	-	-
Klebsiella.pneumoniae.COL-Kpn62--NCNO01--GCA_002855255.1	Klebsiella pneumoniae	strong	32	367412	742938	no	ST14	1	2	6	5	ybt 10; ICEKp4	106-1LV	-	0	-	0	-	0	-	-	wzi2	KL2	none	Very high	99.74%		O1v1	none	Very high	99.99%		ST14	1	6	1	1	1	1	1	3	3	4	3	3	7*	7	3	3
Klebsiella.pneumoniae.COL-Kpn63--NCNP01--GCA_002854525.1	Klebsiella pneumoniae	strong	83	203708	839239	no	ST512	0	2	9	10	-	0	-	0	-	0	-	0	-	-	wzi154	KL107	none	Very high	100.00%		O2v2	none	Very high	98.38%		ST512	54	3	1	1	1	1	79	-	-	-	-	-	-	-	-	-
Klebsiella.pneumoniae.COL-Kpn64--NCNQ01--GCA_002854515.1	Klebsiella pneumoniae	strong	88	167853	399734	no	ST147	0	2	9	12	-	0	-	0	-	0	-	0	-	-	wzi64	KL64	none	Perfect	100.00%		O2v1	none	Very high	98.64%		ST147	3	4	6	1	7	4	38	-	-	-	-	-	-	-	-	-
Klebsiella.pneumoniae.COL-Kpn65--NCNR01--GCA_002854495.1	Klebsiella pneumoniae	strong	101	154629	833671	no	ST258	2	2	6	10	ybt 17; ICEKp10	265	clb 3	19	-	0	-	0	-	-	wzi154	KL107	none	Very high	99.99%		O2v2	none	Very high	98.38%		ST258	3	3	1	1	1	1	79	6	15	5	13	11	279	29	2	11
Klebsiella.pneumoniae.COL-Kpn66--NCNS01--GCA_002855275.1	Klebsiella pneumoniae	strong	111	137211	560244	no	ST258	0	2	7	14	-	0	-	0	-	0	-	0	-	-	wzi154	KL107	none	Very high	99.99%		O2v2	none	Very high	98.38%		ST258	3	3	1	1	1	1	79	-	-	-	-	-	-	-	-	-
Klebsiella.pneumoniae.COL-Kpn68--NCNU01--GCA_002855215.1	Klebsiella pneumoniae	strong	90	203708	543764	no	ST512	0	2	9	9	-	0	-	0	-	0	-	0	-	-	wzi154	KL107	none	Very high	100.00%		O2v2	none	Very high	98.38%		ST512	54	3	1	1	1	1	79	-	-	-	-	-	-	-	-	-
Klebsiella.pneumoniae.COL-Kpn69--NCNV01--GCA_002854455.1	Klebsiella pneumoniae	strong	97	201895	839239	no	ST512	0	2	8	9	-	0	-	0	-	0	-	0	-	-	wzi154	KL107	none	Very high	100.00%		O2v2	none	Very high	98.38%		ST512	54	3	1	1	1	1	79	-	-	-	-	-	-	-	-	-
Klebsiella.pneumoniae.COL-Kpn70--NCNW01--GCA_002854465.1	Klebsiella pneumoniae	strong	108	154465	554670	no	ST258	2	2	7	9	ybt 17; ICEKp10	265	clb 3	19	-	0	-	0	-	-	wzi154	KL107	none	Very high	99.99%		O2v2	none	Very high	98.38%		ST258	3	3	1	1	1	1	79	6	15	5	13	11	279	29	2	11
Klebsiella.pneumoniae.COL-Kpn71--NCNX01--GCA_002854435.1	Klebsiella pneumoniae	strong	101	146998	833657	no	ST258	2	3	7	9	ybt 17; ICEKp10	265	clb 3	19-1LV	-	0	-	0	-	-	wzi154	KL107	none	Very high	99.99%		O2v2	none	Very high	98.38%		ST258	3	3	1	1	1	1	79	6	15	5	13	11	279	29	2	11
Klebsiella.pneumoniae.COL-Kpn72--NCNY01--GCA_002855195.1	Klebsiella pneumoniae	strong	104	182856	833671	no	ST258	2	2	7	9	ybt 17; ICEKp10	265	clb 3	19	-	0	-	0	-	-	wzi154	KL107	none	Very high	99.99%		O2v2	none	Very high	98.38%		ST258	3	3	1	1	1	1	79	6	15	5	13	11	279	29	2	11
Klebsiella.pneumoniae.COL-Kpn73--NCNZ01--GCA_002855175.1	Klebsiella pneumoniae	strong	119	266971	1270604	no	ST20	1	2	5	12	ybt 9; ICEKp3	69-1LV	-	0	-	0	-	0	-	-	wzi84	KL28	none	Very high	99.17%		O1v2	none	Very high	98.37%		ST20	2	3	1	1	4	4	4	28	11	6	5	1	25	37*	9	5
Klebsiella.pneumoniae.COL-Kpn74--NCOA01--GCA_002854415.1	Klebsiella pneumoniae	strong	95	160279	778773	no	ST258	2	2	6	8	ybt 17; ICEKp10	265-1LV	clb 3	19	-	0	-	0	-	-	wzi154	KL107	none	Very high	99.99%		O2v2	none	Very high	98.38%		ST258	3	3	1	1	1	1	79	6	15	5	13	11	279	29	2	11
Klebsiella.pneumoniae.COL-Kpn75--NCOB01--GCA_002854385.1	Klebsiella pneumoniae	strong	90	203710	833673	no	ST258	2	3	8	10	ybt 17; ICEKp10	265	clb 3	19	-	0	-	0	-	-	wzi154	KL107	none	Very high	99.99%		O2v2	none	Very high	98.38%		ST258	3	3	1	1	1	1	79	6	15	5	13	11	279	29	2	11
Klebsiella.pneumoniae.COL-Kpn76--NCOC01--GCA_002855155.1	Klebsiella pneumoniae	strong	76	168583	514763	no	ST12	0	0	2	1	-	0	-	0	-	0	-	0	-	-	wzi88	KL157	?	Good	99.98%		O2v1	none	Very high	98.44%		ST12	6	3	1	1	12	1	4	-	-	-	-	-	-	-	-	-
Klebsiella.pneumoniae.COL-Kpn77--NCOD01--GCA_002854375.1	Klebsiella pneumoniae	strong	98	146485	833669	no	ST258	2	2	6	9	ybt 17; ICEKp10	265	clb 3	19	-	0	-	0	-	-	wzi154	KL107	none	Very high	99.99%		OL102	-*	None	88.02%	OL102_05_wbbL,OL102_06_rhamnan,OL102_07_wzm,OL102_08_wzt	ST258	3	3	1	1	1	1	79	6	15	5	13	11	279	29	2	11
Klebsiella.pneumoniae.COL-Kpn78--NCOE01--GCA_002855125.1	Klebsiella pneumoniae	strong	102	146358	456986	no	ST258	2	2	7	9	ybt 17; ICEKp10	265	clb 3	19	-	0	-	0	-	-	wzi154	KL107	none	Very high	99.99%		O2v2	none	Very high	98.38%		ST258	3	3	1	1	1	1	79	6	15	5	13	11	279	29	2	11
Klebsiella.pneumoniae.COL-Kpn79--NCOF01--GCA_002855115.1	Klebsiella pneumoniae	strong	98	203710	833661	no	ST258	2	2	7	12	ybt 17; ICEKp10	265	clb 3	19	-	0	-	0	-	-	wzi154	KL107	none	Very high	99.98%		O2v2	none	Very high	98.38%		ST258	3	3	1	1	1	1	79	6	15	5	13	11	279	29	2	11
Klebsiella.pneumoniae.COL-Kpn80--NCOG01--GCA_002854355.1	Klebsiella pneumoniae	strong	68	309744	607040	no	ST101	1	2	6	8	ybt 9; ICEKp3	183-1LV	-	0	-	0	-	0	-	-	wzi137	KL17	none	Perfect	100.00%		O1v1	-	High	97.89%	O1/O2v1_06_wbbO	ST101	2	6	1	5	4	1	6	5	11	6	5	1	25	37	9	5
Klebsiella.pneumoniae.COL-Kpn82--NCOI01--GCA_002854335.1	Klebsiella pneumoniae	strong	166	98037	475460	no	ST258	2	3	7	8	ybt 17; ICEKp10	265	clb 3	19	-	0	-	0	-	-	wzi154	KL107	none	Very high	99.99%		O2v2	none	Very high	98.38%		ST258	3	3	1	1	1	1	79	6	15	5	13	11	279	29	2	11
Klebsiella.pneumoniae.COL-Kpn83--NCOJ01--GCA_002854295.1	Klebsiella pneumoniae	strong	128	154629	833671	no	ST258	2	2	6	10	ybt 17; ICEKp10	265	clb 3	19	-	0	-	0	-	-	wzi154	KL107	none	Very high	99.99%		O2v2	none	Very high	98.38%		ST258	3	3	1	1	1	1	79	6	15	5	13	11	279	29	2	11
Klebsiella.pneumoniae.COL-Kpn84--NCOK01--GCA_002855075.1	Klebsiella pneumoniae	strong	176	92388	280823	no	ST258	2	3	9	9	ybt 17; ICEKp10	265-1LV	clb 3	19	-	0	-	0	-	-	wzi154	KL107	none	Very high	99.99%		O2v2	none	Very high	98.38%		ST258	3	3	1	1	1	1	79	6	15	5	13	11	279*	29	2	11
Klebsiella.pneumoniae.COL-Kpn85--NCOL01--GCA_002854285.1	Klebsiella pneumoniae	strong	66	311494	543513	no	ST1440	0	2	8	8	-	0	-	0	-	0	-	0	-	-	wzi19	KL19	?-*	Good	94.93%	KL19_07_wcaJ	O2v2	none	Very high	98.41%		ST1440	2	3	1	1	4	1	4	-	-	-	-	-	-	-	-	-
Klebsiella.pneumoniae.COL-Kpn86--NCOM01--GCA_002854275.1	Klebsiella pneumoniae	strong	139	107210	340285	no	ST258	2	3	7	10	ybt 17; ICEKp10	265	clb 3	19	-	0	-	0	-	-	wzi154	KL107	none	Very high	99.99%		O2v2	none	Very high	98.38%		ST258	3	3	1	1	1	1	79	6	15	5	13	11	279	29	2	11
Klebsiella.pneumoniae.COL-Kpn88--NCOO01--GCA_002855045.1	Klebsiella pneumoniae	strong	83	202977	619271	no	ST258	2	2	8	9	ybt 17; ICEKp10	265	clb 3	19	-	0	-	0	-	-	wzi154	KL107	none	Very high	99.99%		O2v2	none	Very high	98.38%		ST258	3	3	1	1	1	1	79	6	15	5	13	11	279	29	2	11
Klebsiella.pneumoniae.COL-Kpn89--NCOP01--GCA_002854235.1	Klebsiella pneumoniae	strong	113	137178	833671	no	ST258	2	3	8	13	ybt 17; ICEKp10	265	clb 3	19	-	0	-	0	-	-	wzi154	KL107	none	Very high	99.99%		O2v2	none	Very high	98.38%		ST258	3	3	1	1	1	1	79	6	15	5	13	11	279	29	2	11
Klebsiella.pneumoniae.COL-Kpn8--NCLN01--GCA_002851575.1	Klebsiella pneumoniae	strong	41	328157	518780	no	ST552	0	0	2	1	-	0	-	0	-	0	-	0	-	-	wzi363	KL131	?	Good	99.83%		O4	none	Very high	99.72%		ST552	56	1	2	1	10	1	136	-	-	-	-	-	-	-	-	-
Klebsiella.pneumoniae.COL-Kpn90--NCOQ01--GCA_002855015.1	Klebsiella pneumoniae	strong	62	338509	799712	no	ST505	0	2	6	6	-	0	-	0	-	0	-	0	-	-	wzi64	KL64	none	Very high	99.91%		O1v1	none	Very high	98.64%		ST505	7	1	5	1	1	1	84	-	-	-	-	-	-	-	-	-
Klebsiella.pneumoniae.COL-Kpn91--NCOR01--GCA_002855035.1	Klebsiella pneumoniae	strong	111	154629	551836	no	ST258	2	2	6	9	ybt 17; ICEKp10	265	clb 3	19	-	0	-	0	-	-	wzi154	KL107	none	Very high	99.99%		O2v2	none	Very high	98.38%		ST258	3	3	1	1	1	1	79	6	15	5	13	11	279	29	2	11
Klebsiella.pneumoniae.COL-Kpn92--NCOS01--GCA_002854995.1	Klebsiella pneumoniae	strong	92	199054	690727	no	ST258	2	2	6	8	ybt 17; ICEKp10	265	clb 3	19	-	0	-	0	-	-	wzi154	KL107	none	Very high	99.99%		O2v2	none	Very high	98.38%		ST258	3	3	1	1	1	1	79	6	15	5	13	11	279	29	2	11
Klebsiella.pneumoniae.COL-Kpn93--NCOT01--GCA_002854255.1	Klebsiella pneumoniae	strong	125	129240	350344	no	ST36	0	2	3	3	-	0	-	0	-	0	-	0	-	-	wzi394	KL153	none	Very high	99.95%		O2v2	none	Very high	98.47%		ST36	2	1	2	1	7	1	7	-	-	-	-	-	-	-	-	-
Klebsiella.pneumoniae.COL-Kpn94--NCOU01--GCA_002854215.1	Klebsiella pneumoniae	strong	96	132128	361513	no	ST15	0	2	7	6	-	0	-	0	-	0	-	0	-	-	wzi24	KL24	-	High	100.00%	KL24_14_wzy	O1v1	none	Very high	98.52%		ST15	1	1	1	1	1	1	1	-	-	-	-	-	-	-	-	-
Klebsiella.pneumoniae.COL-Kpn95--NCOV01--GCA_002854195.1	Klebsiella pneumoniae	strong	56	256604	938960	no	ST147	0	2	5	8	-	0	-	0	-	0	-	0	-	-	wzi64	KL64	?	Good	100.00%		O2v1	none	Very high	98.64%		ST147	3	4	6	1	7	4	38	-	-	-	-	-	-	-	-	-
Klebsiella.pneumoniae.COL-Kpn96--NCOW01--GCA_002854975.1	Klebsiella pneumoniae	strong	99	203708	619284	no	ST258	2	2	8	9	ybt 17; ICEKp10	265	clb 3	19	-	0	-	0	-	-	wzi154	KL107	none	Very high	99.99%		O2v2	none	Very high	98.38%		ST258	3	3	1	1	1	1	79	6	15	5	13	11	279	29	2	11
Klebsiella.pneumoniae.COL-Kpn97--NCOX01--GCA_002854955.1	Klebsiella pneumoniae	strong	84	309747	607042	no	ST101	1	2	6	8	ybt 9; ICEKp3	183-1LV	-	0	-	0	-	0	-	-	wzi137	KL17	none	Perfect	100.00%		O1v1	-	High	97.89%	O1/O2v1_06_wbbO	ST101	2	6	1	5	4	1	6	5	11	6	5	1	25	37	9	5
Klebsiella.pneumoniae.COL-Kpn98--NCOY01--GCA_002854935.1	Klebsiella pneumoniae	strong	87	322145	589801	no	ST560	1	2	9	12	ybt 13; ICEKp2	299	-	0	-	0	-	0	-	-	wzi9	KL9	none	Very high	99.97%		O2v2	none	Very high	98.45%		ST560	2	3	1	1	21	4	4	6	4	20	14	1	126	131	2	4
Klebsiella.pneumoniae.COL-Kpn99--NCOZ01--GCA_002854915.1	Klebsiella pneumoniae	strong	56	342711	753466	no	ST13	0	2	8	13	-	0	-	0	-	0	-	0	-	-	wzi40	KL3	none	Very high	99.98%		O1v2	none	Very high	98.74%		ST13	2	3	1	1	10	1	19	-	-	-	-	-	-	-	-	-
Klebsiella.pneumoniae.COL-Kpn9--NCLO01--GCA_002851275.1	Klebsiella pneumoniae	strong	113	112246	359413	no	ST252	0	1	3	3	-	0	-	0	-	0	-	0	-	-	wzi104	KL51	?-	None	92.18%	KL51_05_wzb,KL51_06_wzc,KL51_07_wcaJ,KL51_08_wcpB,KL51_09_wzy,KL51_10_wcuF,KL51_11_wcpA,KL51_14_wcoZ	O1v2	none	Very high	98.45%		ST252	2	5	1	1	9	1	6	-	-	-	-	-	-	-	-	-
Klebsiella.pneumoniae.CPO-2015-0003--LLJS01--GCA_001482605.1	Klebsiella pneumoniae	strong	122	108816	384940	yes	ST16	1	2	10	17	ybt 9; ICEKp3	183	-	0	-	0	-	0	-	-	wzi50	KL51	none	Very high	99.94%		O3b	none	Very high	99.08%		ST16	2	1	2	1	4	4	4	5	11	6	5	1	25	37	9	5
Klebsiella.pneumoniae.CQMUS2--LNRP01--GCA_001557575.1	Klebsiella pneumoniae	strong	11	5290667	5290667	yes	ST37	0	1	9	11	-	0	-	0	-	0	-	0	-	-	wzi50	KL15	none	Very high	99.78%		O4	none	Very high	99.71%		ST37	2	9	2	1	13	1	16	-	-	-	-	-	-	-	-	-
Klebsiella.pneumoniae.CR14--GCA_001952915.1	Klebsiella pneumoniae	strong	6	5470889	5470889	no	ST258	2	2	7	13	ybt 17; ICEKp10	269	clb 3	19	-	0	-	0	-	-	wzi154	KL107	none	Very high	99.97%		O2v2	-	High	98.36%	O1/O2v2_05_wbbN	ST258	3	3	1	1	1	1	79	6	15	5	13	11	28	29	2	11
Klebsiella.pneumoniae.CR5--SGOJ01--GCA_004208865.1	Klebsiella pneumoniae	strong	100	266931	828320	no	ST392	0	2	9	16	-	0	-	0	-	0	-	0	-	-	wzi187	KL27	none	Very high	99.28%		O4	none	Very high	99.71%		ST392	3	4	6	1	7	4	40	-	-	-	-	-	-	-	-	-
Klebsiella.pneumoniae.CRE04--PXLR01--GCA_003401525.1	Klebsiella pneumoniae	strong	168	195123	566673	no	ST16	0	1	7	7	-	0	-	0	-	0	-	0	-	-	wzi50	KL51	?-	Good	99.94%	KL51_07_wcaJ	O3b	none	Very high	99.03%		ST16	2	1	2	1	4	4	4	-	-	-	-	-	-	-	-	-
Klebsiella.pneumoniae.CRE12--PXLK01--GCA_003401015.1	Klebsiella pneumoniae	strong	978	209058	581733	no	ST48	1	2	7	11	ybt 10; ICEKp4	20-2LV	-	0	-	0	-	0	-	-	wzi62	KL62	-	High	99.71%	KL62_12	O1v1	none	Very high	97.87%		ST48	2	5	2	2	7	1	10	16	12	4	3	3	61	54	3	10
Klebsiella.pneumoniae.CRE18--PXLF01--GCA_003400925.1	Klebsiella pneumoniae	strong	754	123876	347161	no	ST395	3	2	7	5	-	0	-	0	iuc 1	1	-	0	-	rmpA2_9	wzi105	KL108	?-	Good	100.00%	KL108_18_rfbp	O1v2	none	Very high	98.96%		ST395	3	1	2	4	1	1	4	-	-	-	5*	-	-	4*	-	2*
Klebsiella.pneumoniae.CRE21--PXLD01--GCA_003400895.1	Klebsiella pneumoniae	strong	304	151753	541726	no	ST628	0	1	8	11	-	0	-	0	-	0	-	0	-	-	wzi409	KL2	none	Very high	98.74%		O3b	none	Very high	99.29%		ST628	2	60	11	1	4	8	24	-	-	-	-	-	-	-	-	-
Klebsiella.pneumoniae.CRE22--PXLC01--GCA_003400915.1	Klebsiella pneumoniae	strong	293	146451	540881	no	ST628	0	1	8	11	-	0	-	0	-	0	-	0	-	-	wzi409	KL2	none	Very high	98.75%		O3b	none	Very high	99.32%		ST628	2	60	11	1	4	8	24	-	-	-	-	-	-	-	-	-
Klebsiella.pneumoniae.CRE25--PXKZ01--GCA_003400845.1	Klebsiella pneumoniae	strong	136	186017	566426	no	ST16	0	0	3	1	-	0	-	0	-	0	-	0	-	-	wzi50	KL51	-	High	99.93%	KL51_14_wcoZ	O3b	none	Very high	99.03%		ST16	2	1	2	1	4	4	4	-	-	-	-	-	-	-	-	-
Klebsiella.pneumoniae.CRE26--PXKY01--GCA_003401435.1	Klebsiella pneumoniae	strong	673	182604	450291	no	ST231	4	2	9	12	ybt 14; ICEKp5	145-2LV	-	0	iuc 5	62-3LV	-	0	-	-	wzi104	KL51	-	High	99.39%	KL51_14_wcoZ	O1v2	none	Very high	98.43%		ST231	2	6	1	3	26	1	77	4	4*	5	4	1	8	8	2	4
Klebsiella.pneumoniae.CRE28--PXKW01--GCA_003400795.1	Klebsiella pneumoniae	strong	976	152315	331026	no	ST11	0	2	8	9	-	0	-	0	-	0	-	0	-	-	wzi24	KL24	?	Good	100.00%		O2v1	none	Very high	98.52%		ST11	3	3	1	1	1	1	4	-	-	-	-	-	-	-	-	-
Klebsiella.pneumoniae.CRE31--PXKU01--GCA_003401365.1	Klebsiella pneumoniae	strong	827	168204	527538	no	ST45	1	2	6	6	ybt 10; ICEKp4	78	-	0	-	0	-	0	-	-	wzi101	KL24	none	Very high	99.02%		O2v1	none	Very high	98.76%		ST45	2	1	1	6	7	1	12	3	12	4	11	3	21	18	3	10
Klebsiella.pneumoniae.CRE32--PXKT01--GCA_003401375.1	Klebsiella pneumoniae	strong	288	360194	659177	no	ST1537	0	1	7	9	-	0	-	0	-	0	-	0	-	-	-	KL10	none	Very high	98.51%		O3b	none	Very high	97.17%		ST1537	2	1	2	1	12	1	46	-	-	-	-	-	-	-	-	-
Klebsiella.pneumoniae.CRE40--PXKL01--GCA_003400685.1	Klebsiella pneumoniae	strong	310	156353	409001	no	ST551	0	1	9	14	-	0	-	0	-	0	-	0	-	-	wzi18	KL10	none	Very high	96.62%		O1v1	none	Very high	98.06%		ST551	3	1	1	1	9	4	135	-	-	-	-	-	-	-	-	-
Klebsiella.pneumoniae.CRE83--PXJS01--GCA_003400495.1	Klebsiella pneumoniae	strong	390	134243	370783	no	ST15	0	1	10	16	-	0	-	0	-	0	-	0	-	-	wzi24	KL39	?*	Good	98.59%		O1v1	none	Very high	98.52%		ST15	1	1	1	1	1	1	1	-	-	-	-	-	-	-	-	-
Klebsiella.pneumoniae.cr-hvkp3--GCA_003932915.1	Klebsiella pneumoniae	strong	3	5370942	5370942	no	ST65	5	2	4	3	ybt 17; ICEKp10	235-2LV	clb 3	13-1LV	iuc 1	1	iro 1	10	rmpA_2(KpVP-1)	rmpA2_6*-47%	wzi72	KL2	none	Very high	98.40%		O1v2	none	Very high	98.98%		ST65	2	1	2	1	10	4	13	6	15	25	4	11	32*	32	16	14
Klebsiella.pneumoniae.CRK0004--NEYP01--GCA_002184525.2	Klebsiella pneumoniae	strong	123	137347	455702	no	ST258	0	1	7	12	-	0	-	0	-	0	-	0	-	-	wzi154	KL107	none	Very high	99.99%		OL102	-*	None	88.02%	OL102_05_wbbL,OL102_06_rhamnan,OL102_07_wzm,OL102_08_wzt	ST258	3	3	1	1	1	1	79	-	-	-	-	-	-	-	-	-
Klebsiella.pneumoniae.CRK0007--NEYM01--GCA_002184505.2	Klebsiella pneumoniae	strong	121	129666	439055	no	ST258	0	2	7	6	-	0	-	0	-	0	-	0	-	-	wzi154	KL107	none	Very high	99.99%		O2v2	none	Very high	98.38%		ST258	3	3	1	1	1	1	79	-	-	-	-	-	-	-	-	-
Klebsiella.pneumoniae.CRK0008--NEYL01--GCA_002184515.2	Klebsiella pneumoniae	strong	136	130530	448549	no	ST258	0	2	7	8	-	0	-	0	-	0	-	0	-	-	wzi154	KL107	none	Very high	99.97%		O2v2	none	Very high	98.38%		ST258	3	3	1	1	1	1	79	-	-	-	-	-	-	-	-	-
Klebsiella.pneumoniae.CRK0009--NEYK01--GCA_002184415.2	Klebsiella pneumoniae	strong	135	137317	331103	no	ST258	0	2	7	9	-	0	-	0	-	0	-	0	-	-	wzi154	KL107	none	Very high	99.99%		O2v2	none	Very high	98.38%		ST258	3	3	1	1	1	1	79	-	-	-	-	-	-	-	-	-
Klebsiella.pneumoniae.CRK0010--NEYJ01--GCA_002184395.2	Klebsiella pneumoniae	strong	90	146314	316035	no	ST258	0	2	8	7	-	0	-	0	-	0	-	0	-	-	-	KL106	?-	None	100.00%	KL106_03_wzi,KL106_04_wza,KL106_05_wzb	O2v2	none	Very high	98.48%		ST258	3	3	1	1	1	1	79	-	-	-	-	-	-	-	-	-
Klebsiella.pneumoniae.CRK0011--NEYI01--GCA_002184485.2	Klebsiella pneumoniae	strong	80	195030	512498	no	ST16	0	1	8	6	-	0	-	0	-	0	-	0	-	-	wzi50	KL51	none	Very high	99.88%		O3b	none	Very high	99.08%		ST16	2	1	2	1	4	4	4	-	-	-	-	-	-	-	-	-
Klebsiella.pneumoniae.CRK0012--NFAC01--GCA_002186055.2	Klebsiella pneumoniae	strong	118	129689	547771	no	ST258	0	2	6	10	-	0	-	0	-	0	-	0	-	-	wzi154	KL107	none	Very high	99.98%		O2v2	none	Very high	98.38%		ST258	3	3	1	1	1	1	79	-	-	-	-	-	-	-	-	-
Klebsiella.pneumoniae.CRK0013--NFAB01--GCA_002185465.2	Klebsiella pneumoniae	strong	93	149534	313590	no	ST258	2	2	5	9	ybt 17; ICEKp10	289-1LV	clb 3	17-2LV	-	0	-	0	-	-	wzi154	KL107	none	Very high	99.98%		O2v2	-	High	98.36%	O1/O2v2_07_kfoC	ST258	3	3	1	1	1	1	79	6	15	5	4	11	28	26	2	11
Klebsiella.pneumoniae.CRK0014--NFAA01--GCA_002184915.2	Klebsiella pneumoniae	strong	74	203194	386641	no	ST307	0	2	3	4	-	0	-	0	-	0	-	0	-	-	wzi173	KL102	none	Very high	99.27%		O2v2	none	Very high	98.44%		ST307	4	1	2	52	1	1	7	-	-	-	-	-	-	-	-	-
Klebsiella.pneumoniae.CRK0015--NEZZ01--GCA_002184875.2	Klebsiella pneumoniae	strong	103	172895	455450	no	ST258	0	2	8	15	-	0	-	0	-	0	-	0	-	-	wzi29	KL106	?	Good	100.00%		O2v2	none	Very high	98.48%		ST258	3	3	1	1	1	1	79	-	-	-	-	-	-	-	-	-
Klebsiella.pneumoniae.CRK0016--NEZY01--GCA_002184865.2	Klebsiella pneumoniae	strong	132	144539	451407	no	ST258	0	2	8	12	-	0	-	0	-	0	-	0	-	-	wzi154	KL107	none	Very high	99.98%		O2v1	-	Good	98.43%	O1/O2v1_06_wbbO,O1/O2v1_07_kfoC	ST258	3	3	1	1	1	1	79	-	-	-	-	-	-	-	-	-
Klebsiella.pneumoniae.CRK0017--NEZX01--GCA_002186015.2	Klebsiella pneumoniae	strong	132	139337	671840	no	ST258	0	2	8	10	-	0	-	0	-	0	-	0	-	-	wzi154	KL107	none	Very high	100.00%		O2v2	none	Very high	98.38%		ST258	3	3	1	1	1	1	79	-	-	-	-	-	-	-	-	-
Klebsiella.pneumoniae.CRK0018--NEZW01--GCA_002184835.2	Klebsiella pneumoniae	strong	115	132164	456181	no	ST258	0	2	4	2	-	0	-	0	-	0	-	0	-	-	wzi154	KL107	none	Very high	99.99%		O2v1	-	None	98.30%	O1/O2v1_04_glf,O1/O2v1_05_wbbN,O1/O2v1_06_wbbO,O1/O2v1_07_kfoC	ST258	3	3	1	1	1	1	79	-	-	-	-	-	-	-	-	-
[truncated: 5,927 more rows]
[truncated: 46 more columns]

## Sheet: TableS2.Bacterial Collection
Table S2. Collection of bacterial strains used in this study
ID in this study	Strain ID (alias)	SB ID	PhG	ST	KL	O	Origin	Source details	Year	Country	Accession number	Data source
[truncated: 63 more rows]

## Sheet: TableS3. Isolated Phages
Table S3. Main characteristics of the phages isolated in this study
[truncated: 71 more rows]

[truncated: 8 more sheets: TableS4.depolymerases, TableS5.%resistant-clones, TableS6.genomic-analysis-resist, TableS7.Statistics-1dayphage, TableS8.Statistics-3dayphage, TableS9.phenotypes_in vivo, TableS10.invivo_resistance, TableS11kinetics_cocktails_mtp5]
